# Supplementary material for: Biogeographic and diversification patterns of Neotropical Troidini butterflies (Papilionidae) support a museum model of diversity dynamics for Amazonia
Source: BMC Evol Biol. 2012 Jun 12;12:82. doi: 10.1186/1471-2148-12-82 (PMC3464124; doi:10.1186/1471-2148-12-82)
Supplement: Additional file 1 — Dataset S1. MrBayes files (COI, COII and EF-1α separated and all genes combined into a single dataset) for phylogenetic analyses with all taxon sampling used for this study and GenBank accession numbers. [file 1471-2148-12-82-S1.txt]

########################################
#COI-PHYLOGENY FOR NEOTROPICAL TROIDINI#
########################################

#NEXUS

BEGIN DATA;
	DIMENSIONS  NTAX=165 NCHAR=1527;
	FORMAT DATATYPE = DNA GAP = - MISSING = ?;
	
	MATRIX
	Battus_belus_AY804350                  CGAAAATGACTTTATTCTACAAATCATAAAGATATTGGCACTTTATATTTTATTTTTGGAATTTGAGCAGGAATACTAGGAACTTCTTTAAGATTATTAATTCGAACTGAATTAGGTAACCCTGGCTCTTTAATTGGAAATGACCAAATTTATAATACTATTGTAACAGCTCATGCTTTTATTATAATTTTTTTCATAGTTATACCAATTATAATTGGAGGATTTGGTAATTGATTAGTTCCTTTAATATTAGGAGCTCCTGACATAGCATTCCCCCGAATAAATAATATAAGATTTTGACTTTTACCCCCTTCTCTAACTCTTTTAATTTCTAGAAGAATTGTAGAAAATGGAGCTGGCACAGGATGAACAGTTTACCCCCCTCTTTCATCTAACATCGCTCATAGAGGAAGATCAGTTGATTTAGCAATTTTTTCTTTACATTTAGCAGGAATTTCCTCTATTTTAGGAGCCATTAATTTTATTACAACAATTATTAACATAAAAATTAATAACATATCATTTGATCAAATACCCTTATTCGTATGAGCAGTAGGAATTACTGCCTTACTTTTACTCCTTTCTCTTCCTGTTTTAGCAGGAGCTATTACAATACTTCTTACTGATCGTAATCTTAATACATCTTTTTTTGACCCTGCTGGGGGAGGAGATCCTATTTTATATCAACATTTATTTTGATTTTTTGGACATCCTGAAGTTTACATTTTAATTTTACCTGGATTTGGTATAATCTCTCATATTATTTCTCAAGAAAGAGGAAAAAAAGAAACTTTCGGTTACTTAGGAATAATTTATGCTATAATAGCAATTGGTCTTTTAGGATTTATTGTATGAGCTCATCATATATTCACAGTAGGAATAGATATTGACACACGAGCTTATTTTACCTCAGCTACTATAATTATTGCCGTACCAACAGGTATTAAAATTTTTAGATGATTAGCAACTCTTCATGGAACACAAATTAATTACAATCCTTCTATTTTATGAAGATTAGGATTTATTTTTCTTTTTACAGTAGGAGGATTAACTGGAGTAATTCTTGCCAATTCCTCAATTGACGTATCTCTTCATGATACTTATTATGTAGTCGCCCACTTTCATTATGTTTTATCTATAGGAGCTGTATTTGCTATTATAGGAGGATTTATTCATTGATACCCATTATTTTCTGGCCTTTATTTAAATCCTTTTTTATTAAAAATTCAATTTATTTCCATATTTATTGGAGTAAATTTAACTTTCTTTCCTCAACATTTTCTAGGATTAGCTGGAATACCTCGTCGATACTCAGATTATCCTGATAGATTTATCTCATGAAATATTATTTCTTCTTTTGGATCATATATTTCATTATTATCAATAATAATAATAATATTAATTATTTGAGAATCCATAATTAATAAACGACTAATTTTATTCCCCCTTAATATATCTTCTTCTATTGAATGACTTCAAAAATTACCTCCAGCAGAACATTCTTATAATGAACTTCCTATTTTAAGA
	Battus_belus_GU163760                  ??????????????????????????????????????CACTTTATATTTCATTTTTGGAATCTGAGCAGGAATATTAGGAACTTCCTTAAGATTATTAATTCGAACTGAATTAGGTAATCCTGGTTCTTTAATTGGAGATGATCAAATTTATAACACTATTGTAACAGCCCATGCTTTTATCATAATTTTTTTCATAGTTATACCAATTATAATTGGAGGATTTGGTAATTGATTAGTTCCTTTAATATTAGGGGCTCCTGATATAGCTTTCCCTCGAATAAATAATATAAGATTCTGACTTTTACCTCCTTCCTTAACTCTTTTAATTTCTAGAAGAATTGTCGAAAATGGAGCTGGCACCGGATGAACAGTTTACCCCCCTCTTTCATCTAATATTGCTCATAGAGGCAGATCAGTTGATCTAGCAATTTTTTCTTTACACTTAGCCGGAATTTCTTCTATTTTAGGAGCTATTAATTTTATTACAACAATTATTAATATAAAAATTAATAATATATCATTTGATCAGATACCTCTTTTTGTATGAGCAGTAGGAATTACTGCTTTACTTTTACTTCTTTCTTTACCAGTTTTAGCAGGAGCTATTACTATACTTCTTACTGACCGTAATCTTAATACATCTTTTTTTGACCCTGCCGGGGGAGGAGACCCTATTTTATATCAACATTTATTT???????????????????????????????????????????????????????????????????????????????????????????????????????????????????????????????????????????????????????????????????????????????????????????????????????????????????????????????????????????????????????????????????????????????????????????????????????????????????????????????????????????????????????????????????????????????????????????????????????????????????????????????????????????????????????????????????????????????????????????????????????????????????????????????????????????????????????????????????????????????????????????????????????????????????????????????????????????????????????????????????????????????????????????????????????????????????????????????????????????????????????????????????????????????????????????????????????????????????????????????????????????????????????????????
	Battus_belus_GU163761                  ??????????????????????????????????????CACTTTATATTTCATTTTTGGAATCTGAGCAGGAATATTAGGAACTTCCTTAAGATTATTAATTCGAACTGAATTAGGTAATCCTGGTTCTTTAATTGGAGATGATCAAATTTATAACACTATTGTAACAGCCCATGCTTTTATCATAATTTTTTTCATAGTTATACCAATTATAATTGGAGGATTTGGTAATTGATTAGTTCCTTTAATATTAGGGGCTCCTGATATAGCTTTCCCTCGAATAAATAATATAAGATTCTGACTTTTACCTCCTTCCTTAACTCTTTTAATTTCTAGAAGAATTGTCGAAAATGGAGCTGGCACCGGATGAACAGTTTACCCCCCTCTTTCATCTAATATTGCTCATAGAGGCAGATCAGTTGATCTAGCAATTTTTTCTTTACACTTAGCCGGAATTTCTTCTATTTTAGGAGCTATTAATTTTATTACAACAATTATTAATATAAAAATTAATAATATATCATTTGATCAGATACCTCTTTTTGTATGAGCAGTAGGAATTACTGCTTTACTTTTACTTCTTTCTTTACCAGTTTTAGCAGGAGCTATTACTATACTTCTTACTGACCGTAATCTTAATACATCTTTTTTTGACCCTGCCGGGGGAGGAGACCCTATTTTATATCAACATTTATTT???????????????????????????????????????????????????????????????????????????????????????????????????????????????????????????????????????????????????????????????????????????????????????????????????????????????????????????????????????????????????????????????????????????????????????????????????????????????????????????????????????????????????????????????????????????????????????????????????????????????????????????????????????????????????????????????????????????????????????????????????????????????????????????????????????????????????????????????????????????????????????????????????????????????????????????????????????????????????????????????????????????????????????????????????????????????????????????????????????????????????????????????????????????????????????????????????????????????????????????????????????????????????????????????
	Battus_belus_GU163762                  ??????????????????????????????????????CACTTTATATTTCATTTTTGGAATCTGAGCAGGAATATTAGGAACTTCCTTAAGATTATTAATTCGAACTGAATTAGGTAATCCTGGTTCTTTAATTGGAGATGATCAAATTTATAACACTATTGTAACAGCCCATGCTTTTATCATAATTTTTTTCATAGTTATACCAATTATAATTGGAGGATTTGGTAATTGATTAGTTCCTTTAATATTAGGGGCTCCTGATATAGCTTTCCCTCGAATAAATAATATAAGATTCTGACTTTTACCTCCTTCCTTAACTCTTTTAATTTCTAGAAGAATTGTCGAAAATGGAGCTGGCACCGGATGAACAGTTTACCCCCCTCTTTCATCTAATATTGCTCATAGAGGCAGATCAGTTGATCTAGCAATTTTTTCTTTACACTTAGCCGGAATTTCTTCTATTTTAGGAGCTATTAATTTTATTACAACAATTATTAATATAAAAATTAATAATATATCATTTGATCAGATACCTCTTTTTGTATGAGCAGTAGGAATTACTGCTTTACTTTTACTTCTTTCTTTACCAGTTTTAGCAGGAGCTATTACTATACTTCTTACTGACCGTAATCTTAATACATCTTTTTTTGACCCTGCCGGGGGAGGAGACCCTATTTTATATCAACATTTATTT???????????????????????????????????????????????????????????????????????????????????????????????????????????????????????????????????????????????????????????????????????????????????????????????????????????????????????????????????????????????????????????????????????????????????????????????????????????????????????????????????????????????????????????????????????????????????????????????????????????????????????????????????????????????????????????????????????????????????????????????????????????????????????????????????????????????????????????????????????????????????????????????????????????????????????????????????????????????????????????????????????????????????????????????????????????????????????????????????????????????????????????????????????????????????????????????????????????????????????????????????????????????????????????????
	Battus_belus_GU163763                  ??????????????????????????????????????CACTTTATATTTCATTTTTGGAATCTGAGCAGGAATATTAGGAACTTCCTTAAGATTATTAATTCGAACTGAATTAGGTAATCCTGGTTCTTTAATTGGAGATGATCAAATTTATAACACTATTGTAACAGCCCATGCTTTTATCATAATTTTTTTCATAGTTATACCAATTATAATTGGAGGATTTGGTAATTGATTAGTTCCTTTAATATTAGGGGCTCCTGATATAGCTTTCCCTCGAATAAATAATATAAGATTCTGACTTTTACCTCCTTCCTTAACTCTTTTAATTTCTAGAAGAATTGTCGAAAATGGAGCTGGCACCGGATGAACAGTTTACCCCCCTCTTTCATCTAATATTGCTCATAGAGGCAGATCAGTTGATCTAGCAATTTTTTCTTTACACTTAGCCGGAATTTCTTCTATTTTAGGAGCTATTAATTTTATTACAACAATTATTAATATAAAAATTAATAATATATCATTTGATCAGATACCTCTTTTTGTATGAGCAGTAGGAATTACTGCTTTACTTTTACTTCTTTCTTTACCAGTTTTAGCAGGAGCTATTACTATACTTCTTACTGACCGTAATCTTAATACATCTTTTTTTGACCCTGCCGGGGGAGGAGACCCTATTTTATATCAACATTTATTT???????????????????????????????????????????????????????????????????????????????????????????????????????????????????????????????????????????????????????????????????????????????????????????????????????????????????????????????????????????????????????????????????????????????????????????????????????????????????????????????????????????????????????????????????????????????????????????????????????????????????????????????????????????????????????????????????????????????????????????????????????????????????????????????????????????????????????????????????????????????????????????????????????????????????????????????????????????????????????????????????????????????????????????????????????????????????????????????????????????????????????????????????????????????????????????????????????????????????????????????????????????????????????????????
	Battus_belus_GU163764                  ???????????????????????????????????????????????????????????????????????????????????TTCCTTAAGATTATTAATTCGAACTGAATTAGGTAATCCTGGTTCTTTAATTGGAGATGATCAAATTTATAACACTATTGTAACAGCCCATGCTTTTATCATAATTTTTTTCATAGTTATACCAATTATAATTGGAGGATTTGGTAATTGATTAGTTCCTTTAATATTAGGGGCTCCTGATATAGCTTTCCCTCGAATAAATAATATAAGATTCTGACTTTTACCTCCTTCCTTAACTCTTTTAATTTCTAGAAGAATTGTCGAAAATGGA?????????????????????????????????????????????????????????????????????????????????????????????????????????????????????????????????????????????????????????????????????????????????????????????????????????????????????????????????????????????????????????????????????????????????????????????????????????????????????????????????????????????????????????????????????????????????????????????????????????????????????????????????????????????????????????????????????????????????????????????????????????????????????????????????????????????????????????????????????????????????????????????????????????????????????????????????????????????????????????????????????????????????????????????????????????????????????????????????????????????????????????????????????????????????????????????????????????????????????????????????????????????????????????????????????????????????????????????????????????????????????????????????????????????????????????????????????????????????????????????????????????????????????????????????????????????????????????????????????????????????????????????????????????????????????????????????????????????????????????????????????????????????????????????????????????????????????
	Battus_crassus_AY804351                CGAAAATGACTTTATTCTACAAATCATAAAGATATTGGCACTTTATATTTTATTTTTGGAATTTGGGCAGGAATATTAGGAACTTCTTTAAGATTATTAATTCGAACTGAATTAGGTAATCCCGGCTCTTTAATTGGAGATGATCAAATTTATAATACTATTGTAACAGCTCATGCTTTTATTATAATTTTTTTTATAGTTATACCAATTATAATTGGAGGATTTGGTAATTGATTAGTTCCTCTAATATTAGGAGCTCCTGATATAGCTTTTCCTCGAATAAATAATATAAGATTTTGACTTTTACCCCCCTCTTTAACTCTTTTAATTTCTAGAAGAATTGTCGAAAATGGAGCTGGCACAGGATGAACCGTTTACCCCCCTCTTTCATCTAATATTGCCCACAGAGGTAGATCAGTTGATTTAGCAATTTTTTCCTTGCATTTAGCTGGAATTTCCTCTATTTTAGGAGCTATTAATTTTATTACAACAATTATTAATATAAAAATTAATAATATATCATTTGATCAAATACCTCTTTTTGTGTGAGCAGTAGGAATTACTGCTTTACTTTTACTTCTTTCTCTCCCTGTTTTAGCAGGAGCCATTACTATACTTCTTACCGACCGTAATCTTAATACATCTTTTTTTGATCCTGCTGGAGGGGGAGACCCCATTTTATACCAACATTTATTTTGATTTTTTGGGCACCCTGAAGTTTATATTTTAATTTTACCTGGATTTGGTATAATTTCTCATATTATTTCTCAAGAAAGAGGAAAAAAAGAAACTTTTGGTTATTTAGGAATAATTTATGCTATAATAGCAATTGGTCTTTTAGGATTTATTGTATGAGCTCATCATATATTTACAGTAGGAATAGATATTGATACCCGAGCATATTTTACCTCAGCCACTATAATTATCGCTGTGCCAACAGGTATTAAAATTTTCAGATGATTAGCAACTCTTCACGGAACACAAATTAATTATAGTCCCTCTGTTTTATGAAGATTAGGATTTGTTTTTCTCTTCACAGTAGGGGGACTAACTGGAGTAATTCTTGCTAATTCATCAATTGATGTATCTCTTCATGATACTTATTATGTAGTTGCCCATTTTCATTACGTTTTATCTATAGGAGCTGTATTCGCTATTATAGGAGGATTTATTCATTGATATCCTTTATTTTCTGGACTTTCTTTAAATCCTTTTTTATTAAAAATTCAATTTATTTCCATATTTATTGGAGTAAATTTAACCTTTTTCCCACAACATTTTTTAGGGCTAGCTGGTATACCTCGTCGATACTCAGATTATCCTGATAGATTTATCTCATGAAATATTATTTCTTCTTTTGGATCATATATTTCTTTATTATCAATAATAATAATAATAATAATTATTTGAGAATCAATAATTAATAAACGATTAATTTTATTTTCTCTTAATATATCTTCTTCTATTGAATGACTTCAAAATTTACCCCCAGCAGAACATTCTTATAATGAGCTCCCTATTTTAAGA
	Battus_philenor_AF170875               CGAAAATGATTATATTCTACTAATCATAAAGATATTGGAACATTATATTTTATTTTTGGAATTTGAGCTGGAATTTTAGGCACTTCTTTAAGTTTATTAATTCGAACTGAATTAGGAAATCCTGGCTCTTTAATTGGAGATGATCAAATTTATAATACTATTGTTACAGCTCATGCTTTTATTATAATTTTTTTTATAGTTATACCAATCATAATCGGAGGATTTGGTAATTGATTAGTCCCTTTAATATTAGGAGCTCCTGATATAGCCTTTCCTCGAATAAATAATATAAGATTTTGACTTTTACCTCCTTCTTTAACTTTATTAATTTCTAGAAGAATTGTTGAAAATGGAGCAGGTACAGGATGAACAGTTTACCCCCCTCTTTCTTCTAATATTGCACATAGAGGCAGATCAGTTGATCTAGCTATTTTTTCCTTACACTTAGCAGGAATTTCTTCCATTCTAGGAGCAATTAATTTTATTACAACAATTATTAATATACGAGTTAATAACATATCTTTCGATCAAATACCTTTATTTGTATGAGCAGTAGGTATTACAGCTTTATTATTACTTCTATCTCTCCCTGTTTTAGCTGGAGCTATTACTATACTTCTCACAGATCGTAATCTTAATACTTCTTTCTTTGATCCTGCTGGAGGAGGAGATCCTATCTTATATCAACATTTATTTTGAATTTTTGGCCATCCTGAAGTTTATATTTTAATTTTACCTGGATTTGGAATAATCTCTCATATTATTTCTCAAGAAAGAGGTAAAAAGGAAACTTTTGGTTGTTTAGGAATAATTTATGCTATAATAACAATTGGCCTTTTAGGATTTATTGTTTGAGCTCATCATATATTTACAGTAGGAATAGATATTGATACTCGAGCTTACTTTACCTCAGCCACAATAATTATTGCCGTACCTACGGGAATTAAAATTTTCAGTTGACTCGCCACTTTACATGGAACACAAATTAATTACAGTCCTTCTATTTTATGAAGTTTAGGATTTATTTTTCTTTTCACTGTTGGAGGATTAACTGGTGTAATTTTAGCAAATTCATCTATTGATGTTTCCCTTCATGATACTTATTATGTAGTAGCTCATTTTCATTATGTCTTATCTATAGGAGCTGTATTTGCAATTATAGGGGGATTTATTCACTGATATCCTTTATTTTCAGGTCTTTCCCTTAATCCTTTTCTTTTAAAAATTCAATTTTTTACAATATTTATTGGTGTAAATTTAACTTTTTTTCCTCAACATTTTTTAGGATTAGCAGGAATACCTCGTCGATATTCTGATTATCCTGACAGTTTCATTTCTTGAAATATCATTTCTTCTTTTGGCTCTTATATTTCTTTATTATCTATAATAATAATAATATTAATTATTTGAGAATCAATAATTAATAAACGAATAATTTTATTCTCCCTTAATATATCATCTTCTATTGAATGACTGCAAAATTTACCTCCAGCAGAACATTCTTATAATGAACTTCCTATTTTAAGA
	Battus_philenor_EU271652               ??????????????????????????????????????AACATTATATTTTATTTTTGGAATTTGAGCTGGAATTTTAGGCACTTCTTTAAGTTTATTAATTCGAACTGAATTAGGAAATCCTGGCTCTTTAATTGGAGATGATCAAATTTATAATACTATTGTTACAGCTCATGCTTTTATTATAATTTTTTTTATAGTTATACCAATCATAATCGGAGGATTTGGTAATTGATTAGTCCCTTTAATATTAGGAGCTCCTGATATAGCCTTTCCTCGAATAAATAATATAAGATTTTGACTTTTACCCCCTTCTTTAACTTTATTAATTTCTAGAAGAATTGTTGAAAATGGAGCAGGCACAGGATGAACAGTTTACCCCCCTCTTTCTTCTAATATTGCACATAGAGGCAGATCAGTTGATCTAGCTATTTTTTCCTTACACTTAGCAGGAATTTCTTCCATTCTAGGAGCAATTAATTTTATTACAACAATTATTAATATACGAGTTAATAACATATCTTTCGATCAAATACCTTTATTTGTATGAGCAGTAGGTATTACAGCTTTATTATTACTTCTATCTCTCCCTGTTTTAGCTGGAGCTATTACTATACTTCTCACAGATCGTAATCTTAATACTTCTTTCTTTGATCCTGCTGGAGGAGGAGATCCTATCTTATATCAACATTCATAT???????????????????????????????????????????????????????????????????????????????????????????????????????????????????????????????????????????????????????????????????????????????????????????????????????????????????????????????????????????????????????????????????????????????????????????????????????????????????????????????????????????????????????????????????????????????????????????????????????????????????????????????????????????????????????????????????????????????????????????????????????????????????????????????????????????????????????????????????????????????????????????????????????????????????????????????????????????????????????????????????????????????????????????????????????????????????????????????????????????????????????????????????????????????????????????????????????????????????????????????????????????????????????????????
	Battus_philenor_GU088612               ????????????????????????????????????????????????????????????????????????????TAGGCACTTCTTTAAGTTTATTAATTCGAACTGAATTAGGGAATCCTGGCTCTTTAATTGGAGATGATCAAATTTATAATACTATTGTTACAGCTCATGCTTTTATTATAATTTTTTTTATAGTTATACCAATCATAATCGGAGGATTTGGTAATTGATTAGTCCCTTTAATATTAGGAGCTCCTGATATAGCCTTTCCTCGAATAAATAATATAAGATTTTGACTTTTACCCCCTTCTTTAACTTTATTAATTTCTAGAAGAATTGTTGAAAAT??????????????????????TTTACCCCCCTCTTTCTTCTAATATTGCACATAGAGGCAGATCAGTTGATCTAGCTA?TTTTTCCTTACACTTAGCAGGAATTTCTTCCATTCTAGGAGCAATTAATTTTATTACAACAATTATTAATATACGAGTTAATAACATATCTTTCGATCAAATACCTTTATTTGTATGAGCAGTAGGTATTACAGCTTTATTATTACTTCTATCTCTCCCTGTTTTAGCTGGAGCTATTACTATACTTCTCACAGATC???????????????????????????????????????????????????????????????????????????????????????????????????????????????????????????????????????????????????????????????????????????????????????????????????????????????????????????????????????????????????????????????????????????????????????????????????????????????????????????????????????????????????????????????????????????????????????????????????????????????????????????????????????????????????????????????????????????????????????????????????????????????????????????????????????????????????????????????????????????????????????????????????????????????????????????????????????????????????????????????????????????????????????????????????????????????????????????????????????????????????????????????????????????????????????????????????????????????????????????????????????????????????????????????????????????????????????????????????????????????????????????????????
	Battus_philenor_GU089684               ??????????????????????????????????????AACATTATATTTTATTTTTGGAATTTGAGCTGGAATTTTAGGTACTTCTTTAAGTTTATTAATTCGAACTGAATTAGGAAATCCTGGCTCTTTAATTGGAGATGATCAAATTTATAATACTATTGTTACAGCTCATGCTTTTATTATAATTTTTTTTATAGTTATACCAATCATAATCGGAGGATTCGGTAATTGATTAGTCCCTTTAATATTAGGAGCTCCTGATATAGCCTTTCCTCGAATAAATAATATAAGATTTTGACTTTTACCCCCTTCTTTAACTTTATTAATTTCTAGAAGAATTGTTGAAAATGGAGCAGGCACAGGATGAACAGTTTACCCTCCTCTTTCTTCTAATATTGCACATAGAGGCAGATCAGTTGATCTAGCTATTTTTTCATTACACTTAGCAGGAATTTCTTCCATTCTAGGAGCAATTAATTTTATTACAACAATTATTAATATACGAGTTAATAACATATCTTTCGATCAGATACCTTTATTTGTATGAGCAGTAGGTATTACAGCTTTATTATTACTTCTATCTCTCCCTGTTTTAGCTGGAGCTATTACTATACTTCTCACAGATCGTAATCTTAATACTTCTTTCTTTGATCCTGCTGGAGGAGGAGATCCTATCTTATATCAACATTTATTT???????????????????????????????????????????????????????????????????????????????????????????????????????????????????????????????????????????????????????????????????????????????????????????????????????????????????????????????????????????????????????????????????????????????????????????????????????????????????????????????????????????????????????????????????????????????????????????????????????????????????????????????????????????????????????????????????????????????????????????????????????????????????????????????????????????????????????????????????????????????????????????????????????????????????????????????????????????????????????????????????????????????????????????????????????????????????????????????????????????????????????????????????????????????????????????????????????????????????????????????????????????????????????????????
	Battus_philenor_GU089685               ??????????????????????????????????????AACATTATATTTTATTTTTGGAATTTGAGCTGGAATTTTAGGCACTTCTTTAAGTTTATTAATTCGAACTGAATTAGGAAATCCTGGCTCTTTAATTGGAGATGATCAAATTTATAATACTATTGTTACAGCTCATGCTTTTATTATAATTTTTTTTATAGTTATACCAATCATAATCGGAGGATTTGGTAATTGATTAGTCCCTTTAATATTAGGAGCTCCTGATATAGCCTTTCCTCGAATAAATAATATAAGATTTTGACTTTTACCCCCTTCTTTAACTTTATTAATTTCTAGAAGAATTGTTGAAAATGGAGCAGGCACAGGATGAACAGTTTACCCCCCTCTTTCTTCTAATATTGCACATAGAGGCAGATCAGTTGATCTAGCTATTTTTTCATTACACTTAGCAGGAATTTCTTCCATTCTAGGAGCAATTAATTTTATTACAACAATTATTAATATACGAGTTAATAACATATCTTTTGATCAGATACCTTTATTTGTATGAGCAGTAGGTATTACAGCTTTATTATTACTTCTATCTCTCCCTGTTTTAGCTGGAGCTATTACTATACTTCTCACAGATCGTAATCTTAATACTTCTTTCTTTGATCCTGCTGGAGGAGGAGATCCTATCTTATATCAACATTTATTT???????????????????????????????????????????????????????????????????????????????????????????????????????????????????????????????????????????????????????????????????????????????????????????????????????????????????????????????????????????????????????????????????????????????????????????????????????????????????????????????????????????????????????????????????????????????????????????????????????????????????????????????????????????????????????????????????????????????????????????????????????????????????????????????????????????????????????????????????????????????????????????????????????????????????????????????????????????????????????????????????????????????????????????????????????????????????????????????????????????????????????????????????????????????????????????????????????????????????????????????????????????????????????????????
	Battus_polydamas_AY804352              CGAAAATGACTTTATTCTACTAATCATAAAGATATTGGCACATTATATTTTATTTTCGGAATTTGAGCTGGAATTTTAGGCACTTCTTTAAGTTTGTTAATTCGAACTGAATTAGGAAATCCTGGCTCTTTAATTGGAGATGATCAAATTTATAATACTATTGTTACAGCTCATGCATTTATTATAATTTTTTTCATAGTAATACCAATTATAATTGGAGGATTTGGTAATTGATTAATTCCTTTAATATTAGGAGCTCCTGATATAGCTTTCCCTCGAATAAATAATATAAGATTCTGACTTTTACCCCCTTCATTAACTTTATTAATTTC?AGAAGAATTGTTGAAAATGGAGCAGGCACAGGATGAACAGTTTATCCCCCCCTATCTTCTAATATCGCTCATAGAGGTAGATCCGTTGATCTAGCTATTTTTTCTCTACATTTAGCAGGAATTTCTTCTATTTTAGGAGCAATTAATTTTATTACAACAATTATTAATATACGAGTCAATAATATATCTTTTGATCAAATACCTTTATTTGTTTGAGCAGTAGGAATTACAGCTTTATTATTACTTTTATCTCTGCCTGTTTTAGCTGGGGCTATTACTATACTTCTTACAGATCGTAACCTTAATACTTCTTTTTTTGACCCTGCTGGGGGAGGAGATCCTATTTTATATCAACATTTATTTTGATTTTTTGGCCATCCAGAAGTTTATATTTTAATTTTACCTGGATTTGGAATAATTTCACATATTATTTCCCAAGAAAGAGGAAAAAAAGAAACTTTTGGTTGTTTAGGAATAATTTATGCTATAATAGCAATTGGTCTTTTAGGATTTATTGTTTGAGCTCATCATATATTTACTGTAGGAATAGATATTGATACCCGAGCCTATTTTACTTCTGCTACAATAATTATTGCTGTACCCACAGGAATTAAAATTTTCAGTTGACTTGCCACTTTACATGGTACACAAATTAACTATAGCCCTTCTATTTTATGAAGACTAGGATTTATTTTTCTCTTTACAGTAGGAGGATTAACTGGTGTAATTTTAGCTAATTCATCTATTGATGTTTCTCTTCATGATACTTACTATGTTGTAGCTCATTTTCATTATGTATTATCTATAGGAGCAGTATTTGCAATTATAGGAGGATTTATTCACTGATACCCTTTATTTTCTGGTCTTTCTTTAAACCCATTTCTTTTAAAAATTCAATTCTTTACAATATTTATTGGAGTAAATTTAACTTTCTTTCCTCAACACTTTTTAGGATTAGCTGGCATACCTCGTCGATATTCTGACTACCCTGATAGTTTTATTTCATGAAATATTATCTCTTCTTTCGGATCATATATTTCTTTATTATCAATAATAATAATAATACTAATTATCTGAGAATCAATAATTAATAAACGAATAATTTTATTTTCTCTTAATATATCATCTTCTATTGAATGACTTCAAAATTTACCCCCAGCAGA???????????????????????????????
	Battus_polydamas_AY804353              CGAAAATGACTTTATTCTACTAATCATAAAGATATTGGCACATTATATTTTATTTTCGGAATTTGAGCTGGAATTTTAGGCACTTCTTTAAGTTTGTTAATTCGAACTGAATTAGGAAATCCTGGCTCTTTAATTGGAGATGATCAAATTTATAATACTATTGTTACAGCTCATGCATTTATTATAATTTTTTTCATAGTAATACCAATTATAATTGGAGGATTTGGTAATTGATTAATTCCTTTAATATTAGGAGCTCCTGATATAGCTTTCCCTCGAATAAATAATATAAGATTCTGACTTTTACCCCCTTCATTAACTTTATTAATTTCCAGAAGAATTGTTGAAAATGGAGCAGGCACAGGATGAACAGTTTATCCCCCCCTATCTTCTAATATCGCTCATAGAGGTAGATCCGTTGATCTAGCTATTTTTTCTCTACATTTAGCAGGAATTTCTTCTATTTTAGGAGCAATTAATTTTATTACAACAATTATTAATATACGAGTCAATAATATATCTTTTGATCAAATACCTTTATTTGTTTGAGCAGTAGGAATTACAGCTTTATTATTACTTTTATCTCTGCCTGTTTTAGCTGGGGCTATTACTATACTTCTTACAGATCGTAACCTTAATACTTCTTTTTTTGACCCTGCTGGGGGAGGAGATCCTATTTTATATCAACATTTATTTTGATTTTTTGGCCATCCAGAAGTTTATATTTTAATTTTACCTGGATTTGGAATAATTTCACATATTATTTCCCAAGAAAGAGGAAAAAAAGAAACTTTTGGTTGTTTAGGAATAATTTATGCTATAATAGCAATTGGTCTTTTAGGATTTATTGTTTGAGCTCATCATATATTTACTGTAGGAATAGATATTGATACCCGAGCCTATTTTACTTCTGCTACAATAATTATTGCTGTACCCACAGGAATTAAAATTTTCAGTTGACTTGCCACTTTACATGGTACACAAATTAACTATAGCCCTTCTATTTTATGAAGACTAGGATTTATTTTTCTCTTTACAGTAGGAGGATTAACTGGTGTAATTTTAGCTAATTCATCTATTGATGTTTCTCTTCATGATACTTACTATGTTGTAGCTCATTTTCATTATGTATTATCTATAGGAGCAGTATTTGCAATTATAGGAGGATTTATTCACTGATACCCTTTATTTTCTGGTCTTTCTTTAAACCCATTTCTTTTAAAAATTCAATTCTTTACAATATTTATTGGAGTAAATTTAACTTTCTTTCCTCAACACTTTTTAGGATTAGCTGGCATACCTCGTCGATATTCTGACTACCCTGATAGTTTTATTTCATGAAATATTATCTCTTCTTTCGGATCATATATTTCTTTATTATCAATAATAATAATAATACTAATTATCTGAGAATCAATAATTAATAAACGAATAATTTTATTTTCTCTTAATATATCATCTTCTATTGAATGACTTCAAAATTTACCCCCAGCAGAACATTCTTATAATGAACTTCCTATTTTAAGA
	Battus_polydamas_GU163765              ??????????????????????????????????????CACATTATATTTTATTTTCGGAATTTGAGCTGGAATTTTAGGCACTTCTTTAAGTTTGTTAATTCGAACTGAATTAGGAAATCCTGGCTCTCTAATTGGAGATGATCAAATTTATAATACTATTGTTACAGCTCATGCATTTATTATAATTTTTTTCATAGTAATACCAATTATAATTGGAGGATTTGGTAATTGATTAATTCCTTTAATATTAGGAGCTCCTGATATAGCTTTTCCTCGAATAAATAATATAAGATTCTGACTTTTACCCCCTTCATTAACTTTATTAATTTCCAGAAGAATTGTTGAAAATGGAGCAGGCACAGGATGAACAGTCTATCCCCCCCTATCTTCTAATATCGCTCATAGAGGTAGATCCGTTGATCTAGCTATTTTTTCTCTACATTTAGCAGGAATTTCTTCTATTTTAGGAGCAATTAATTTTATTACAACAATTATTAATATACGAGTCAATAATATATCTTTTGATCAAATACCTTTATTTGTTTGAGCAGTAGGAATTACAGCTTTATTATTACTTTTATCTCTGCCTGTTTTAGCTGGGGCTATTACTATACTTCTTACAGATCGTAACCTTAATACTTCTTTTTTTGACCCTGCTGGGGGAGGAGATCCTATTTTATATCAACATTTATTT???????????????????????????????????????????????????????????????????????????????????????????????????????????????????????????????????????????????????????????????????????????????????????????????????????????????????????????????????????????????????????????????????????????????????????????????????????????????????????????????????????????????????????????????????????????????????????????????????????????????????????????????????????????????????????????????????????????????????????????????????????????????????????????????????????????????????????????????????????????????????????????????????????????????????????????????????????????????????????????????????????????????????????????????????????????????????????????????????????????????????????????????????????????????????????????????????????????????????????????????????????????????????????????????
	Battus_polydamas_GU163766              ??????????????????????????????????????CACATTATATTTTATTTTCGGAATTTGAGCTGGAATTTTAGGCACTTCTTTAAGTTTGTTAATTCGAACTGAATTAGGAAATCCTGGCTCTCTAATTGGAGATGATCAAATTTATAATACTATTGTTACAGCTCATGCATTTATTATAATTTTTTTCATAGTAATACCAATTATAATTGGAGGATTTGGTAATTGATTAATTCCTTTAATATTAGGAGCTCCTGATATAGCTTTTCCTCGAATAAATAATATAAGATTCTGACTTTTACCCCCTTCATTAACTTTATTAATTTCCAGAAGAATTGTTGAAAATGGAGCAGGCACAGGATGAACAGTCTATCCCCCCCTATCTTCTAATATCGCTCATAGAGGTAGATCCGTTGATCTAGCTATTTTTTCTCTACATTTAGCAGGAATTTCTTCTATTTTAGGAGCAATTAATTTTATTACAACAATTATTAATATACGAGTCAATAATATATCTTTTGATCAAATACCTTTATTTGTTTGAGCAGTAGGAATTACAGCTTTATTATTACTTTTATCTCTACCTGTTTTAGCTGGGGCTATTACTATACTTCTTACAGATCGTAACCTTAATACTTCTTTTTTTGACCCTGCTGGGGGAGGAGATCCTATTTTATATCAACATTTATTT???????????????????????????????????????????????????????????????????????????????????????????????????????????????????????????????????????????????????????????????????????????????????????????????????????????????????????????????????????????????????????????????????????????????????????????????????????????????????????????????????????????????????????????????????????????????????????????????????????????????????????????????????????????????????????????????????????????????????????????????????????????????????????????????????????????????????????????????????????????????????????????????????????????????????????????????????????????????????????????????????????????????????????????????????????????????????????????????????????????????????????????????????????????????????????????????????????????????????????????????????????????????????????????????
	Battus_polydamas_GU163767              ????????????????????????????????????????????????????????????????????????????TAGGCACTTCTTTAAGTTTGTTAATTCGAACTGAATTAGGAAATCCTGGCTCTCTAATTGGAGATGATCAAATTTATAATACTATTGTTACAGCTCATGCATTTATTATAATTTTTTTCATAGTAATACCAATTATAATTGGAGGATTTGGTAATTGATTAATTCCTTTAATATTAGGAGCTCCTGATATAGCTTTTCCTCGAATAAATAATATAAGATT?TGACTTTTACCCCCCTCATTAACTTTATTAATTTCCAGAAGAATTGTTGAAAATGGAGCAGGCACAGGATGAACAGTCTATCCCCCCCTATCTTCTAATATCGCTCATAGAGGTAGATCCGTTGATCTAGC?ATTTTTTCTTTACATTTAGCAGGAATTTCTTCTATTTTAGGAGCAATTAATTTTATTACAACAATTATTAATATACGAGTCATTAATATATCTTTTGATCAAATACCTTTATTTGTTTGAGCAGTAGGAATTACAGCTTTATTATTACTTTTATCTTT?CCTGTTTTAGCTGGAGCTATTACTATACTTCTTACAGATCGTAACCTTAATACTTCTTTTTTTGACCCTGCTGGGGGAGGAGATCCTATTTTATATCAACATTTATTT???????????????????????????????????????????????????????????????????????????????????????????????????????????????????????????????????????????????????????????????????????????????????????????????????????????????????????????????????????????????????????????????????????????????????????????????????????????????????????????????????????????????????????????????????????????????????????????????????????????????????????????????????????????????????????????????????????????????????????????????????????????????????????????????????????????????????????????????????????????????????????????????????????????????????????????????????????????????????????????????????????????????????????????????????????????????????????????????????????????????????????????????????????????????????????????????????????????????????????????????????????????????????????????????
	Battus_polydamas_GU163768              ??????????????????????????????????????CACATTATATTTTATTTTCGGAATTTGAGCTGGAATTTTAGGCACTTCTTTAAGTTTGTTAATTCGAACTGAATTAGGAAATCCTGGCTCTCTAATTGGAGATGATCAAATTTATAATACTATTGTTACAGCTCATGCATTTATTATAATTTTTTTCATAGTAATACCAATTATAATTGGAGGATTTGGTAATTGATTAATTCCTTTAATATTAGGAGCTCCTGATATAGCTTTTCCTCGAATAAATAATATAAGATTCTGACTTTTACCCCCTTCATTAACTTTATTAATTTCCAGAAGAATTGTTGAAAATGGAGCAGGCACAGGATGAACAGTCTATCCCCCCCTATCTTCTAATATCGCTCATAGAGGTAGATCCGTTGATCTAGCTATTTTTTCTCTACATTTAGCAGGAATTTCTTCTATTTTAGGAGCAATTAATTTTATTACAACAATTATTAATATACGAGTCAATAATATATCTTTTGATCAAATACCTTTATTTGTTTGAGCAGTAGGAATTACAGCTTTATTATTACTTTTATCTCTACCTGTTTTAGCTGGGGCTATTACTATACTTCTTACAGATCGTAACCTTAATACTTCTTTTTTTGACCCTGCTGGGGGAGGAGATCCTATTTTATATCAACATTTATTT???????????????????????????????????????????????????????????????????????????????????????????????????????????????????????????????????????????????????????????????????????????????????????????????????????????????????????????????????????????????????????????????????????????????????????????????????????????????????????????????????????????????????????????????????????????????????????????????????????????????????????????????????????????????????????????????????????????????????????????????????????????????????????????????????????????????????????????????????????????????????????????????????????????????????????????????????????????????????????????????????????????????????????????????????????????????????????????????????????????????????????????????????????????????????????????????????????????????????????????????????????????????????????????????
	Battus_polydamas_GU163769              ??????????????????????????????????????CACATTATATTTTATTTTCGGAATTTGAGCTGGAATTTTAGGCACTTCTTTAAGTTTGTTAATTCGAACTGAATTAGGAAATCCTGGCTCTCTAATTGGAGATGATCAAATTTATAATACTATTGTTACAGCTCATGCATTTATTATAATTTTTTTCATAGTAATACCAATTATAATTGGAGGATTTGGTAATTGATTAATTCCTTTAATATTAGGAGCTCCTGATATAGCTTTTCCTCGAATAAATAATATAAGATTCTGACTTTTACCCCCTTCATTAACTTTATTAATTTCCAGAAGAATTGTTGAAAATGGAGCAGGCACAGGATGAACAGTCTATCCCCCCCTATCTTCTAATATCGCTCATAGAGGTAGATCCGTTGATCTAGCTATTTTTTCTCTACATTTAGCAGGAATTTCTTCTATTTTAGGAGCAATTAATTTTATTACAACAATTATTAATATACGAGTCAATAATATATCTTTTGATCAAATACCTTTATTTGTTTGAGCAGTAGGAATTACAGCTTTATTATTACTTTTATCTCTGCCTGTTTTAGCTGGGGCTATTACTATACTTCTTACAGATCGTAACCTTAATACTTCTTTTTTTGACCCTGCTGGGGGAGGAGATCCTATTTTATATCAACATTTATTT???????????????????????????????????????????????????????????????????????????????????????????????????????????????????????????????????????????????????????????????????????????????????????????????????????????????????????????????????????????????????????????????????????????????????????????????????????????????????????????????????????????????????????????????????????????????????????????????????????????????????????????????????????????????????????????????????????????????????????????????????????????????????????????????????????????????????????????????????????????????????????????????????????????????????????????????????????????????????????????????????????????????????????????????????????????????????????????????????????????????????????????????????????????????????????????????????????????????????????????????????????????????????????????????
	Battus_polydamas_GU163770              ??????????????????????????????????????CACATTATATTTTATTTTCGGAATTTGAGCTGGAATTTTAGGCACTTCTTTAAGTTTGTTAATTCGAACTGAATTAGGAAATCCTGGCTCTCTAATTGGAGATGATCAAATTTATAATACTATTGTTACAGCTCATGCATTTATTATAATTTTTTTCATAGTAATACCAATTATAATTGGAGGATTTGGTAATTGATTAATTCCTTTAATATTAGGAGCTCCTGATATAGCTTTTCCTCGAATAAATAATATAAGATTCTGACTTTTACCCCCTTCATTAACTTTATTAATTTCCAGAAGAATTGTTGAAAATGGAGCAGGCACAGGATGAACAGTCTATCCCCCCCTATCTTCTAATATCGCTCATAGAGGTAGATCCGTTGATCTAGCTATTTTTTCTCTACATTTAGCAGGAATTTCTTCTATTTTAGGAGCAATTAATTTTATTACAACAATTATTAATATACGAGTCAATAATATATCTTTTGATCAAATACCTTTATTTGTTTGAGCAGTAGGAATTACAGCTTTATTATTACTTTTATCTCTGCCTGTTTTAGCTGGGGCTATTACTATACTTCTTACAGATCGTAACCTTAATACTTCTTTTTTTGACCCTGCTGGGGGAGGAGATCCTATTTTATATCAACATTTATTT???????????????????????????????????????????????????????????????????????????????????????????????????????????????????????????????????????????????????????????????????????????????????????????????????????????????????????????????????????????????????????????????????????????????????????????????????????????????????????????????????????????????????????????????????????????????????????????????????????????????????????????????????????????????????????????????????????????????????????????????????????????????????????????????????????????????????????????????????????????????????????????????????????????????????????????????????????????????????????????????????????????????????????????????????????????????????????????????????????????????????????????????????????????????????????????????????????????????????????????????????????????????????????????????
	Battus_polydamas_GU163771              ??????????????????????????????????????CACATTATATTTTATTTTCGGAATTTGAGCTGGAATTTTAGGCACTTCTTTAAGTTTGTTAATTCGAACTGAATTAGGAAATCCTGGCTCTCTAATTGGAGATGATCAAATTTATAATACTATTGTTACAGCTCATGCATTTATTATAATTTTTTTCATAGTAATACCAATTATAATTGGAGGATTTGGTAATTGATTAATTCCTTTAATATTAGGAGCTCCTGATATAGCTTTTCCTCGAATAAATAATATAAGATTCTGACTTTTACCCCCTTCATTAACTTTATTAATTTCCAGAAGAATTGTTGAAAATGGAGCAGGCACAGGATGAACAGTCTATCCCCCCCTATCTTCTAATATCGCTCATAGAGGTAGATCCGTTGATCTAGCTATTTTTTCTCTACATTTAGCAGGAATTTCTTCTATTTTAGGAGCAATTAATTTTATTACAACAATTATTAATATACGAGTCAATAATATATCTTTTGATCAAATACCTTTATTTGTTTGAGCAGTAGGAATTACAGCTTTATTATTACTTTTATCTCTGCCTGTTTTAGCTGGGGCTATTACTATACTTCTTACAGATCGTAACCTTAATACTTCTTTTTTTGACCCTGCTGG?GGAGGAGATCCTATTTTATATCAACATTTATTT???????????????????????????????????????????????????????????????????????????????????????????????????????????????????????????????????????????????????????????????????????????????????????????????????????????????????????????????????????????????????????????????????????????????????????????????????????????????????????????????????????????????????????????????????????????????????????????????????????????????????????????????????????????????????????????????????????????????????????????????????????????????????????????????????????????????????????????????????????????????????????????????????????????????????????????????????????????????????????????????????????????????????????????????????????????????????????????????????????????????????????????????????????????????????????????????????????????????????????????????????????????????????????????????
	Battus_polydamas_GU163772              ??????????????????????????????????????CACATTATATTTTATTTTCGGAATTTGAGCTGGAATTTTAGGCACTTCTTTAAGTTTGTTAATTCGAACTGAATTAGGAAATCCTGGCTCTCTAATTGGAGATGATCAAATTTATAATACTATTGTTACAGCTCATGCATTTATTATAATTTTTTTCATAGTAATACCAATTATAATTGGAGGATTTGGTAATTGATTAATTCCTTTAATATTAGGAGCTCCTGATATAGCTTTTCCTCGAATAAATAATATAAGATTCTGACTTTTACCCCCTTCATTAACTTTATTAATTTCCAGAAGAATTGTTGAAAATGGAGCAGGCACAGGATGAACAGTCTATCCCCCCCTATCTTCTAATATCGCTCATAGAGGTAGATCCGTTGATCTAGCTATTTTTTCTCTACATTTAGCAGGAATTTCTTCTATTTTAGGAGCAATTAATTTTATTACAACAATTATTAATATACGAGTCAATAATATATCTTTTGATCAAATACCTTTATTTGTTTGAGCAGTAGGAATTACAGCTTTATTATTACTTTTATCTCTGCCTGTTTTAGCTGGGGCTATTACTATACTTCTTACAGATCGTAACCTTAATACTTCTTTTTTTGACCCTGCTGGGGGAGGAGATCCTATTTTATATCAACATTTATTT???????????????????????????????????????????????????????????????????????????????????????????????????????????????????????????????????????????????????????????????????????????????????????????????????????????????????????????????????????????????????????????????????????????????????????????????????????????????????????????????????????????????????????????????????????????????????????????????????????????????????????????????????????????????????????????????????????????????????????????????????????????????????????????????????????????????????????????????????????????????????????????????????????????????????????????????????????????????????????????????????????????????????????????????????????????????????????????????????????????????????????????????????????????????????????????????????????????????????????????????????????????????????????????????
	Battus_polydamas_GU163773              ??????????????????????????????????????CACATTATATTTTATTTTCGGAATTTGAGCTGGAATTTTAGGCACTTCTTTAAGTTTGTTAATTCGAACTGAATTAGGAAATCCTGGCTCTCTAATTGGAGATGATCAAATTTATAATACTATTGTTACAGCTCATGCATTTATTATAATTTTTTTCATAGTAATACCAATTATAATTGGAGGATTTGGTAATTGATTAATTCCTTTAATATTAGGAGCTCCTGATATAGCTTTTCCTCGAATAAATAATATAAGATTCTGACTTTTACCCCCTTCATTAACTTTATTAATTTCCAGAAGAATTGTTGAAAATGGAGCAGGCACAGGATGAACAGTCTATCCCCCCCTATCTTCTAATATCGCTCATAGAGGTAGATCCGTTGATCTAGCTATTTTTTCTCTACATTTAGCAGGAATTTCTTCTATTTTAGGAGCAATTAATTTTATTACAACAATTATTAATATACGAGTCAATAATATATCTTTTGATCAAATACCTTTATTTGTTTGAGCAGTAGGAATTACAGCTTTATTATTACTTTTATCTCTGCCTGTTTTAGCTGGGGCTATTACTATACTTCTTACAGATCGTAACCTTAATACTTCTTTTTTTGACCCTGCTGGGGGAGGAGATCCTATTTTATATCAACATTTATTT???????????????????????????????????????????????????????????????????????????????????????????????????????????????????????????????????????????????????????????????????????????????????????????????????????????????????????????????????????????????????????????????????????????????????????????????????????????????????????????????????????????????????????????????????????????????????????????????????????????????????????????????????????????????????????????????????????????????????????????????????????????????????????????????????????????????????????????????????????????????????????????????????????????????????????????????????????????????????????????????????????????????????????????????????????????????????????????????????????????????????????????????????????????????????????????????????????????????????????????????????????????????????????????????
	Battus_polystictus_AY804354            CGAAAATGACTTTTTTCTACAAATCATAAAGATATTGGTACTTTATACTTTATTTTTGGAATTTGAGCAGGAATGTTAGGAACTTCTTTAAGATTATTAATTCGAACTGAATTAGGTAACCCTGGTTCTCTAATTGGAGATGATCAAATTTATAATACTATTGTAACAGCTCATGCTTTTATTATAATTTTTTTTATAGTTATACCAATTATAATTGGAGGATTTGGTAATTGATTAGTTCCTTTAATATTAGGAGCTCCTGATATAGCCTTCCCACGAATAAATAATATAAGATTCTGACTTTTACCTCCTTCCTTAACTCTTTTAATTTCTAGAAGAATTGTAGAAAATGGAGCTGGCACAGGATGAACAGTTTACCCCCCTCTTTCTTCCAATATCGCCCATAGAGGTAGCTCAGTTGATTTAGCAATTTTTTCTTTACACTTAGCTGGAATTTCCTCTATTCTAGGAGCTATTAATTTTATTACAACAATTATTAATATAAAAATTAATAATATATCATTTGATCAAATACCTTTATTTGTTTGAGCAGTAGGAATTACTGCTCTACTCTTACTTCTTTCTCTCCCTGTTTTAGCTGGGGCTATTACTATACTTCTTACCGATCGCAATCTTAATACATCTTTCTTTGATCCTGCTGGAGGAGGGGATCCTATTTTATATCAACATTTATTTTGATTCTTTGGCCATCCWGAAGTTTATATTTTAATTTTACCTGGATTCGGAATAATTTCTCATATTATTTCTCAAGAAAGAGGAAAAAAAGAAACTTTTGGTTGTTTAGGAATAATTTATGCTATAATAGCAATTGGTCTTTTAGGATTTATTGTATGAGCTCATCACATATTTACAGTAGGAATAGATATTGATACTCGAGCATACTTTACTTCAGCTACTATAATTATTGCAGTACCAACAGGTATTAAAATTTTCAGATGACTGGCAACTCTTCATGGAACACAAATTAATTATAGACCTTCTATTTTATGAAGATTAGGATTTGTTTTCCTTTTCACAGTAGGAGGATTAACCGGAGTAATTTTAGCTAATTCTTCAATTGATGTATCTCTTCACGATACTTATTATGTAGTTGCCCATTTTCATTACGTTTTATCAATAGGAGCTGTATTCGCTATTATAGGAGGATTTATTCATTGATACCCACTATTCTCTGGTCTTTCTTTAAATCCTTTTTTATTAAAAATTCAATTTATTTCTATATTTATTGGAGTAAATTTAACTTTCTTTCCTCAACACTTTTTAGGATTAGCTGGGATACCTCGTCGATACTCAGATTATCCTGACAGATTTATCTCATGAAATATCATTTCTTCTTTCGGATCTTATATTTCCTTATTATCAATAATAATAATAATACTAATTATTTGAGAATCAATAATTAATAAACGATTAATTTTATTTTCTCTTAATATATCTTCTTCTATTGAATGACTTCAAAATTTACCTCCAGCAGAACATTCTTATAA???????????????????
	Battus_polystictus_AY804355            CGAAAATGACTTTTTTCTACAAATCATAAAGATATTGGTACTTTATACTTTATTTTTGGAATTTGAGCAGGAATGTTAGGAACTTCTTTAAGATTATTAATTCGAACTGAATTAGGTAACCCTGGTTCTCTAATTGGAGATGATCAAATTTATAATACTATTGTAACAGCTCATGCTTTTATTATAATTTTTTTTATAGTTATACCAATTATAATTGGAGGATTTGGTAATTGATTAGTTCCTTTAATATTAGGAGCTCCTGATATAGCCTTCCCACGAATAAATAATATAAGATTCTGACTTTTACCTCCTTCCTTAACTCTTTTAATTTCTAGAAGAATTGTAGAAAATGGAGCTGGCACAGGATGAACAGTTTACCCCCCTCTTTCTTCCAATATCGCCCATAGAGGTAGCTCAGTTGATTTAGCAATTTTTTCTTTACACTTAGCTGGAATTTCCTCTATTCTAGGAGCTATTAATTTTATTACAACAATTATTAATATAAAAATTAATAATATATCATTTGATCAAATACCTTTATTTGTTTGAGCAGTAGGAATTACTGCTCTACTCTTACTTCTTTCTCTCCCTGTTTTAGCTGGGGCTATTACTATACTTCTTACCGATCGCAATCTTAATACATCTTTCTTTGATCCTGCTGGAGGAGGGGATCCTATTTTATATCAACATTTATTTTGATTCTTTGGCCATCCWGAAGTTTATATTTTAATTTTACCTGGATTCGGAATAATTTCTCATATTATTTCTCAAGAAAGAGGAAAAAAAGAAACTTTTGGTTGTTTAGGAATAATTTATGCTATAATAGCAATTGGTCTTTTAGGATTTATTGTATGAGCTCATCACATATTTACAGTAGGAATAGATATTGATACTCGAGCATACTTTACTTCAGCTACTATAATTATTGCAGTACCAACAGGTATTAAAATTTTCAGTTGACTGGCAACTCTTCATGGAACACAAATTAATTATAGACCTTCTATTTTATGAAGATTAGGATTTGTTTTCCTTTTCACAGTAGGAGGATTAACCGGAGTAATTTTAGCTAATTCTTCAATTGATGTATCTCTTCATGATACTTATTATGTAGTTGCCCATTTTCATTACGTTTTATCAATAGGAGCTGTATTCGCTATTATAGGAGGATTTATTCATTGATACCCACTATTCTCTGGTCTTTCTTTAAATCCTTTTTTATTAAAAATTCAATTTATTTCTATATTTATTGGAGTAAATTTAACTTTCTTTCCTCAACACTTTTTAGGATTAGCTGGGATACCTCGCCGATACTCAGATTATCCTGACAGATTTATCTCATGAAATATCATTTCTTCTTTCGGATCTTATATTTCCTTATTATCAATAATAATAATAATACTAATTATTTGAGAATCAATAATTAATAAACGATTAATTTTATTTTCTCTTAATATATCTTCTTCTATTGAATGACTTCAAAATTTACCTCCAGCAGAACATTCTTATAATGACTTCT???????????
	Euryades_corethrus_AY804356            CGAAAATGACTTTATTCAACTAATCATAAAGATATTGGAACATTATATTTTATTTTTGGAATCTGAGCAGGAATAATTGGTACTTCCCTAAGTTTACTAATTCGAATAGAATTAGGTAATCCAAGTTCATTAATTGGAGATGATCAAATTTATAATACTATTGTTACAGCCCATGCTTTTATCATAATTTTTTTTATAGTTATACCTATTATAATCGGTGGATTTGGAAATTGACTAGTTCCTTTAATATTAGGAGCTCCTGACATAGCTTTTCCTCGTATAAATAATATAAGTTTTTGACTTTTACCCCCTTCTTTAAGACTTCTAATCTTAAGAAGAATTGTCGAAAATGGAGCAGGAACAGGATGAACAGTGTACCCCCCACTTTCTTCTAATATTGCTCATAGAGGAAGATCAGTTGATTTAGCCATTTTTTCTTTACATTTAGCTGGAATTTCTTCTATTTTAGGAGCTATTAATTTTATTACTACAATTATTAATATACGTATTAATAATATATTTTTTGACCAAATACCTTTATTCGTATGAGCAGTTAGAATTACTGCTTTACTTCTTCTTCTTTCTTTACCTGTTCTTGCAGGAGCAATCACTATATTACTTACCGATCGGAATCTTAATACTTCCTTCTTTGATCCTGCTGGAGGAGGAGATCCAATTTTATATCAACACTTATTTTGATTTTTTGGACATCCCGAAGTTTATATTTTAATTTTACCAGGATTTGGAATAATTTCTCATATTATTTCTCAAGAAAGTGGAAAAAAAGAAACATTTGGTTGTTTAGGAATAATTTATGCTATAATAGCTATTGGATTATTAGGATTTATTGTTTGAGCTCATCATATATTTACAGTAGGTATAGATATTGATACTCGAGCTTATTTTACTTCTGCTACAATAATTATTGCTGTCCCAACAGGTATTAAAATTTTTAGTTGATTAGCTACTTTTCATGGTACTCAAATTAATTATAATCCTTCAACTTTATGAAGATTAGGTTTTGTATTTTTATTTACTGTTGGAGGTTTAACAGGAGTTATCTTAGCAAATTCTTCTATTGATATTATCCTTCATGATACTTACTATGTTGTTGCTCATTTTCATTATGTTTTATCAATAGGAGCTGTATTTGCTATTATAGGTGGTTTTATTCATTGATATCCTTTATTTTCTGGTTTTTCTCTTAATTCTTTTTTATTAAAAATTCAATTTATTACTATATTTATTGGAGTTAATTTAACTTTTTTCCCTCAACATTTCTTAGGCTTAGCCGGTATACCTCGTCGTTACTCAGATTATCCTGATAGATTTATTTCATGAAATATTATTTCTTCTTTCGGTTCTTATATTTCTTTATTTTCAATAATAATAATAATAATAATTATTTGAGAGTCTATAATTAATCAACGTATTATTTTATTTACTTTAAATATATCAACTTCTATTGAATGACTCCAAAGATTACCTTCTTCAGAACATTCATATAA???????????????????
	Euryades_duponchelii_AY919290          ???????????TTGGTCAACAAATCATAAAGATATTGGAACATTATATTTTATTTTTGGAATCTGAGCAGGAATAATTGGTACTTCTTTAAGTTTACTAATTCGAATAGAACTAGGTAATCCAGGTTCATTAATTAGAGATGATCAAATTTATAATACTATTGTTACAGCTCATGCTTTTATTATAATTTTTTTTATAGTTATACCTATTATAATTGGCGGATTTGGAAATTGACTAGTTCCTTTAATATTAGGAGCTCCTGATATAGCTTTTCCTCGAATAAATAATATAAGTTTTTGACTTTTACCCCCTTCCTTAAGACTTTTAATCTCAAGAAGAATTGTCGAAAATGGAGCAGGAACAGGATGAACAGTGTACCCCCCACTTTCTTCTAATATTGCTCACAGAGGAAGATCAGTTGATTTAGCTATTTTTTCTTTACATTTAGCCGGAATTTCTTCTATTTTAGGAGCTATTAATTTTATTACTACAATTATTAATATACGTATTAATAATATATTTTTTGATCAAATACCTTTATTTGTATGAGCAGTTGGAATTACTGCTTTACTTCTTCTTCTTTCCCTACCTATTCTTGCAGGAGCAATTACTATATTACTTACTGATCGAAATCTTAATACTTCTTTTTTTGATCCTGCTGGAGGAGGAGATCCAATTTTATACCAACATTTATTTTGATTTTTTGGTCATCCAGAAGTTTATATTTTAATTTTACCGGGATTTGGAATAATTTCTCATATTATTTCTCAAGAAAGTGGGAAAAAAGAAACATTTGGTTGTTTAGGAATAATTTATGCCATAATAACTATCGGATTATTAGGATTTATTGTTTGAGCTCATCATATATTTACAGTAGGTATAGATATTGATACTCGAGCTTATTTCACTTCTGCTACAATAATTATTGCTGTTCCCACAGGTATTAAAATCTTTAGTTGATTAGCCACTCTTCATGGTACTCAAATTAATTATAATCCTTCAACTTTATGAAGATTAGGTTTTGTATTTTTATTTACTGTTGGAGGTTTAACAGGAGTTATTTTAGCAAATTCCTCTATTGACATCACTCTTCATGATACTTACTATGTTGTTGCTCATTTTCATTATGTTCTTTCTATAGGAGCTATTTTTGCCATTATAAGTGGATTCATTCATTGGTATCCTTTATTTACTGGCTTTTCTTTAAATCCTTTTTTATTAAAAATTCAATTTATTACTATATTTATTGGAGTTAATTTAACTTTTTTTCCTCAACATTTTTTAGGTTTAGCTGGTATACCTCGTCGTTATTCTGATTATCCTGATAGATTTGTTTCATGAAATATTATCTCTTCCTTTGGCTCTTATATTTCTTTATTTTCAATAATAATAATAATAATTATTATTTGAGAATCTATTATTAATCAACGCATTATTCTTTTTCCTTTAAATATATCTACTTCTATTGAATGAATTCAAAAATTACCCCCTTCAGAACATTCATATAATGAACTTCCTATTTTAAGA
	Graphium_agamemnon_AF170874            ???????????????????????????????????????ACATTATATTTTATCTTTGGTATTTGAGCAAGTATATTAGGAACTTCTCTTAGTTTATTAATTCGAACTGAATTAGGAACACCAGGTTCATTAATTGGAGATGATCAAATTTATAACACTATTGTTACAGCTCATGCTTTTATTATAATTTTTTTTATAGTTATACCTATTATAATTGGAGGATTTGGAAATTGATTAATTCCTTTAATATTAGGGGCTCCTGACATAGCTTTCCCCCGAATAAATAATATAAGATTTTGATTATTACCTCCTTCCTTAACTCTTTTAATTTCAAGAATAATTGTAGAAAATGGAGCTGGAACTGGTTGAACTGTTTACCCCCCTCTCTCTTCTAACATTGCCCACGGAAGAAGATCAGTAGATTTAGTTATTTTTTCTTTACATTTAGCAGGTATCTCATCAATTTTAGGAGCAATTAATTTCATTACAACAATTATTAATATACGTATTAATAATATATCATTTGATCAAATACCTTTATTTGTTTGAGCTGTTGGAATTACAGCTTTATTATTACTTCTTTCCTTACCAGTTTTAGCTGGAGCTATTACTATATTATTAACAGATCGAAATCTAAATACTTCTTTTTTTGATCCTGCGGGAGGAGGAGATCCTATTTTATACCAACATTTATTTTGATTTTTTGGGCATCCAGAAGTTTATATTTTAATTTTACCTGGATTTGGAATAATTTCTCATATTATTTCTCAAGAAAGAGGAAAAAAAGAAACATTTGGATGTTTAGGAATAATTTATGCAATAATAGCAATTGGTTTATTAGGATTTATTGTTTGAGCTCATCATATATTTACCGTAGGAATAGATACTGATACTCGAGCTTATTTTACTTCAGCAACAATAATTATTGCAGTTCCTACAGGTATTAAAATTTTTAGTTGATTAGCTACTTTCCATGGAACACAAATCAATTACAGTCCATCAATTCTATGAAGATTAGGATTTGTTTTTCTTTTTACAGTAGGAGGATTAACTGGTGTAATTCTTGCTAATTCATCTATTGATGTAACATTACATGACACTTATTATGTAGTAGCTCACTTTCATTATGTCTTATCTATAGGAGCTGTATTTGCTATTATAGGAAGATTTATTCATTGATATCCTTTATTTACTGGTCTTTCCTTAAATTCATATTATTTAAAAATCCAATTTTTTACTATATTTATTGGAGTTAATTTAACTTTTTTCCCTCAACATTTTTTAGGGTTAGCAGGTATACCTCGTCGTTATTCTGATTACCCAGATAATTATATATCTTGAAATATTTTATCTTCTTTTGGATCATATATTTCTTTATTATCTTTTATAATAATAATAATAATTATTTGAGAATCATTTATTAATCAACGAATTATTTTATTTTCTCTTAATATACCTTCTTCTATTGAATGATTACAAAATTTACCACCTGCTGAACATTCATATAATGAACTTCCTATTTTAAGA
	Papilio_machaon_AF044006			   CGAAAATGACTTTATTCAACAAATCATAAAGATATTGGAACATTATATTTTATTTTTGGTATTTGAGCAAGTATATTAGGAACTTCTCTTAGTTTATTAATTCGAACTGAATTAGGAACACCAGGTTCATTAATTGGAGATGATCAAATTTATAATACTATTGTTACAGCTCACGCTTTTATTATAATTTTTTTTATAGTTATACCTATTATAATTGGAGGATTTGGAAATTGATTAATTCCTTTAATATTAGGAGCCCCTGACATAGCTTTCCCCCGAATAAATAATATAAGATTTTGATTATTACCCCCTTCATTAACTCTTTTAATTTCAAGAATAATTGTAGAAAATGGAGCTGGAACTGGTTGAACTGTTTACCCCCCTCTCTCTTCTAACATTGCACATGGAAGAAGATCAGTAGATTTAGTTATTTTTTCTTTACATTTAGCAGGTATCTCATCCATTTTAGGAGCAATTAATTTCATCACAACAATTATTAATATACGTATTAATAATATATCATTTGATCAAATACCTTTATTTGTTTGAGCTGTTGGAATTACAGCTTTATTATTACTTCTTTCCTTACCAGTTTTAGCTGGAGCTATTACTATATTATTAACAGATCGAAATTTAAATACTTCTTTTTTTGATCCTGCTGGGGGAGGAGATCCTATTTTATACCAACATTTATTTTGATTTTTTGGGCACCCAGAAGTTTACATTTTAATTTTACCTGGATTTGGAATAATTTCTCATATTATTTCCCAAGAAAGAGGGAAAAAAGAAACATTTGGATGTTTAGGGATAATTTATGCAATAATAGCAATTGGTTTATTAGGATTTATTGTTTGAGCTCATCATATATTTACTGTAGGAATAGATACGGATACTCGAGCTTATTTTACTTCAGCAACAATAATTATTGCAGTTCCTACAGGTATTAAAATTTTTAGTTGATTAGCTACTTTCCATGGAACACAAATCAATTACAGTCCATCAATTCTATGAAGATTAGGATTTGTTTTTCTTTTTACAGTAGGAGGATTAACTGGTGTAATTCTTGCTAATTCATCTATTGATGTAACATTACATGATACTTATTATGTAGTAGCTCACTTTCATTATGTTTTATCTATAGGAGCTGTATTTGCTATTATAGGAAGATTTATTCATTGATATCCTTTATTTACTGGACTTTCATTAAATTCATATTATTTAAAAATCCAATTTTTTACTATATTTATTGGAGTTAATTTAACTTTTTTCCCTCAACATTTTTTAGGGTTAGCAGGTATACCTCGTCGTTATTCTGATTACCCAGATAATTATATATCTTGAAATATTTTATCTTCTTTTGGATCATATATTTCTTTATTATCTTTTATAATAATAATAATAATTATTTGAGAATCATTTATTAATCAACGAATTATTTTATTTTCTCTTAATATACCTTCTTCTATTGAATGATTACAAAATTTACCACCTGCTGAACATTCATATAATGAACTTCCTATTTTAAGA
	Parides_aeneas_linoides_AY804357       CGAAAATGACTTTATTCAACTAATCATAAAGATATTGGAACATTATATTTTATTTTCGGAATTTGAGCAGGAATAGTAGGTACATCCCTAAGCCTATTAATTCGAATAGAATTAGGAAATCCAGGTTCTTTAATTGGAGATGATCAAATTTATAATACTATTGTTACAGCTCATGCTTTTATTATAATTTTTTTTATAGTTATACCTATTATAATTGGAGGATTTGGTAATTGACTAGTCCCTTTAATATTAGGAGCCCCTGATATAGCCTTCCCCCGTATAAATAATATAAGTTTTTGACTTTTACCCCCTTCTTTAACTCTTTTAATTTCAAGAAGAATTGTTGAAAATGGAACAGGTACTGGATGAACAGTTTACCCCCCTCTTTCTTCTAATATTGCCCATAGAGGAAGTTCTGTTGATTTAGCTATTTTTTCTTTACATTTAGCTGGAATTTCTTCTATTTTAGGAGCTATTAATTTTATTACAACAATTATTAATATACGTGTTAATAATTTATTATTTGATCAAATACCTTTATTTGTTTGATCTGTAGGAATTACTGCTTTATTACTTTTACTATCTCTTCCAGTTTTAGCCGGAGCTATTACTATATTATTAACTGATCGAAATCTTAATACCTCTTTTTTTGATCCAGCAGGAGGAGGAGACCCAATTTTATATCAACATTTATCTTGATTTTTTGGACATCCAGAAGTTTATATTTTAATTTTACCAGGATTTGGAATAATTTCTCATATTATTTCTCAAGAAAGAGGAAAAAAAGAAACTTTTGGTTGTCTTGGAATAATTTATGCTATAATAGCTATTGGATTACTAGGATTTATTGTTTGAGCTCATCATATATTTACTATTGGAATAGATATTGATACACGAGCTTATTTTACTTCAGCTACTATAATTATTGCTGTTCCTACTGGAATTAAAATTTTTAGTTGATTAGCAACCCTTCATGGAACTCAAATTAATTATACTCCTTCAACATTATGAAGATTAGGTTTTGTCTTCTTATTTACAGTAGGAGGTTTAACTGGAGTTATTTTAGCCAATTCTTCTATTGATATCACTCTTCACGATACTTATTATGTAGTAGCTCATTTTCATTATGTTTTATCTATAGGAGCTGTATTTGCTATTATAGGAGGATTTATTCATTGATATCCTTTATTTACAGGATTATCTCTTAACCCTTTCTTATTAAAAATTCAATTTATTACTATATTTATTGGTGTTAATTTAACTTTTTTCCCTCAACATTTCTTAGGATTAGCAGGAATACCTCGTCGTTATTCTGATTATCCTGATAATTTTATTTCATGAAATATTATTTCTTCTTTTGGTTCATATATTTCTTTATTTTCAATAATAATAATAATAATAATTATTTGAGAATCTTTTATTTACCAACGTATTATTTTATTTCCTTTAAATATATCATCTTCTATCGAATGATTACAAAAACTTCCTCCTTCTGAACATTCATATAATGAACTTCCTATTTTAAGA
	Parides_aeneas_linoides_AY804358       CGAAAATGACTTTATTCAACTAATCATAAAGATATTGGAACATTATATTTTATTTTCGGAATTTGAGCAGGAATAATAGGTACATCCCTAAGCCTATTAATTCGAACAGAATTAGGAAATCCAGGTTCTTTAATTGGAGATGATCAAATTTATAATACTATTGTTACAGCTCATGCTTTTATTATAATTTTTTTTATAGTTATACCTATTATAATTGGAGGATTTGGTAATTGACTAGTCCCTTTAATATTAGGAGCCCCTGATATAGCTTTCCCCCGTATAAATAATATAAGTTTTTGACTTTTACCCCCTTCCTTAACTCTTTTAATTTCAAGAAGAATTGTTGAAAATGGAACAGGTACTGGATGAACAGTTTACCCTCCTCTTTCTTCTAATATTGCTCATAGAGGAAGTTCTGTTGATTTAGCTATTTTTTCTTTACATTTAGCTGGAATTTCTTCTATTTTAGGAGCTATTAATTTTATTACAACAATTATTAATATACGTGTTAATAATTTATTATTTGATCAAATACCTTTATTTGTTTGATCTGTAGGAATTACTGCTTTATTACTTTTACTATCTCTTCCGGTTTTAGCCGGAGCTATTACTATATTATTAACTGATCGAAATCTTAATACCTCTTTTTTTGATCCAGCAGGAGGAGGAGACCCAATTTTATACCAACATTTATTTTGATTATTTGGACATCCAGAAGTTTATATTTTAATTTTACCAGGATTTGGAATAATTTCTCATATTATTTCTCAAGAAAGAGGAAAAAAAGAAACTTTTGGTTGTCTTGGAATAATTTATGCTATAATAGCTATTGGATTATTAGGATTTATTGTTTGAGCCCATCATATATTTACTATTGGAATAGATATTGATACACGAGCTTATTTTACTTCAGCTACTATAATTATTGCTGTTCCTACTGGAATTAAAATTTTTAGTTGATTAGCAACCCTTCATGGAACTCAAATTAATTATACTCCTTCAACATTATGAAGATTAGGTTTTGTCTTTTTATTTACAGTAGGAGGTTTAACTGGAGTTATTTTAGCCAATTCTTCTATTGATATCACTCTTCACGATACTTATTATGTAGTAGCTCATTTTCATTATGTTTTATCTATAGGAGCTGTATTTGCTATTATAGGAGGATTTATTCATTGATATCCTTTATTTACAGGATTATCTCTTAATCCTTTCTTATTAAAAATTCAATTTATTACTATATTTATTGGTGTTAATTTAACTTTTTTCCCTCAACATTTCTTAGGATTAGCAGGAATACCTCGTCGTTATTCTGATTATCCTGATAATTTTATTTCATGAAATATTATTTCTTCTTTTGGTTCATATATTTCTTTATTTTCAATAATAATAATAATAATAATTATTTGAGAATCTTTTATTTACCAACGTATTATTTTATTTCCTTTAAATATATCATCTTCTATCGAATGATTACAAAAACTTCCTCCTTCTGAACATTCATATAATGAACTTCCTATCTTAAGA
	Parides_agavus_AY804359                CGAAAATGATTTTACTCAACTAACCATAAAGATATCGGAACATTATATTTTATTTTTGGAATTTGAGCAGGAATAGTTGGTACTTCATTAAGTTTATTAATTCGAACTGAATTAGGTAACCCAGGTTCTTTAATTGGTGATGACCAAATTTATAATACTATTGTTACAGCTCATGCTTTTATTATAATTTTTTTTATAGTTATACCTATTATAATTGGAGGATTTGGCAATTGATTAGTACCTTTAATATTAGGAGCTCCTGATATAGCTTTCCCCCGTATAAATAATATAAGTTTTTGACTTTTACCCCCTTCTTTAACCCTCTTAATTTCGAGAAGAATCGTTGAAAACGGAGCAGGTACAGGATGAACAGTTTATCCTCCCCTTTCTTCTAATATTGCCCACAGAGGCAGATCAGTTGATTTAGCTATCTTTTCTCTTCATTTAGCTGGTATTTCTTCTATTTTAGGAGCTATTAATTTTATTACTACAATTTTAAATATACGAATTAATAATTTATCATTTGATCAAATACCATTATTTATTTGATCTGTTGGAATTACTGCTCTTTTATTATTACTATCTCTCCCTGTTTTAGCTGGTGCTATTACTATATTATTAACTGATCGAAATCTTAATACTTCTTTTTTTGACCCTGCAGGAGGAGGAGACCCTATTTTATACCAACATTTATTTTGATTTTTTGGTCATCCAGAGGTTTATATTTTAATTTTACCAGGATTTGGAATAATTTCTCACATTATTTCCCAAGAAAGTGGTAAAAAAGAAACATTTGGTTGTTTAGGAATAATTTATGCCATAATAGCTATTGGATTATTAGGTTTTATTGTATGAGCTCATCATATATTTACAGTAGGTATAGATATTGATACACGAGCTTATTTTACCTCTGCTACTATAATTATTGCTGTTCCCACTGGAATTAAAATTTTTAGTTGATTAGCTACTCTTCACGGTACTCAAATTAATTATAATCCTTCAACTTTATGAAGATTAGGATTTGTTTTTTTATTTACTGTAGGAGGATTAACCGGAGTTATTTTAGCAAATTCTTCTATTGACATTACTCTTCATGATACTTATTATGTTGTAGCTCACTTCCACTATGTTTTATCTATAGGAGCTGTATTTGCCATTATAGGAGGATTTATTCATTGATATCCTTTATTTACAGGACTTTCTCTTAATCCTTTCTTATTAAAAATTCAATTTTTTACAATATTTATTGGAGTTAATTTAACTTTTTTTCCTCAACATTTCTTAGGATTAGCAGGAATACCTCGTCGTTATTCAGATTATCCAGATAATTTTATTTCTTGAAATATTATTTCTTCTTTTGGATCTTATATTTCCTTATTTTCCATAATAATAATAATAATAATTATTTGAGAATCTATAATTAATCAACGTATTATTTATTTTTCTTTAAATATATCATCTTCT???????????????????????????????????????????????????????????????
	Parides_agavus_AY804360                CGAAAATGATTTTACTCAACTAACCATAAAGATATCGGAACATTATATTTTATTTTTGGAATTTGAGCAGGAATAGTTGGTACTTCATTAAGTTTATTAATTCGAACTGAATTAGGTAACCCAGGTTCTTTAATTGGTGATGACCAAATTTATAATACTATTGTTACAGCTCATGCTTTTATTATAATTTTTTTTATAGTTATACCTATTATAATTGGAGGATTTGGCAATTGATTAGTACCTTTAATATTAGGAGCTCCTGATATAGCTTTCCCCCGTATAAATAATATAAGTTTTTGACTTTTACCCCCTTCTTTAACCCTCTTAATTTCGAGAAGAATCGTTGAAAACGGAGCAGGTACAGGATGAACAGTTTATCCTCCCCTTTCTTCTAATATTGCCCACAGAGGCAGATCAGTTGATTTAGCTATCTTTTCTCTTCATTTAGCTGGTATTTCTTCTATTTTAGGAGCTATTAATTTTATTACTACAATTTTAAATATACGAATTAATAATTTATCATTTGATCAAATACCATTATTTATTTGATCTGTTGGAATTACTGCTCTTTTATTATTACTATCTCTCCCTGTTTTAGCTGGTGCTATTACTATATTATTAACTGATCGAAATCTTAATACTTCTTTTTTTGACCCTGCAGGAGGAGGAGACCCTATTTTATACCAACATTTATTTTGATTTTTTGGTCATCCAGAGGTTTATATTTTAATTTTACCAGGATTTGGAATAATTTCTCACATTATTTCCCAAGAAAGTGGTAAAAAAGAAACATTTGGTTGTTTAGGAATAATTTATGCCATAATAGCTATTGGATTATTAGGTTTTATTGTATGAGCTCATCATATATTTACAGTAGGTATAGATATTGATACACGAGCTTATTTTACCTCTGCTACTATAATTATTGCTGTTCCCACTGGAATTAAAATTTTTAGTTGATTAGCTACTCTTCACGGTACTCAAATTAATTATAATCCTTCAACTTTATGAAGATTAGGATTTGTTTTTTTATTTACTGTAGGAGGATTAACCGGAGTTATTTTAGCAAATTCTTCTATTGACATTACTCTTCATGATACTTATTATGTTGTAGCTCACTTCCACTATGTTTTATCTATAGGAGCTGTATTTGCCATTATAGGAGGATTTATTCATTGATATCCTTTATTTACAGGACTTTCTCTTAATCCTTTCTTATTAAAAATTCAATTTTTTACAATATTTATTGGAGTTAATTTAACTTTTTTTCCTCAACATTTCTTAGGATTAGCAGGAATACCTCGTCGTTATTCAGATTATCCAGATAATTTTATTTCTTGAAATATTATTTCTTCTTTTGGATCTTATATTTCCTTATTTTCCATAATAATAATAATAATAATTATTTGAGAATCTATAATTAATCAACGTATTATTTATTTTTCTTTAAATATATCATCTTCTATTGAATGACTACAAAACTTTACCTCATTCAGAA?????????????????????????????
	Parides_anchises_AY804361              CGAAAATGACTTTATTCAACAAATCATAAAGATATTGGCACATTATATTTTATTTTTGGAATTTGAGCTGGAATAGTTGGTACTTCTCTAAGTTTATTAATTCGAACTGAATTAGGAAATCCAGGCTCTTTAATTGGAAATGATCAAATTTATAATACTATTGTCACAGCTCATGCTTTTATTATAATTTTTTTTATAGTAATACCTATTATAATTGGTGGATTTGGTAATTGACTTGTACCCTTAATATTAGGAGCCCCAGACATAGCTTTCCCCCGTATAAATAATATAAGTTTTTGACTTTTACCCCCTTCTTTAACCCTTTTAATTTCAAGAAGTATTGTCGAAAACGGAGCAGGTACTGGATGAACAGTTTACCCCCCTCTTTCTTCTAATATTGCCCACAGAGGAAGATCAGTTGATTTAGCTATTTTTTCTTTACATTTAGCAGGTATTTCCTCTATTTTAGGGGCAATTAATTTCATTACCACAATTATCAATATACGTATTAATAACATATCTTTTGATCAAATACCTTTATTCGTATGATCAGTTGGAATTACAGCTCTTTTACTTTTATTATCTTTACCTGTTTTAGCTGGAGCTATTACTATATTATTAACTGATCGTAATCTTAATACTTCTTTCTTTGACCCAGCAGGAGGAGGAGATCCAATTTTATACCAACATTTATTTTGATTTTTTGGTCATCCTGAAAGTTATATTTTAATTTTACCTGGATTTGGAATAATTTCTCATATCATTTCCCAAGAAAGAGGTAAAAAAGAAACATTTGGTTGTTTAGGTATAATTTATGCTATAATAGCTATTGGATTATTAGGATTTATTGTTTGAGCTCACCATATATTTACAGTAGGTATAGACATTGATACTCGAGCTTATTTTACTTCAGCTACAATAATTATTGCCGTTCCCACAGGAATTAAAATTTTTAGTTGATTAGCTACTATTCATGGAACTCAAATTAATTATAATCCTTCAACTTTATGAAGATTAGGATTTGTTTTTTTATTTACTGTAGGAGGTTTAACCGGAATTATTTTAGCTAATTCATCTATTGATATTACTCTACATGAYACTTAYTATGTAGTAGCTCAYTTYCATTATGTTTTATCTATRGGRGCAGTATTTGCTATTATAGGAGGATTTATTCATTGATATCCTTTATTYACTGGTTTATCTCTTAATCCATTTTTATTAAAAATTCAATTTTTAACTATATTTATTGGTGTTAATTTAACTTTTTTCCCTCAACATTTTTTAGGATTAGCTGGTATACCTCGTCGATATTCAGATTACCCTGATAATTTTATTTCATGAAATATTATCTCTTCATTTGGATCTTATATTTCTTTATTTTCAATAATAATAATAATAATAATTATTTGAGAATCTATAATTAAT??????????????????????????????????????????????????????????????????????????????????????????????????????
	Parides_anchises_AY804362              CGAAAATGACTTTATTCAACAAATCATAAAGATATTGGCACATTATATTTTATTTTTGGAATTTGAGCTGGAATAGTTGGTACTTCTCTAAGTTTATTAATTCGAACTGAATTAGGAAATCCAGGCTCTTTAATTGGAAATGATCAAATTTATAATACTATTGTCACAGCTCATGCTTTTATTATAATTTTTTTTATAGTAATACCTATTATAATTGGTGGATTTGGTAATTGACTTGTACCCTTAATATTAGGAGCCCCAGACATAGCTTTCCCCCGTATAAATAATATAAGTTTTTGACTTTTACCCCCTTCTTTAACCCTTTTAATTTCAAGAAGTATTGTCGAAAACGGAGCAGGTACTGGATGAACAGTTTACCCCCCTCTTTCTTCTAATATTGCCCACAGAGGAAGATCAGTTGATTTAGCTATTTTTTCTTTACATTTAGCAGGTATTTCCTCTATTTTAGGGGCAATTAATTTCATTACCACAATTATCAATATACGTATTAATAACATATCTTTTGATCATATACCTTTATTCGTATGATCAGTTGGAATTACAGCTCTTTTACTTTTATTATCTTTACCTGTTTTAGCTGGAGCTATTACTATATTATTAACTGATCGTAATCTTAATACTTCTTTCTTTGACCCAGCAGGAGGAGGAGATCCAATTTTATACCAACATTTATTTTGATTTTTTGGTCATCCCGAAGTTTATATTTTAATTTTACCAGGATTTGGGATAATTTCCCATATTATTTCTCAAGAAAGAGGAAAAAAAGAAACTTTTGGTTGTTTAGGAATAATTTATGCTATAATAGCTATTGGATTATTAGGATTTATTGTTTGAGCTCATCATATATTTACAATTGGTATAGATATTGATACTCGAGCTTATTTCACCTCAGCTACAATAATTATTGCTGTACCTACTGGAATTAAAATTTTTAGCTGATTAGCAACTCTTCATGGAGCTCAAATTAATTATAATCCTTCAACATTATGAAGTTTAGGATTTGTATTTTTATTTACTGTAGGAGGTTTAACTGGTGTAATTTTAGCTAATTCTTCTATTGATATTACTCTTCATGACACTTACTATGTAGTAGCTCACTTCCATTATGTTTTATCTATGGGGGCAGTATTTGCAATTATAGGAGGATTTATTCATTGATATCCTTTATTCACTGGTTTATCTCTTAATCCATTTTTATTAAAAATTCAATTTTTAACTATATTTATTGGTGTTAATTTAACTTTTTTCCCTCAACATTTTTTAGGATTAGCTGGTATACCTCGTCGATATTCAGATTACCCTGATAATTTTATTTCATGAAATATTATCTCTTCATTTGGATCTTATATTTCTTTATTTTCAATAATAATAATAATAATAATTATTTGAGAATCTATAATTAATCAACGTATTATTTTATTCCCTTTAAATATATCTTCTTCTATTGAATGACTTCAAAATTTACCTCCCTCTGAACACTC?????????????????????????
	Parides_anchises_AY804363              CGAAAATGACTTTATTCAACAAATCATAAAGATATTGGCACATTATATTTTATTTTTGGAATTTGAGCTGGAATAGTTGGTACTTCTCTAAGTTTATTAATTCGAACTGAATTAGGAAATCCAGGCTCTTTAATTGGAAATGATCAAATTTATAATACTATTGTCACAGCTCATGCTTTTATTATAATTTTTTTTATAGTAATACCTATTATAATTGGTGGATTTGGTAATTGACTTGTACCCTTAATATTAGGAGCCCCAGACATAGCTTTCCCCCGTATAAATAATATAAGTTTTTGACTTTTACCCCCTTCTTTAACCCTTTTAATTTCAAGAAGTATTGTCGAAAACGGAGCAGGTACTGGATGAACAGTTTACCCCCCTCTTTCTTCTAATATTGCCCACAGAGGAAGATCAGTTGATTTAGCTATTTTTTCTTTACATTTAGCAGGTATTTCCTCTATTTTAGGGGCAATTAATTTCATTACCACAATTATCAATATACGTATTAATAACATATCTTTTGATCAAATACCTTTATTCGTATGATCAGTTGGAATTACAGCTCTTTTACTTTTATTATCTTTACCTGTTTTAGCTGGAGCTATTACTATATTATTAACTGATCGTAATCTTAATACTTCTTTCTTTGACCCAGCAGGAGGAGGAGATCCAATTTTATACCAACATTTATTTTGATTTTTTGGTCATCCCGAAGTTTATATTTTAATTTTACCAGGATTTGGGATAATTTCCCATATTATTTCTCAAGAAAGAGGAAAAAAAGAAACTTTTGGTTGTTTAGGAATAATTTATGCTATAATAGCTATTGGATTATTAGGATTTATTGTTTGAGCTCATCATATATTTACAATTGGTATAGATATTGATACTCGAGCTTATTTCACCTCAGCTACAATAATTATTGCTGTACCTACTGGAATTAAAATTTTTAGCTGATTAGCAACTCTTCATGGAGCTCAAATTAATTATAATCCTTCAACATTATGAAGTTTAGGATTTGTATTTTTATTTACTGTAGGAGGTTTAACTGGTGTAATTTTAGCTAATTCTTCTATTGATATTACTCTTCATGACACTTACTATGTAGTAGCTCACTTCCATTATGTTTTATCTATGGGGGCAGTATTTGCAATTATAGGAGGATTTATTCATTGATATCCTTTATTYACTGGTTTATCTCTTAATCCATTTTTATTAAAAATTCAATTTTTAACTATATTTATTGGTGTTAATTTAACTTTTTTCCCTCAACATTTTTTAGGATTAGCTGGTATACCTCGTCGATATTCAGATTACCCTGATAATTTTATTTCATGAAATATTATCTCTTCATTTGGATCTTATATTTCTTTATTTTCAATAATAATAATAATAATAATTATTTGAGAATCTATAATTAATCAACGTATTATTTTATTCCCTTTAAATATATCTTCTTCTATTGAATGACTTCAAAATTTACCTCCCTCTGAACACTCTTATAATG?????????????????
	Parides_ascanius_AY804364              CGAAAATGACTTTATTCAACTAATCATAAAGATATTGGAACTTTATATTTTATTTTTGGAATTTGAGCAGGTATAGTAGGTACTTCCTTAAGATTATTAATTCGAACTGAATTAGGAAATCCAGGTTCTTTAATTGGTGATGATCAAATTTACAATACTATTGTTACAGCTCATGCTTTTATTATAATTTTTTTTATAGTAATACCTATTATAATTGGTGGATTTGGAAATTGATTAATTCCTTTAATATTAGGAGCTCCTGATATAGCTTTTCCTCGAATAAACAATATAAGTTTTTGACTTTTACCACCTTCCCTATCTCTTTTAATTTCAAGAAGAATTGTTGAAAATGGGGCAGGAACTGGATGAACAGTTTATCCTCCCCTTTCTTCTAATATTGCTCATAGAGGTAGATCAGTTGATTTAGCTATTTTTTCTTTACATTTAGCAGGTATTTCTTCTATTTTAGGAGCTATTAATTTTATTACCACAATTATTAATATACGTATTAATAGTATAATATTTGATCAAATACCTTTATTTGTTTGATCTGTGGGAATTACAGCTCTTTTACTTTTATTATCTCTTCCAGTTTTAGCTGGTGCCATTACTATATTATTAACAGATCGAAATCTTAATACTTCTTTTTTTGATCCAGCAGGAGGAGGAGATCCTATTTTATATCAACATTTATTTTGATTTTTTGGTCATCCCGAAGTTTATATTTTAATTTTACCAGGATTTGGGATAATTTCCCATATTATTTCTCAAGAAAGAGGAAAAAAAGAAACTTTTGGTTGTTTAGGAATAATTTATGCTATAATAGCTATTGGATTATTAGGATTTATTGTTTGAGCTCATCATATATTTACAATTGGTATAGATATTGATACTCGAGCTTATTTCACCTCAGCTACAATAATTATTGCTGTACCTACTGGAATTAAAATTTTTAGCTGATTAGCAACTCTTCATGGAGCTCAAATTAATTATAATCCTTCAACATTATGAAGTTTAGGATTTGTATTTTTATTTACTGTAGGAGGTTTAACTGGAGTAATTTTAGCTAATTCTTCTATTGATATTACTCTTCATGATACTTATTATGTTGTAGCTCATTTTCACTATGTTTTATCAATAGGAGCTGTATTTGCTATTATAGGAGGTTTTATTCACTGATATCCTTTATTCACAGGTTTTTCTTTAAATCCTTTTTTATTAAAAATTCAATTTATTACTATATTTATCGGTGTAAATTTAACATTTTTTCCTCAACATTTTTTAGGATTAGCAGGAATACCCCGTCGTTATTCTGATTATCCAGATAATTATACCTCATGAAATATTATTTCTTCCTTTGGTTCTTATATCTCCTTATTTTCTATAATAATAATAATATTAATTATTTGAGAATCCATAATTAATCAACGTATTATTTTATTTTCTTTAAATATATCTTCTTCTATTGAATGACTTCAAAATTTTCCTCCTTCAGAACATTCTTGGAATGAT???????????????
	Parides_ascanius_AY804365              CGAAAATGACTTTATTCAACTAATCATAAAGATATTGGAACTTTATATTTTATTTTTGGAATTTGAGCAGGTATAGTAGGTACTTCCTTAAGATTATTAATTCGAACTGAATTAGGAAATCCAGGTTCTTTAATTGGTGATGATCAAATTTACAATACTATTGTTACAGCTCATGCTTTTATTATAATTTTTTTTATAGTAATACCTATTATAATTGGTGGATTTGGAAATTGATTAATTCCTTTAATATTAGGAGCTCCTGATATAGCTTTTCCTCGAATAAACAATATAAGTTTTTGACTTTTACCACCTTCCCTATCTCTTTTAATTTCAAGAAGAATTGTTGAAAATGGGGCAGGAACTGGATGAACAGTTTATCCTCCCCTTTCTTCTAATATTGCTCATAGAGGTAGATCAGTTGATTTAGCTATTTTTTCTTTACATTTAGCAGGTATTTCTTCTATTTTAGGAGCCATTAATTTTATTACCACAATTATTAATATACGTATTAATAGTATAATATTTGATCAAATACCTTTATTTGTTTGATCTGTGGGAATTACAGCTCTTTTACTTTTATTATCTCTTCCAGTTTTAGCTGGTGCCATTACTATATTATTAACAGATCGAAATCTTAATACTTCTTTTTTTGATCCAGCAGGAGGAGGAGATCCTATTTTATATCAACATTTATTTTGATTTTTTGGACATCCAGAAGTCTACATTTTAATTTTACCAGGATTTGGAATAATTTCTCATATTATTTCCCAAGAAAGAGGAAAAAAAGAAACTTTTGGTTGTCTTGGAATAATTTATGCTATAATAGCTATTGGTTTATTAGGATTTATTGTTTGAGCTCATCATATATTTACAATTGGAATAGATATTGATACACGAGCTTATTTTACTTCAGCTACTATAATTATTGCTGTTCCTACCGGAATTAAAATTTTTAGTTGATTAGCAACTCTTCATGGAACTCAAATCAATTATAATCCTTCAACATTATGAAGATTAGGGTTTGTTTTCTTATTTACTGTAGGAGGATTAACTGGAGTTATTTTAGCTAATTCTTCTATTGATATTACTCTTCATGATACTTATTATGTTGTAGCTCATTTTCACTATGTTTTATCAATAGGAGCTGTATTTGCTATTATAGGAGGTTTTATTCACTGATATCCTTTATTCACAGGTTTTTCTTTAAATCCTTTTTTATTAAAAATTCAATTTATTACTATATTTATCGGTGTAAATTTAACATTTTTTCCTCAACATTTTTTAGGATTAGCAGGAATACCCCGTCGTTATTCTGATTATCCAGATAATTATACCTCATGAAATATTATTTCTTCCTTTGGTTCTTATATCTCCTTATTTTCTATAATAATAATAATATTAATTATTTGAGAATCCATAATTAATCAACGTATTATTTTATTTTCTTTAAATATATCTTCTTCTATTGAATGACTTCAAAATTTTCCTCCTTCAGAACATTCTT???????????????????????
	Parides_bunichus_AY804366              CGAAAATGACTTTATTCAACTAATCATAAAGATATTGGAACTTTATATTTTATTTTTGGAATTTGAGCAGGTATAGTAGGTACTTCTTTAAGATTATTAATTCGAACTGAAATAGGAAATCCAGGTTCTTTAATTGGTGATGATCAAATTTACAATACTATTGTTACAGCTCATGCTTTTATTATAATCTTTTTTATAGTAATACCCATTATAATTGGTGGATTTGGAAATTGATTAGTTCCTTTAATATTAGGAGCTCCTGATATAGCTTTTCCTCGAATAAACAATATAAGTTTTTGACTTTTACCACCTTCTTTAACTCTTTTAATTTCAAGAAGAATTGTTGAAAATGGGGCAGGAACTGGATGAACAGTTTATCCTCCTCTTTCTTCTAATATTGCTCATAGAGGTAGATCAGTTGATTTAGCTATTTTTTCTTTACATTTAGCAGGTATTTCTTCTATTTTAGGAGCTATTAATTTTATTACTACAATTATTAATATACGTATTAATAATATAATATTTGATCAAATACCTTTATTTGTTTGATCTGTAGGAATTACAGCCCTTTTACTTTTATTATCTCTTCCAGTTTTAGCTGGTGCCATTACTATATTATTAACAGATCGAAATCTTAATACTTCTTTTTTTGATCCAGCAGGAGGAGGAGACCCTATTTTATATCAACATTTATTTTGATTTTTTGGTCATCCTGAAGTTTATATTTTAATTCTTCCAGGATTTGGAATAATTTCTCATATTATTTCTCAAGAAAGAGGTAAAAAAGAAACATTTGGTTGTTTAGGAATAATTTATGCTATAATAGCTATTGGATTATTAGGATTTATTGTTTGAGCTCATCATATATTTACAGTAGGTATAGACATTGATACTCGAGCTTATTTCACTTCAGCTACAATAATTATTGCCGTTCCCACAGGAATTAAAATTTTTAGTTGATTAGCTACTCTTCATGGAACTCAAATTAATTATAATCCTTCAACTTTATGAAGATTAGGATTTGTTTTTTTATTTACTGTAGGAGGTCTAACTGGAGTTATTTTAGCTAATTCATCTATTGATATTACTTTACATGACACTTATTATGTTGTAGCTCATTTTCACTATGTTTTATCAATAGGAGCTGTATTTGCTATTATAGGAGGTTTTATTCATTGATATCCTTTATTTACAGGTTTTTCTTTAAACCCTTTTTTACTAAAAATTCAATTTATTACTATATTTATCGGTGTAAATTTAACATTTTTCCCTCAACATTTTTTAGGATTAGCAGGTATACCACGTCGTTATTCTGATTATCCAGATAATTATATCTCATGAAATATTATTTCTTCTTCTGGTTCTTATATTTCTTTATTTTCTATAATAATAATAATATTAATTATTTGAGAATCCATAATTAATCAACGTATTATTTTATTTTCTTTAAATATATCTCCTTCTA??????????????????????????????????????????????????????????????
	Parides_bunichus_AY804367              CGAAAATGACTTTATTCAACTAATCATAAAGATATTGGAACTTTATATTTTATTTTTGGAATTTGAGCAGGTATAGTAGGTACTTCTTTAAGATTATTAATTCGAACTGAATTAGGAAATCCAGGTTCTTTAATTGGTGATGATCAAATTTACAATACTATTGTTACAGCTCATGCTTTTATTATAATCTTTTTTATAGTAATACCCATTATAATTGGTGGATTTGGAAATTGATTAGTTCCTTTAATATTAGGAGCTCCTGATATAGCTTTTCCTCGAATAAACAATATAAGTTTTTGACTTTTACCACCTTCTTTAACTCTTTTAATTTCAAGAAGAATTGTTGAAAATGGGGCAGGAACTGGATGAACAGTTTATCCTCCTCTTTCTTCTAATATTGCTCATAGAGGTAGATCAGTTGATTTAGCTATTTTTTCTTTACATTTAGCAGGTATTTCTTCTATTTTAGGAGCTATTAATTTTATTACTACAATTATTAATATACGTATTAATAATATAATATTTGATCAAATACCTTTATTTGTTTGATCTGTAGGAATTACAGCCCTTTTACTTTTATTATCTCTTCCAGTTTTAGCTGGTGCCATTACTATATTATTAACAGATCGAAATCTTAATACTTCTTTTTTTGATCCAGCAGGAGGAGGAGACCCTATTTTATATCAACATTTATTTTGATTTTTTGGTCATCCTGAAGTTTATATTTTAATTCTTCCAGGATTTGGAATAATTTCTCATATTATTTCTCAAGAAAGAGGTAAAAAAGAAACATTTGGTTGTTTAGGAATAATTTATGCTATAATAGCTATTGGATTATTAGGATTTATTGTTTGAGCTCATCATATATTTACAGTAGGTATAGACATTGATACTCGAGCTTATTTCACTTCAGCTACAATAATTATTGCCGTTCCCACAGGAATTAAAATTTTTAGTTGATTAGCTACTCTTCATGGAACTCAAATTAATTATAATCCTTCAACTTTATGAAGATTAGGATTTGTTTTTTTATTTACTGTAGGAGGTCTAACTGGAGTTATTTTAGCTAATTCATCTATTGATATTACTTTACATGACACTTATTATGTTGTAGCTCATTTTCACTATGTTTTATCAATAGGAGCTGTATTTGCTATTATAGGAGGTTTTATTCATTGATATCCTTTATTTACAGGTTTTTCTTTAAACCCTTTTTTACTAAAAATTCAATTTATTACTATATTTATCGGTGTAAATTTAACATTTTTCCCTCAACATTTTTTAGGATTAGCAGGTATACCACGTCGTTATTCTGATTATCCAGATAATTATATCTCATGAAATATTATTTCTTCTTTTGGTTCTTATATTTCTTTATTTTCTATAATAATAATAATATTAATTATTTGAGAATCCATAATTAATCAACGTATTATTTTATTTTCTTTAAATATATCTCCTTCTATTGAATGACTTCAAAATTTTCCCCTTTCAGAACATTCTTATAATGAACTTCCTATTTTAAG?
	Parides_bunichus_bunichus_EF102900     CGAAAATGACTTTATTCAACTAATCATAAAGATATTGGAACTTTATATTTTATTTTTGGAATTTGAGCAGGTATAGTAGGTACTTCTTTAAGATTATTAATTCGAACTGAATTAGGAAATCCAGGTTCTTTAATTGGTGATGATCAAATTTACAATACTATTGTTACAGCTCATGCTTTTATTATAATCTTTTTTATAGTAATACCCATTATAATTGGTGGATTTGGAAATTGATTAGTTCCTTTAATATTAGGAGCTCCTGATATAGCTTTTCCTCGAATAAACAATATAAGTTTTTGACTTTTACCACCTTCTTTAACTCTTTTAATTTCAAGAAGAATTGTTGAAAATGGGGCAGGAACTGGATGAACAGTTTATCCTCCTCTTTCTTCTAATATTGCTCATAGAGGTAGATCAGTTGATTTAGCTATTTTTTCTTTACATTTAGCAGGTATTTCTTCTATTTTAGGAGCTATTAATTTTATTACTACAATTATTAATATACGTATTAATAATATAATATTTGATCAAATACCTTTATTTGTTTGATCTGTAGGAATTACAGCTCTTTTACTTTTATTATCTCTTCCAGTTTTAGCTGGTGCCATTACTATATTATTAACAGATCGAAATCTTAATACTTCTTTTTTTGATCCAGCAGGAGGAGGAGACCCTATTTTATATCAACATTTATTTTGATTTTTTGGTCATCCTGAAGTTTATATTTTAATTCTTCCAGGATTTGGAATAATTTCTCATATTATTTCTCAAGAAAGAGGTAAAAAAGAAACATTTGGTTGTTTAGGAATAATTTATGCTATAATAGCTATTGGATTATTAGGATTTATTGTTTGAGCTCATCATATATTTACAGTAGGTATAGACATTGATACTCGAGCTTATTTCACTTCAGCTACAATAATTATTGCCGTTCCCACAGGAATTAAAATTTTTAGTTGATTAGCTACTCTTCATGGAACTCAAATTAATTATAATCCTTCAACTTTATGAAGATTAGGATTTGTTTTTTTATTTACTGTAGGAGGTCTAACTGGAGTTATTTTAGCTAATTCATCTATTGATATTACTTTACATGACACTTATTATGTTGTAGCTCATTTTCACTATGTTTTATCAATAGGAGCTGTATTTGCTATTATAGGAGGTTTTATTCATTGATATCCTTTATTCACAGGTTTTTCTTTAAACCCTTTTTTACTAAAAATTCAATTTATTACTATATTTATCGGTGTAAATTTAACATTTTTCCCTCAACATTTTTTAGGATTAGCAGGTATACCACGTCGTTATTCTGATTATCCAGATAATTATATCTCATGAAATATTATTTCTTCTTTTGGTTCTTATATTTCTTTATTTTCTATAATAATAATAATATTAATTATTTGAGAATCCATAATTAATCAACGTATTATTTTATTTTCTTTAAATATATCTCCTTCTATTGAATGACTTCAAAATTTTCCCCCTTCAGAACATTCTTATAATGAACTTC???????????
	Parides_bunichus_bunichus_EF102901     CGAAAATGACTTTATTCAACTAATCATAAAGATATTGGAACTTTATATTTTATTTTTGGAATTTGAGCAGGTATAGTAGGTACTTCTTTAAGATTATTAATTCGAACTGAATTAGGAAATCCAGGTTCTTTAATTGGTGATGATCAAATTTACAATACTATTGTTACAGCTCATGCTTTTATTATAATCTTTTTTATAGTAATACCCATTATAATTGGTGGATTTGGAAATTGATTAGTTCCTTTAATATTAGGAGCTCCTGATATAGCTTTTCCTCGAATAAACAATATAAGTTTTTGACTTTTACCACCTTCTTTAACTCTTTTAATTTCAAGAAGAATTGTTGAAAATGGGGCAGGAACTGGATGAACAGTTTATCCTCCTCTTTCTTCTAATATTGCTCATAGAGGTAGATCAGTTGATTTAGCTATTTTTTCTTTACATTTAGCAGGTATTTCTTCTATTTTAGGAGCTATTAATTTTATTACTACAATTATTAATATACGTATTAATAATATAATATTTGATCAAATACCTTTATTTGTTTGATCTGTAGGAATTACAGCCCTTTTACTTTTATTATCTCTTCCAGTTTTAGCTGGTGCCATTACTATATTATTAACAGATCGAAATCTTAATACTTCTTTTTTTGATCCAGCAGGAGGAGGAGACCCTATTTTATATCAACATTTATTTTGATTTTTTGGTCATCCTGAAGTTTATATTTTAATTCTTCCAGGATTTGGAATAATTTCTCATATTATTTCTCAAGAAAGAGGTAAAAAAGAAACATTTGGTTGTTTAGGAATAATTTATGCTATAATAGCTATTGGATTATTAGGATTTATTGTTTGAGCTCATCATATATTTACAGTAGGTATAGACATTGATACTCGAGCTTATTTCACTTCAGCTACAATAATTATTGCCGTTCCCACAGGAATTAAAATTTTTAGTTGATTAGCTACTCTTCATGGAACTCAAATTAATTATAATCCTTCAACTTTATGAAGATTAGGATTTGTTTTTTTATTTACTGTAGGAGGTCTAACTGGAGTTATTTTAGCTAATTCATCTATTGATATTACTTTACATGACACTTATTATGTTGTAGCTCATTTTCACTATGTTTTATCAATAGGAGCTGTATTTGCTATTATAGGAGGTTTTATTCATTGATATCCTTTATTCACAGGTTTTTCTTTAAACCCTTTTTTACTAAAAATTCAATTTATTACTATATTTATCGGTGTAAATTTAACATTTTTCCCTCAACATTTTTTAGGATTAGCAGGTATACCACGTCGTTATTCTGATTATCCAGATAATTATATCTCATGAAATATTATTTCTTCTTTTGGTTCTTATATTTCTTTATTTTCTATAATAATAATAATATTAATTATTTGAGAATCCATAATTAATCAACGTATTATTTTATTTTCTTTAAATATATCTCCTTCTATTGAATGACTTCAAAATTTTCCCCCTTCAGAACATTCTTATAATGAACTTCCTATTTTAAGA
	Parides_bunichus_diodorus_EF102902     CGAAAATGACTTTATTCAACTAATCATAAAGATATTGGAACTTTATATTTTATTTTTGGAATTTGAGCAGGTATAGTAGGTACTTCTTTAAGATTATTAATTCGAACTGAATTAGGAAATCCAGGTTCTTTAATTGGTGATGATCAAATTTACAACACTATTGTTACAGCTCATGCTTTTATTATAATCTTTTTTATAGTAATACCTATTATAATTGGTGGATTTGGAAATTGATTAGTCCCTTTAATATTAGGAGCTCCTGATATAGCTTTTCCTCGAATAAATAATATAAGTTTTTGACTTTTACCACCTTCTTTAACTCTTTTAATTTCAAGAAGAATTGTTGAAAATGGGGCAGGAACTGGATGAACAGTTTATCCTCCTCTTTCTTCTAATATTGCTCATAGAGGTAGATCAGTTGATTTAGCTATTTTTTCTTTACATTTAGCAGGTATTTCTTCTATTTTAGGGGCTATTAATTTTATTACTACAATTATTAATATACGTATTAACAATATAATATTTGATCAAATACCTTTATTTGTTTGATCTGTAGGAATTACAGCTCTTTTACTTTTATTATCTCTTCCAGTTTTAGCTGGTGCTATTACTATATTATTAACAGATCGAAATCTTAATACTTCTTTTTTTGATCCAGCAGGAGGAGGAGATCCTATTTTATATCAACATTTATTTTGATTTTTTGGTCATCCTGAAGTTTATATTTTAATTCTTCCAGGATTTGGAATAATTTCTCATATTATTTCTCAAGAAAGAGGTAAAAAAGAAACATTTGGTTGTTTAGGAATAATTTATGCTATAATAGCTATTGGATTATTAGGATTTATTGTTTGAGCTCATCATATATTTACAGTAGGTATAGATATTGATACTCGAGCTTATTTTACTTCAGCTACAATAATTATTGCCGTTCCCACAGGAATTAAAATTTTTAGTTGATTAGCTACTCTTCATGGAACTCAAATTAATTATAATCCTTCAACTTTATGAAGATTAGGATTTGTTTTTTTATTTACTGTAGGAGGTCTAACTGGAGTTATTTTAGCTAATTCATCTATTGATATTACTTTACATGATACTTATTATGTTGTAGCTCATTTTCACTATGTTTTATCAATAGGAGCTGTATTTGCTATTATAGGAGGTTTTATTCATTGATATCCTTTATTCACAGGTTTTTCTTTAAACCCTTTTTTACTAAAAATTCAATTTATTACTATATTTATCGGTGTAAATTTAACATTTTTCCCTCAACATTTTTTAGGGTTAGCAGGTATACCACGTCGTTATTCTGATTATCCAGATAATTATATCTCATGAAATATTATTTCTTCTTTTGGTTCTTATATTTCTTTATTTTCTATAATAATAATAATATTAATTATTTGAGAATCTATAATTAATCAACGTATTATTTTATTTTCTTTAAATATATCTCCTTCTATTGAATGACTTCAAAATTTTCCCCCTTCAGAACATTCT?ATA????????????????????
	Parides_burchellanus_EF102903          ?????????????ATTCAACTAATCATAAAAATATTGGAACATTATATTTCATTTTCGGAATTTGAGCCGGAATAGTAGGTACTTCCTTAAGACTATTAATTCGAACAGAATTAGGAACCCCAGGCTCCTTAATTGGAGATGATCAAATTTATAATACTATTGTTACAGCTCATGCTTTTATTATAATTTTTTTTATAGTTATACCTATTATAATTGGAGGATTTGGTAATTGATTAGTTCCTTTAATATTAGGAGCCCCTGATATAGCTTTCCCCCGTATAAATAATATAAGTTTTTGACTTTTACCCCCTTCTTTAACCCTTTTAATTTCAAGAAGAATCGTCGAAAATGGAGCAGGTACTGGATGAACAGTTTACCCTCCCCTTTCTTCCAATATTGCACATAGAGGAAGTTCAGTTGATTTAGCTATTTTTTCTCTTCATTTAGCCGGAATTTCTTCAATTTTAGGAGCTATTAATTTTATTACAACAATTATTAATATACGTATCAATAATTTATCATTTGATCAAATACCATTGTTTGTTTGATCTGTAGGAATTACTGCCTTATTACTTTTACTATCTCTCCCAGTTTTAGCTGGAGCTATTACTATATTATTAACAGATCGAAATCTTAATACTTCTTTTTTTGACCCAGCTGGGGGAGGAGATCCAATTTTATATCAACATTTATTTTGATTTTTTGGACATCCAGAAGTTTATATTTTAATTTTACCGGGATTTGGAATAATTTCACATATTATTTCCCAAGAAAGAGGAAAAAAAGAAACTTTTGGTTGCCTTGGAATAATTTATGCTATAATAGCCATTGGTTTATTAGGTTTTATTGTCTGAGCTCATCATATATTTACAATTGGAATAGACATTGATACACGAGCTTATTTTACTTCAGCTACAATAATTATTGCTGTCCCTACTGGAATTAAAATTTTTAGTTGATTAGCAACTCTTCATGGAACTCAAATTAATTACAATCCTTCAACATTATGAAGATTAGGATTTGTTTTCCTATTTACAGTAGGAGGATTAACTGGAGTTATTTTAGCTAATTCTTCTATTGATATTACTCTTCATGATACTTATTATGTAGTAGCTCATTTTCATTATGTTTTATCTATAGGTGCCGTATTTGCTATTATAGGAGGATTTATTCATTGATACCCTTTATTTACAGGTCTTTCTCTTAATTCCTTCCTATTGAAAATTCAATTTATTACTATATTCATTGGAGTTAATTTAACTTTCTTTCCTCAACATTTTTTAGGGTTAGCAGGTATACCTCGTCGTTACTCTGATTATCCTGATAATTTTATTTCATGAAATATTATCTCCTCTTTTGGCTCATATATTTCTTTATTTTCAATAATAATAATAATAATTATTATTTGAGAATCTATAATTAATCAACGTATTATTCTATTCTCCTTAAATATATCATCTTCTATTGAATGACTACAAAAACTCCCCCCCTCTGAACAT???????????????????????????
	Parides_burchellanus_EF102904          ??????TGATTTTATTCAACTAATCATAAAAATATTGGAACATTATATTTCATTTTCGGAATTTGAGCCGGAATAGTAGGTACTTCCTTAAGACTATTAATTCGAACAGAATTAGGAACCCCAGGCTCCTTAATTGGAGATGATCAAATTTATAATACTATTGTTACAGCTCATGCTTTTATTATAATTTTTTTTATAGTTATACCTATTATAATTGGAGGATTTGGTAATTGATTAGTTCCTTTAATATTAGGAGCCCCTGATATAGCTTTCCCCCGTATAAATAATATAAGTTTTTGACTTTTACCCCCTTCTTTAACCCTTTTAATTTCAAGAAGAATCGTCGAAAATGGAGCAGGTACTGGATGAACAGTTTACCCTCCCCTTTCTTCCAATATTGCACATAGAGGAAGTTCAGTTGATTTAGCTATTTTTTCTCTTCATTTAGCCGGAATTTCTTCAATTTTAGGAGCTATTAATTTTATTACAACAATTATTAATATACGTATCAATAATTTATCATTTGATCAAATACCATTGTTTGTTTGATCTGTAGGAATTACTGCCTTATTACTTTTACTATCTCTCCCAGTTTTAGCTGGAGCTATTACTATATTATTAACAGATCGAAATCTTAATACTTCTTTTTTTGACCCAGCTGGGGGAGGAGATCCAATTTTATATCAACATTTATTTTGATTTTTTGGACATCCMRRAGTTTATATTTTAATTTTACCGGGATTTGGAATAATTTCACATATTATTTCCCAAGAAAGAGGAAAAAAAGAAACTTTTGGTTGCCTTGGAATAATTTATGCTATAATAGCCATTGGTTTATTAGGTTTTATTGTCTGAGCTCATCATATATTTACAATTGGAATAGACATTGATACACGAGCTTATTTTACTTCAGCTACAATAATTATTGCTGTCCCTACTGGAATTAAAATTTTTAGTTGATTAGCAACTCTTCATGGAACTCAAATTAATTACAATCCTTCAACATTATGAAGATTAGGATTTGTTTTCCTATTTACAGTAGGAGGATTAACTGGAGTTATTTTAGCTAATTCTTCTATTGATATTACTCTTCATGATACTTATTATGTAGTAGCTCATTTTCATTATGTTTTATCTATAGGTGCCGTATTTGCTATTATAGGAGGATTTATTCATTGATACCCTTTATTTACAGGTCTTTCTCTTAATTCCTTCCTATTGAAAATTCAATTTATTACTATATTCATTGGAGTTAATTTAACTTTCTTTCCTCAACATTTTTTAGGGTTAGCAGGTATACCTCGTCGTTACTCTGATTATCCTGATAATTTTATTTCATGAAATATTATCTCCTCTTTTGGCTCATATATTTCTTTATTTTCAATAATAATAATAATAATTATTATTTGAGAATCTATAATTAATCAACGTATTATTCTATTCTCCTTAAATATATCATCTTCTATTGAATGACTACAAAAACTCCCCCCCTCTGAACATTCATATAA?GAACTTCCTATTTTAAGA
	Parides_chabrias_AY804368              AGAAAATGATTTTATTCAACTAATCATAAAGATATTGGAACATTATATTTTATTTTTGGAATTTGAGCTGGAATAGTTGGTACTTCATTAAGTTTACTAATTCGAACCGAATTAGGTACCCCAGGTTCTTTAATTGGAGATGATCAAATTTATAATACTATTGTTACAGCTCATGCTTTTATTATAATTTTTTTCATAGTAATACCAATTATAATTGGAGGATTTGGAAATTGACTTATTCCTTTAATATTAGGAGCTCCTGATATAGCYTTTCCTCGTATAAACAATATAAGTTTTTGACTTTTACCCCCTTCTTTAACCCTTTTAATATCGAGAAGAATTGTTGAAATAGGTGTAGGCACAGGATGAACAGTTTACCCTCCTCTTTCCTCTAATATTGCTCATAGAGGAAGATCAGTTGACTTAGCTATTTTTTCTTTGCATTTAGCTGGTATTTCATCTATTTTAGGAGCTATTAATTTTATTACTACAATTATTAATTTACG---TAATAATCTACTTTTTGATCAAATACCTCTATTCGTTTGATCTGTAGGTATTACTGCTATTTTACTTTTACTCTCTCTTCCAGTTTTAGCTGGTGCAATTACTATATTATTAACTGATCGTAATCTAAATACTTCATTTTTTGATCCTGCTGGAGGAGGAGATCCAATTTTATATCAACATTTATTTTGATTTTTTGGTCATCCAGAAGTTTATATTTTAWTTCTTCCAGGATTTGGTATAATTTCTCATATCATTTCTCAAGAAAGAGGAAAAAAAGAAACTTTTGGTTGTTTAGGAATAATTTATGCTATAATAGCTATTGGATTATTAGGATTTATTGTCTGAGCTCATCATATATTTACAATTGGTATAGATATTGATACACGAGCTTATTTTACTTCTGCTACAATAATTATTGCTATTCCTACTGGAATTAAAATTTTTAGTTGATTAGCTACTATTCACGGAACTCAAATTAATTATAGTCCTTCTACATTATGAAGACTAGGATTTGTTTTTTTATTTACTGTAGGAGGTCTTACTGGTGTTATTTTAGCAAATTCTTCTATTGATATTACTCTTCATGATACTTATTATGTAGTAGCCCATTTTCATTATGTCTTATCTATAGGAGCTGTTTTTGCTATCATAGGAGGATTCATTCATTGATACCCTTTATTCACAGGTATTTCTCTTAATCCTTTTTTATTAAAAATTCAATTTATTACTATATTTATTGGTGTTAATTTAACCTTTTTTCCTCAACATTTTTTAGGTTTATCTGGCATACCTCGTCGTTATTCTGATTATCCTGATAATTTCACTTCATGAAATATTATTTCTTCTTTTGGATCTTATATCTCCTTATTTTCTATAATAATAATAATAATTATTATTTGAGAATCAATAATTAATCAACGTATTATTTTATTTTCTTTAAATATATCATCTTCTATTGAATGATTCCAAAATTTCCCACCTTCTGAACATACATTTAATGAACTTCCTATTTTAAGA
	Parides_childrenae_AY804369            CGAAAATGACTTTACTCAACAAATCATAAAGATATTGGAACATTATATTTTATTTTTGGAATTTGAGCTGGAATAGTTGGTACTTCTTTAAGTTTATTAATTCGAACTGAACTAGGTAACCCTGGTTCTTTAATTGGTAACGATCAAATTTATAACACTATTGTTACAGCTCATGCTTTTATTATAATTTTTTTTATAGTAATACCTATTATAATTGGTGGATTTGGTAATTGACTTGTACCTTTAATACTTGGAGCTCCTGATATAGCTTTCCCCCGTATGAATAATATAAGTTTTTGACTTTTACCCCCTTCTTTAACTCTTTTAATTTCAAGAAGAATTGTCGAAAACGGAGCAGGTACTGGATGAACAGTTTATCCCCCTCTTTCCTCTAATATTGCCCATAGAGGAAGTTCAGTTGATTTAGCTATTTTTTCATTGCATTTAGCTGGAATTTCTTCTATTTTAGGAGCTATTAATTTTATTACTACTATTATTAATATACGTATTAATAATATATCATTTGATCAAATACCTTTATTTGTATGATCAGTAGGAATTACAGCTCTTTTACTTCTTTTATCTCTTCCTGTTTTAGCTGGTGCTATTACTATATTATTAACTGATCGTAATCTTAATACCTCTTTTTTTGACCCAGCTGGTGGAGGTGACCCAATTTTATACCAACACCTATTTTGATTTTTTGGTCATCCTGAAGTTTATATTTTAATTTTACCAGGATTTGGAATAATCTCCCACATTATTTCTCAAGAAAGAGGTAAAAAAGAAACTTTTGGTTGTTTAGGGATAATTTATGCTATAATGGCTATTGGTTTACTAGGATTTATTGTTTGAGCTCATCATATATTTACTATTGGTATAGATATTGATACCCGGGCTTATTTCACTTCTGCCACAATAATTATTGCTGTTCCCACAGGAATTAAAATTTTTAGTTGACTAGCAACTCTTCATGGAACTCAAATTAACTATAATCCTTCAACATTATGAAGTTTAGGATTTGTTTTTTTATTTACTGTCGGAGGATTAACTGGTGTAATTCTAGCTAATTCTTCTATTGATATTACTCTTCATGATACTTATTATGTAGTAGCTCATTTCCATTATGTATTATCTATAGGAGCTGTATTTGCTATTATAGGAGGTTTTATTCATTGATATCCTTTATTTACAGGTTTATCTCTTAATCCATTTTTATTAAAAATTCAATTTTTAACCATATTTATTGGAGTTAATTTAACTTTTTTCCCTCAACATTTCTTAGGTTTAGCTGGAATGCCTCGACGATACTCCGATTATCCTGATAATTTCATTTCATGAAATATTATTTCTTCATTTGGTTCATATATTTCATTATTTTCAATAATAATAATAATAATAATTATTTGAGAATCAATAATTAATCAACGTATTATTTTATTCTCATTAAATATATCTTCTTCTATTGAATGACTTCAAAATCTTCCACCTTCTGAACACTCATATAATGAACTTCCTATTTTAA??
	Parides_childrenae_GU163959            ??????????????????????????????????????AACATTATATTTTATTTTTGGAATTTGAGCTGGAATAGTTGGTACTTCTTTAAGTTTATTAATTCGGACTGAACTAGGTAACCCTGGTTCTTTAATTGGTAACGATCAAATTTATAATACTATTGTTACAGCTCATGCTTTTATTATAATTTTTTTTATAGTAATACCTATTATAATTGGTGGATTTGGTAATTGACTTGTACCTTTAATACTTGGAGCTCCTGATATGGCTTTCCCCCGTATAAATAATATAAGTTTTTGACTTTTACCCCCTTCTTTAACTCTTTTAATTTCAAGAAGAATTGTCGAAAACGGAGCAGGTACTGGATGAACAGTTTATCCCCCTCTTTCCTCTAATATTGCCCATAGAGGAAGTTCAGTTGATTTAGCTATTTTTTCATTACATTTAGCTGGAATTTCTTCTATTTTAGGAGCTATTAATTTTATTACCACTATTATTAATATACGTATTAATAATATATCATTTGATCAAATACCTTTATTTGTATGATCAGTAGGAATTACAGCTCTTTTACTTCTTTTATCTCTTCCTGTTTTAGCTGGTGCTATTACTATATTATTAACTGATCGTAATCTTAATACCTCTTTTTTTGACCCAGCTGGTGGAGGTGACCCAATTTTATACCAACACCTATTT???????????????????????????????????????????????????????????????????????????????????????????????????????????????????????????????????????????????????????????????????????????????????????????????????????????????????????????????????????????????????????????????????????????????????????????????????????????????????????????????????????????????????????????????????????????????????????????????????????????????????????????????????????????????????????????????????????????????????????????????????????????????????????????????????????????????????????????????????????????????????????????????????????????????????????????????????????????????????????????????????????????????????????????????????????????????????????????????????????????????????????????????????????????????????????????????????????????????????????????????????????????????????????????????
	Parides_childrenae_GU163960            ??????????????????????????????????????AACATTATATTTTATTTTTGGAATTTGAGCTGGAATAGTTGGTACTTCTTTAAGTTTATTAATTCGGACTGAACTAGGTAACCCTGGTTCTTTAATTGGTAACGATCAAATTTATAATACTATTGTTACAGCTCATGCTTTTATTATAATTTTTTTTATAGTAATACCTATTATAATTGGTGGATTTGGTAATTGACTTGTACCTTTAATACTTGGAGCTCCTGATATGGCTTTCCCCCGTATAAATAATATAAGTTTTTGACTTTTACCCCCTTCTTTAACTCTTTTAATTTCAAGAAGAATTGTCGAAAACGGAGCAGGTACTGGATGAACAGTTTATCCCCCTCTTTCCTCTAATATTGCCCATAGAGGAAGTTCAGTTGATTTAGCTATTTTTTCATTACATTTAGCTGGAATTTCTTCTATTTTAGGAGCTATTAATTTTATTACCACTATTATTAATATACGTATTAATAATATATCATTTGATCAAATACCTTTATTTGTATGATCAGTAGGAATTACAGCTCTTTTACTTCTTTTATCTCTTCCTGTTTTAGCTGGTGCTATTACTATATTATTAACTGATCGTAATCTTAATACCTCTTTTTTTGACCCAGCTGGTGGAGGTGACCCAATTTTATACCAACACCTATTT???????????????????????????????????????????????????????????????????????????????????????????????????????????????????????????????????????????????????????????????????????????????????????????????????????????????????????????????????????????????????????????????????????????????????????????????????????????????????????????????????????????????????????????????????????????????????????????????????????????????????????????????????????????????????????????????????????????????????????????????????????????????????????????????????????????????????????????????????????????????????????????????????????????????????????????????????????????????????????????????????????????????????????????????????????????????????????????????????????????????????????????????????????????????????????????????????????????????????????????????????????????????????????????????
	Parides_childrenae_GU163961            ???????????????????????????????????????????????TTTTATTTTTGGAATTTGAGCTGGAATAGTTGGTACTTCTTTAAGTTTATTAATTCGGACTGAACTAGGTAACCCTGGTTCTTTAATTGGTAACGATCAAATTTATAATACTATTGTTACAGCTCATGCTTTTATTATAATTTTTTTTATAGTAATACCTATTATAATTGGTGGATTTGGTAATTGACTTGTACCTTTAATACTTGGAGCTCCTGATATGGCTTTCCCCCGTATAAATAATATAAGTTTTTGACTTTTACCCCCTTCTTTAACTCTTTTAATTTCAAGAAGAATTGTCGAAAACGGAGCAGGTACTGGATGAACAGTTTATCCCCCTCTTTCCTCTAATATTGCCCATAGAGGAAGTTCAGTTGATTTAGCTATTTTTTCATTACATTTAGCTGGAATTTCTTCTATTTTAGGAGCTATTAATTTTATTACCACTATTATTAATATACGTATTAATAATATATCATTTGATCAAATACCTTTATTTGTATGATCAGTAGGAATTACAGCTCTTTTACTTCTTTTATCTCTTCCTGTTTTAGCTGGTGCTATTACTATATTATTAACTGATCGTAATCTTAATACCTCTTTTTTTGACCCAGCTGGTGGAGGTGACCCAATTTTATACCAACACCTATTT???????????????????????????????????????????????????????????????????????????????????????????????????????????????????????????????????????????????????????????????????????????????????????????????????????????????????????????????????????????????????????????????????????????????????????????????????????????????????????????????????????????????????????????????????????????????????????????????????????????????????????????????????????????????????????????????????????????????????????????????????????????????????????????????????????????????????????????????????????????????????????????????????????????????????????????????????????????????????????????????????????????????????????????????????????????????????????????????????????????????????????????????????????????????????????????????????????????????????????????????????????????????????????????????
	Parides_childrenae_GU163962            ??????????????????????????????????????AACATTATATTTTATTTTTGGAATTTGAGCTGGAATAGTTGGTACTTCTTTAAGTTTATTAATTCGGACTGAACTAGGTAACCCTGGTTCTTTAATTGGTAACGATCAAATTTATAATACTATTGTTACAGCTCATGCTTTTATTATAATTTTTTTTATAGTAATACCTATTATAATTGGTGGATTTGGTAATTGACTTGTACCTTTAATACTTGGAGCTCCTGATATGGCTTTCCCCCGTATAAATAATATAAGTTTTTGACTTTTACCCCCTTCTTTAACTCTTTTAATTTCAAGAAGAATTGTCGAAAACGGAGCAGGTACTGGATGAACAGTTTATCCCCCTCTTTCCTCTAATATTGCCCATAGAGGAAGTTCAGTTGATTTAGCTATTTTTTCATTACATTTAGCTGGAATTTCTTCTATTTTAGGAGCTATTAATTTTATTACCACTATTATTAATATACGTATTAATAATATATCATTTGATCAAATACCTTTATTTGTATGATCAGTAGGAATTACAGCTCTTTTACTTCTTTTATCTCTTCCTGTTTTAGCTGGTGCTATTACTATATTATTAACTGATCGTAATCTTAATACCTCTTTTTTTGACCCAGCTGGTGGAGGTGACCCAATTTTATACCAACACCTATTT???????????????????????????????????????????????????????????????????????????????????????????????????????????????????????????????????????????????????????????????????????????????????????????????????????????????????????????????????????????????????????????????????????????????????????????????????????????????????????????????????????????????????????????????????????????????????????????????????????????????????????????????????????????????????????????????????????????????????????????????????????????????????????????????????????????????????????????????????????????????????????????????????????????????????????????????????????????????????????????????????????????????????????????????????????????????????????????????????????????????????????????????????????????????????????????????????????????????????????????????????????????????????????????????
	Parides_childrenae_GU163963            ??????????????????????????????????????AACATTATATTTTATTTTTGGAATTTGAGCTGGAATAGTTGGTACTTCTTTAAGTTTATTAATTCGGACTGAACTAGGTAACCCTGGTTCTTTAATTGGTAACGATCAAATTTATAATACTATTGTTACAGCTCATGCTTTTATTATAATTTTTTTTATAGTAATACCTATTATAATTGGTGGATTTGGTAATTGACTTGTACCTTTAATACTTGGAGCTCCTGATATGGCTTTCCCCCGTATAAATAATATAAGTTTTTGACTTTTACCCCCTTCTTTAACTCTTTTAATTTCAAGAAGAATTGTCGAAAACGGAGCAGGTACTGGATGAACAGTTTATCCCCCTCTTTCCTCTAATATTGCCCATAGAGGAAGTTCAGTTGATTTAGCTATTTTTTCATTACATTTAGCTGGAATTTCTTCTATTTTAGGAGCTATTAATTTTATTACCACTATTATTAATATACGTATTAATAATATATCATTTGATCAAATACCTTTATTTGTATGATCAGTAGGAATTACAGCTCTTTTACTTCTTTTATCTCTTCCTGTTTTAGCTGGTGCTATTACTATATTATTAACTGATCGTAATCTTAATACCTCTTTTTTTGACCCAGCTGGTGGAGGTGACCCAATTTTATACCAACACCTAT?T???????????????????????????????????????????????????????????????????????????????????????????????????????????????????????????????????????????????????????????????????????????????????????????????????????????????????????????????????????????????????????????????????????????????????????????????????????????????????????????????????????????????????????????????????????????????????????????????????????????????????????????????????????????????????????????????????????????????????????????????????????????????????????????????????????????????????????????????????????????????????????????????????????????????????????????????????????????????????????????????????????????????????????????????????????????????????????????????????????????????????????????????????????????????????????????????????????????????????????????????????????????????????????????????
	Parides_childrenae_GU163964            ??????????????????????????????????????AACATTATATTTTATTTTTGGAATTTGAGCTGGAATAGTTGGTACTTCTTTAAGTTTATTAATTCGGACTGAACTAGGTAACCCTGGTTCTTTAATTGGTAACGATCAAATTTATAATACTATTGTTACAGCTCATGCTTTTATTATAATTTTTTTTATAGTAATACCTATTATAATTGGTGGATTTGGTAATTGACTTGTACCTTTAATACTTGGAGCTCCTGATATGGCTTTCCCCCGTATAAATAATATAAGTTTTTGACTTTTACCCCCTTCTTTAACTCTTTTAATTTCAAGAAGAATTGTCGAAAACGGAGCAGGTACTGGATGAACAGTTTATCCCCCTCTTTCCTCTAATATTGCCCATAGAGGAAGTTCAGTTGATTTAGCTATTTTTTCATTACATTTAGCTGGAATTTCTTCTATTTTAGGAGCTATTAATTTTATTACCACTATTATTAATATACGTATTAATAATATATCATTTGATCAAATACCTTTATTTGTATGATCAGTAGGAATTACAGCTCTTTTACTTCTTTTATCTCTTCCTGTTTTAGCTGGTGCTATTACTATATTATTAACTGATCGTAATCTTAATACCTCTTTTTTTGACCCAGCTGGTGGAGGTGACCCAATTTTATACCAACACCTAT?T???????????????????????????????????????????????????????????????????????????????????????????????????????????????????????????????????????????????????????????????????????????????????????????????????????????????????????????????????????????????????????????????????????????????????????????????????????????????????????????????????????????????????????????????????????????????????????????????????????????????????????????????????????????????????????????????????????????????????????????????????????????????????????????????????????????????????????????????????????????????????????????????????????????????????????????????????????????????????????????????????????????????????????????????????????????????????????????????????????????????????????????????????????????????????????????????????????????????????????????????????????????????????????????????
	Parides_erithalion_sadyattes_GU163965  ??????????????????????????????????????????????ATTTTATTTTTGGTATTTGAGCTGGAATAGTTGGTACTTCTCTAAGTTTATTAATTCGAACTGAATTAGGAAATCCAGGCTCTTTAATTGGAAATGATCAAATTTATAATACTATTGTTACAGCTCATGCTTTTATTATAATTTTTTTTATAGTAATACCTATTATAATTGGTGGATTTGGTAATTGACTTGTACCATTAATATTAGGAGCCCCAGACATAGCTTTCCCCCGTATAAATAATATAAGTTTTTGACTTTTACCCCCTTCTTTAACCCTTTTAATTTCAAGAAGTATTGTCGAAAACGGAGCAGGTACTGGATGAACAGTTTACCCCCCTCTTTCTTCTAATATTGCTCATAGAGGAAGATCAGTTGATTTAGCTATTTTTTCTTTACATTTAGCAGGTATTTCTTCTATTTTAGGAGCAATTAATTTTATTACCACAATTATTAATATACGTATTAACAATATATCTTTTGATCAAATACCCCTATTCGTATGATCAGTTGGAATTACAGCTCTTTTACTTTTATTATCTTTACCCGTTTTAGCTGGAGCTATTACTATACTATTAACTGATCGTAATCTTAATACTTCTTTCTTTGACCCAGCAGGAGGGGGAGACCCAATTTTATATCAACATT????????????????????????????????????????????????????????????????????????????????????????????????????????????????????????????????????????????????????????????????????????????????????????????????????????????????????????????????????????????????????????????????????????????????????????????????????????????????????????????????????????????????????????????????????????????????????????????????????????????????????????????????????????????????????????????????????????????????????????????????????????????????????????????????????????????????????????????????????????????????????????????????????????????????????????????????????????????????????????????????????????????????????????????????????????????????????????????????????????????????????????????????????????????????????????????????????????????????????????????????????????????????????????????????????
	Parides_erithalion_sadyattes_GU163966  ??????????????????????????????????????CACATTATATTTTATTTTTGGTATTTGAGCTGGAATAGTTGGTACTTCTCTAAGTTTATTAATTCGAACTGAATTAGGAAATCCAGGCTCTTTAATTGGAAATGATCAAATTTATAATACTATTGTTACAGCTCATGCTTTTATTATAATTTTTTTTATAGTAATACCTATTATAATTGGTGGATTTGGTAATTGACTTGTACCATTAATATTAGGAGCCCCAGACATAGCTTTCCCCCGTATAAATAATATAAGTTTTTGACTTTTACCCCCTTCTTTAACCCTTTTAATTTCAAGAAGTATTGTCGAAAACGGAGCAGGTACTGGATGAACAGTTTACCCCCCTCTTTCTTCTAATATTGCTCATAGAGGAAGATCAGTTGATTTAGCTATTTTTTCTTTACATTTAGCAGGTATTTCTTCTATTTTAGGAGCAATTAATTTTATTACCACAATTATTAATATACGTATTAACAATATATCTTTTGATCAAATACCCCTATTCGTATGATCAGTTGGAATTACAGCTCTTTTACTTTTATTATCTTTACCCGTTTTAGCTGGAGCTATTACTATACTATTAACTGATCGTAATCTTAATACTTCTTTCTTTGACCCAGCAGGAGGGGGAGACCCAATTTTATATCAACATTTATTT???????????????????????????????????????????????????????????????????????????????????????????????????????????????????????????????????????????????????????????????????????????????????????????????????????????????????????????????????????????????????????????????????????????????????????????????????????????????????????????????????????????????????????????????????????????????????????????????????????????????????????????????????????????????????????????????????????????????????????????????????????????????????????????????????????????????????????????????????????????????????????????????????????????????????????????????????????????????????????????????????????????????????????????????????????????????????????????????????????????????????????????????????????????????????????????????????????????????????????????????????????????????????????????????
	Parides_erithalion_sadyattes_GU163967  ??????????????????????????????????????CACATTATATTTTATTTTTGGTATTTGAGCTGGAATAGTTGGTACTTCTCTAAGTTTATTAATTCGAACTGAATTAGGAAATCCAGGCTCTTTAATTGGAAATGATCAAATTTATAATACTATTGTTACAGCTCATGCTTTTATTATAATTTTTTTTATAGTAATACCTATTATAATTGGTGGATTTGGTAATTGACTTGTACCATTAATATTAGGAGCCCCAGACATAGCTTTCCCCCGTATAAATAATATAAGTTTTTGACTTTTACCCCCTTCTTTAACCCTTTTAATTTCAAGAAGTATTGTCGAAAACGGAGCAGGTACTGGATGAACAGTTTACCCCCCTCTTTCTTCTAATATTGCTCATAGAGGAAGATCAGTTGATTTAGCTATTTTTTCTTTACATTTAGCAGGTATTTCTTCTATTTTAGGAGCAATTAATTTTATTACCACAATTATTAATATACGTATTAACAATATATCTTTTGATCAAATACCCCTATTCGTATGATCAGTTGGAATTACAGCTCTTTTACTTTTATTATCTTTACCCGTTTTAGCTGGAGCTATTACTATACTATTAACTGATCGTAATCTTAATACTTCTTTCTTTGACCCAGCAGGAGGGGGAGACCCAATTTTATATCAACATTTATTT???????????????????????????????????????????????????????????????????????????????????????????????????????????????????????????????????????????????????????????????????????????????????????????????????????????????????????????????????????????????????????????????????????????????????????????????????????????????????????????????????????????????????????????????????????????????????????????????????????????????????????????????????????????????????????????????????????????????????????????????????????????????????????????????????????????????????????????????????????????????????????????????????????????????????????????????????????????????????????????????????????????????????????????????????????????????????????????????????????????????????????????????????????????????????????????????????????????????????????????????????????????????????????????????
	Parides_erithalion_sadyattes_GU163968  ??????????????????????????????????????CACATTATATTTTATTTTTGGTATTTGAGCTGGAATAGTTGGTACTTCTCTAAGTTTATTAATTCGAACTGAATTAGGAAATCCAGGCTCTTTAATTGGAAATGATCAAATTTATAATACTATTGTTACAGCTCATGCTTTTATTATAATTTTTTTTATAGTAATACCTATTATAATTGGTGGATTTGGTAATTGACTTGTACCATTAATATTAGGAGCCCCAGACATAGCTTTCCCCCGTATAAATAATATAAGTTTTTGACTTTTACCCCCTTCTTTAACCCTTTTAATTTCAAGAAGTATTGTCGAAAACGGAGCAGGTACTGGATGAACAGTTTACCCCCCTCTTTCTTCTAATATTGCTCATAGAGGAAGATCAGTTGATTTAGCTATTTTTTCTTTACATTTAGCAGGTATTTCTTCTATTTTAGGAGCAATTAATTTTATTACCACAATTATTAATATACGTATTAACAATATATCTTTTGATCAAATACCCCTATTCGTATGATCAGTTGGAATTACAGCTCTTTTACTTTTATTATCTTTACCCGTTTTAGCTGGAGCTATTACTATACTATTAACTGATCGTAATCTTAATACTTCTTTCTTTGACCCAGCAGGAGGGGGAGACCCAATTTTATATCAACATTTATTT???????????????????????????????????????????????????????????????????????????????????????????????????????????????????????????????????????????????????????????????????????????????????????????????????????????????????????????????????????????????????????????????????????????????????????????????????????????????????????????????????????????????????????????????????????????????????????????????????????????????????????????????????????????????????????????????????????????????????????????????????????????????????????????????????????????????????????????????????????????????????????????????????????????????????????????????????????????????????????????????????????????????????????????????????????????????????????????????????????????????????????????????????????????????????????????????????????????????????????????????????????????????????????????????
	Parides_eurimedes_AY804370             CGAACATGACTTTATTCAACTAATCATAAAAATATTGGAACATTATACTTTATTTTTGGAATTTGAGCTGGAATAGTAGGTACTTCCTTAAGATTATTAATTCGAACAGAACTAGGAAATCCAGGTTCCTTAATTGGAGACGATCAAATTTATAATACTATTGTTACAGCTCATGCTTTTATTATAATTTTTTTTATAGTTATACCTATTATAATTGGAGGATTTGGTAATTGATTAGTTCCTTTAATATTAGGAGCCCCTGATATAGCTTTCCCCCGTATAAATAATATAAGTTTTTGACTTTTACCCCCTTCTTTAACCCTTTTAATTTCAAGAAGAATTGTCGAAAATGGAGCAGGTACCGGATGAACAGTTTATCCTCCCCTATCTTCTAATATTGCACATAGAGGAAGTTCAGTTGATTTAGCTATTTTCTCTCTTCATTTAGCTGGAATTTCTTCCATTTTAGGAGCTATTAATTTTATTACAACAATTATTAATATACGTATTAATAATTTATCATTCGATCAAATACCTTTATTTGTTTGATCAGTAGGAATTACAGCCTTATTACTTTTATTATCTCTTCCAGTTTTAGCTGGAGCTATTACTATATTATTAACTGATCGAAATCTTAATACTTCTTTTTTTGATCCAGCTGGAGGAGGAGATCCAATTTTATATCAACATTTATTTTGATTTTTCGGACATCCCGAAGTTTACATTTTAATTTTACCAGGATTTGGAATAATTTCTCATATTATCTCCCAAGAAAGAGGAAAAAAAGAAACTTTTGGTTGTCTTGGGATAATTTATGCTATAATAGCTATTGGTTTATTAGGATTCATTGTTTGAGCTCATCATATATTTACAATTGGAATAGATATTGATACACGAGCTTATTTTACTTCAGCTACTATAATTATTGCTGTTCCTACCGGAATTAAAATTTTTAGTTGACTAGCAACTCTTCATGGAACTCAAATCAATTATAATCCTTCAACATTATGAAGATTAGGATTTGTTTTCTTATTTACAGTAGGAGGATTAACTGGAGTTATTTTAGCCAATTCTTCTATTGATATTACTCTTCATGATACTTATTATGTAGTAGCTCATTTTCATTATGTTTTATCAATAGGAGCCGTATTTGCCATTATAGGAGGATTTATTCACTGATATCCTTTATTTACAGGCCTTTCTTTAAATTCTTTTTTATTAAAAATTCAATTTATTACTATATTTATTGGAGTTAATTTAACTTTCTTTCCTCAACATTTCTTAGGATTAGCAGGAATACCTCGTCGTTACTCTGATTACCCTGATAATTTTATTTCATGAAATATTATTTCTTCTTTTGGATCATATATCTCATTATTCTCAATAATAATAATAATATTAATTATTTGAGAATCTATAATTAATAAACGTATTATTTTATTCCCCTTAAATATATCATCTTCTATTGAATGATTACAAAAACTCCCTCCCTCTGAACATTCATATAATGAACTTCCTAT???????
	Parides_eurimedes_AY804371             CGAACATGACTTTATTCAACTAATCATAAAAATATTGGAACATTATACTTTATTTTTGGAATTTGAGCTGGAATAGTAGGTACTTCCTTAAGATTATTAATTCGAACAGAACTAGGAAATCCAGGTTCCTTAATTGGAGACGATCAAATTTATAATACTATTGTTACAGCTCATGCTTTTATTATAATTTTTTTTATAGTTATACCTATTATAATTGGAGGATTTGGTAATTGATTAGTTCCTTTAATATTAGGAGCCCCTGATATAGCTTTCCCCCGTATAAATAATATAAGTTTTTGACTTTTACCCCCTTCTTTAACCCTTTTAATTTCAAGAAGAATTGTCGAAAATGGAGCAGGTACCGGATGAACAGTTTATCCTCCCCTATCTTCTAATATTGCACATAGAGGAAGTTCAGTTGATTTAGCTATTTTCTCTCTTCATTTAGCTGGAATTTCTTCCATTTTAGGAGCTATTAATTTTATTACAACAATTATTAATATACGTATTAATAATTTATCATTCGATCAAATACCCTTATTTGTTTGATCAGTAGGAATTACAGCCTTATTACTTTTATTATCTCTTCCAGTTTTAGCTGGAGCTATTACTATATTATTAACTGATCGAAATCTTAATACTTCTTTTTTTGATCCAGCTGGAGGAGGAGATCCAATTTTATATCAACATTTATTTTGATTTTTCGGACATCCAGAAGTTTACATTTTAATTTTACCAGGATTTGGAATAATTTCTCATATTATCTCCCAAGAAAGAGGAAAAAAAGAAACTTTTGGTTGTCTTGGGATAATTTATGCTATAATAGCTATTGGTTTATTAGGATTCATTGTTTGAGCTCATCATATATTTACAATTGGAATAGATATTGATACACGAGCTTATTTTACTTCAGCTACTATAATTATTGCTGTTCCTACCGGAATTAAAATTTTTAGTTGACTAGCAACTCTTCATGGAACTCAAATCAATTATAATCCTTCAACATTATGAAGATTAGGATTTGTTTTCTTATTTACAGTAGGAGGATTAACTGGAGTTATTTTAGCCAATTCTTCTATTGATATTACTCTTCATGATACTTATTATGTAGTAGCTCATTTTCATTATGTTTTATCAATAGGAGCCGTATTTGCCATTATAGGAGGATTTATTCACTGATATCCTTTATTTACAGGCCTTTCTTTAAATTCTTTTTTATTAAAAATTCAATTTATTACTATATTTATTGGAGTTAATTTAACTTTCTTTCCTCAACATTTCTTAGGATTAGCAGGAATACCTCGTCGTTACTCTGATTACCCTGATAATTTTATTTCATGAAATATTATTTCTTCTTTTGGATCATATATCTCATTATTCTCAATAATAATAATAATATTAATTATTTGAGAATCTATAATTAATAAACGTATTATTTTATTCCCCTTAAATATATCATCTTCTATTGAATGATTACAAAAACTCCCTCCCTCTGAACATTCATATAATGAACTTCCTATTTTAAGA
	Parides_eurimedes_mylotes_GU164015     ??????????????????????????????????????AACATTATACTTTATTTTTGGAATTTGAGCTGGAATAGTAGGTACTTCCTTAAGATTATTAATTCGAACAGAACTAGGAAATCCAGGTTCCTTAATTGGAGACGATCAAATTTATAATACTATTGTTACAGCTCATGCTTTTATTATAATTTTTTTTATAGTTATACCTATTATAATTGGAGGATTTGGTAATTGATTAGTTCCTTTAATATTAGGAGCCCCTGATATAGCTTTCCCCCGTATAAATAATATAAGTTTTTGACTTTTACCCCCTTCTTTAACCCTTTTAATTTCAAGAAGAATTGTCGAAAATGGAGCAGGTACCGGATGAACAGTTTATCCTCCCCTATCTTCTAATATTGCACATAGAGGAAGTTCAGTTGATTTAGCTATTTTCTCTCTTCATTTAGCTGGAATTTCTTCCATTTTAGGAGCTATTAATTTTATTACAACAATTATTAATATACGTATTAATAATTTATCATTCGATCAAATACCTTTATTTGTTTGATCAGTAGGAATTACAGCCTTATTACTTTTATTATCTCTTCCAGTTTTAGCTGGAGCTATTACTATATTATTAACTGATCGAAATCTTAATACTTCTTTTTTTGATCCAGCTGGAGGAGGAGATCCAATTTTATATCAACATTTATTT???????????????????????????????????????????????????????????????????????????????????????????????????????????????????????????????????????????????????????????????????????????????????????????????????????????????????????????????????????????????????????????????????????????????????????????????????????????????????????????????????????????????????????????????????????????????????????????????????????????????????????????????????????????????????????????????????????????????????????????????????????????????????????????????????????????????????????????????????????????????????????????????????????????????????????????????????????????????????????????????????????????????????????????????????????????????????????????????????????????????????????????????????????????????????????????????????????????????????????????????????????????????????????????????
	Parides_eurimedes_mylotes_GU164016     ??????????????????????????????????????AACATTATACTTTATTTTTGGAATTTGAGCTGGAATAGTAGGTACTTCCTTAAGATTATTAATTCGAACAGAACTAGGAAATCCAGGTTCCTTAATTGGAGACGATCAAATTTATAATACTATTGTTACAGCTCATGCTTTTATTATAATTTTTTTTATAGTTATACCTATTATAATTGGAGGATTTGGTAATTGATTAGTTCCTTTAATATTAGGAGCCCCTGATATAGCTTTCCCCCGTATAAATAATATAAGTTTTTGACTTTTACCCCCTTCTTTAACCCTTTTAATTTCAAGAAGAATTGTCGAAAATGGAGCAGGTACCGGATGAACAGTTTATCCTCCCCTATCTTCCAATATTGCACATAGAGGAAGTTCAGTTGATTTAGCTATTTTCTCTCTTCATTTAGCTGGAATTTCTTCCATTTTAGGAGCTATTAATTTTATTACAACAATTATTAATATACGTATTAATAATTTATCATTCGATCAAATACCTTTATTTGTTTGATCAGTAGGAATTACAGCCTTATTACTTTTATTATCTCTTCCAGTTTTAGCTGGAGCTATTACTATATTATTAACTGATCGAAATCTTAATACTTCTTTTTTTGATCCAGCTGGAGGAGGAGATCCAATTTTATATCAACATTTATTT???????????????????????????????????????????????????????????????????????????????????????????????????????????????????????????????????????????????????????????????????????????????????????????????????????????????????????????????????????????????????????????????????????????????????????????????????????????????????????????????????????????????????????????????????????????????????????????????????????????????????????????????????????????????????????????????????????????????????????????????????????????????????????????????????????????????????????????????????????????????????????????????????????????????????????????????????????????????????????????????????????????????????????????????????????????????????????????????????????????????????????????????????????????????????????????????????????????????????????????????????????????????????????????????
	Parides_eurimedes_mylotes_GU164017     ??????????????????????????????????????AACATTATACTTTATTTTTGGAATTTGAGCTGGAATAGTAGGTACTTCCTTAAGATTATTAATTCGAACAGAACTAGGAAATCCAGGTTCCTTAATTGGAGACGATCAAATTTATAATACTATTGTTACAGCTCATGCTTTTATTATAATTTTTTTTATAGTTATACCTATTATAATTGGAGGATTTGGTAATTGATTAGTTCCTTTAATATTAGGAGCCCCTGATATAGCTTTCCCCCGTATAAATAATATAAGTTTTTGACTTTTACCCCCTTCTTTAACCCTTTTAATTTCAAGAAGAATTGTCGAAAATGGAGCAGGTACCGGATGAACAGTTTATCCTCCCCTATCTTCTAATATTGCACATAGAGGAAGTTCAGTTGATTTAGCTATTTTCTCTCTTCATTTAGCTGGAATTTCTTCCATTTTAGGAGCTATTAATTTTATTACAACAATTATTAATATACGTATTAATAATTTATCATTCGATCAAATACCTTTATTTGTTTGATCAGTAGGAATTACAGCCTTATTACTTTTATTATCTCTTCCAGTTTTAGCTGGAGCTATTACTATATTATTAACTGATCGAAATCTTAATACTTCTTTTTTTGATCCAGCTGGAGGAGGAGATCCAATTTTATATCAACATTTATTT???????????????????????????????????????????????????????????????????????????????????????????????????????????????????????????????????????????????????????????????????????????????????????????????????????????????????????????????????????????????????????????????????????????????????????????????????????????????????????????????????????????????????????????????????????????????????????????????????????????????????????????????????????????????????????????????????????????????????????????????????????????????????????????????????????????????????????????????????????????????????????????????????????????????????????????????????????????????????????????????????????????????????????????????????????????????????????????????????????????????????????????????????????????????????????????????????????????????????????????????????????????????????????????????
	Parides_eurimedes_mylotes_GU164018     ??????????????????????????????????????AACATTATACTTTATTTTTGGAATTTGAGCTGGAATAGTAGGTACTTCCTTAAGATTATTAATTCGAACAGAACTAGGAAATCCAGGTTCCTTAATTGGAGACGATCAAATTTATAATACTATTGTTACAGCTCATGCTTTTATTATAATTTTTTTTATAGTTATACCTATTATAATTGGAGGATTTGGTAATTGATTAGTTCCTTTAATATTAGGAGCCCCTGATATAGCTTTCCCCCGTATAAATAATATAAGTTTTTGACTTTTACCCCCTTCTTTAACCCTTTTAATTTCAAGAAGAATTGTCGAAAATGGAGCAGGTACCGGATGAACAGTTTATCCTCCCCTATCTTCTAATATTGCACATAGAGGAAGTTCAGTTGATTTAGCTATTTTCTCTCTTCATTTAGCTGGAATTTCTTCCATTTTAGGAGCTATTAATTTTATTACAACAATTATTAATATACGTATTAATAATTTATCATTCGATCAAATACCCTTATTTGTTTGATCAGTAGGAATTACAGCCTTATTACTTTTATTATCTCTTCCAGTTTTAGCTGGAGCTATTACTATATTATTAACTGATCGAAATCTTAATACTTCTTTTTTTGATCCAGCTGGAGGAGGAGATCCAATTTTATATCAACATTTATTT???????????????????????????????????????????????????????????????????????????????????????????????????????????????????????????????????????????????????????????????????????????????????????????????????????????????????????????????????????????????????????????????????????????????????????????????????????????????????????????????????????????????????????????????????????????????????????????????????????????????????????????????????????????????????????????????????????????????????????????????????????????????????????????????????????????????????????????????????????????????????????????????????????????????????????????????????????????????????????????????????????????????????????????????????????????????????????????????????????????????????????????????????????????????????????????????????????????????????????????????????????????????????????????????
	Parides_eurimedes_mylotes_GU164019     ??????????????????????????????????????AACATTATACTTTATTTTTGGAATTTGAGCTGGAATAGTAGGTACTTCCTTAAGATTATTAATTCGAACAGAACTAGGAAATCCAGGTTCCTTAATTGGAGACGATCAAATTTATAATACTATTGTTACAGCTCATGCTTTTATTATAATTTTTTTTATAGTTATACCTATTATAATTGGAGGATTTGGTAATTGATTAGTTCCTTTAATATTAGGAGCCCCTGATATAGCTTTCCCCCGTATAAATAATATAAGTTTTTGACTTTTACCCCCTTCTTTAACCCTTTTAATTTCAAGAAGAATTGTCGAAAATGGAGCAGGTACCGGATGAACAGTTTATCCTCCCCTATCTTCTAATATTGCACATAGAGGAAGTTCAGTTGATTTAGCTATTTTCTCTCTTCATTTAGCTGGAATTTCTTCCATTTTAGGAGCTATTAATTTTATTACAACAATTATTAATATACGTATTAATAATTTATCATTCGATCAAATACCTTTATTTGTTTGATCAGTAGGAATTACAGCCTTATTACTTTTATTATCTCTTCCAGTTTTAGCTGGAGCTATTACTATATTATTAACTGATCGAAATCTTAATACTTCTTTTTTTGATCCAGCTGGAGGAGGAGATCCAATTTTATAT???????????????????????????????????????????????????????????????????????????????????????????????????????????????????????????????????????????????????????????????????????????????????????????????????????????????????????????????????????????????????????????????????????????????????????????????????????????????????????????????????????????????????????????????????????????????????????????????????????????????????????????????????????????????????????????????????????????????????????????????????????????????????????????????????????????????????????????????????????????????????????????????????????????????????????????????????????????????????????????????????????????????????????????????????????????????????????????????????????????????????????????????????????????????????????????????????????????????????????????????????????????????????????????????????????????
	Parides_eurimedes_mylotes_GU164020     ??????????????????????????????????????AACATTATACTTTATTTTTGGAATTTGAGCTGGAATAGTAGGTACTTCCTTAAGATTATTAATTCGAACAGAACTAGGAAATCCAGGTTCCTTAATTGGAGACGATCAAATTTATAATACTATTGTTACAGCTCATGCTTTTATTATAATTTTTTTTATAGTTATACCTATTATAATTGGAGGATTTGGTAATTGATTAGTTCCTTTAATATTAGGAGCCCCTGATATAGCTTTCCCCCGTATAAATAATATAAGTTTTTGACTTTTACCCCCTTCTTTAACCCTTTTAATTTCAAGAAGAATTGTCGAAAATGGAGCAGGTACCGGATGAACAGTTTATCCTCCCCTATCTTCTAATATTGCACATAGAGGAAGTTCAGTTGATTTAGCTATTTTCTCTCTTCATTTAGCTGGAATTTCTTCCATTTTAGGAGCTATTAATTTTATTACAACAATTATTAATATACGTATTAATAATTTATCATTCGATCAAATACCTTTATTTGTTTGATCAGTAGGAATTACAGCCTTATTACTTTTATTATCTCTTCCAGTTTTAGCTGGAGCTATTACTATATTATTAACTGATCGAAATCTTAATACTTCTTTTTTTGATCCAGCTGGAGGAGGAGATCCAATTTTATATCAACATTTATTT???????????????????????????????????????????????????????????????????????????????????????????????????????????????????????????????????????????????????????????????????????????????????????????????????????????????????????????????????????????????????????????????????????????????????????????????????????????????????????????????????????????????????????????????????????????????????????????????????????????????????????????????????????????????????????????????????????????????????????????????????????????????????????????????????????????????????????????????????????????????????????????????????????????????????????????????????????????????????????????????????????????????????????????????????????????????????????????????????????????????????????????????????????????????????????????????????????????????????????????????????????????????????????????????
	Parides_eurimedes_mylotes_GU164021     ??????????????????????????????????????AACATTATACTTTATTTTTGGAATTTGAGCTGGAATAGTAGGTACTTCCTTAAGATTATTAATTCGAACAGAACTAGGAAATCCAGGTTCCTTAATTGGAGACGATCAAATTTATAATACTATTGTTACAGCTCATGCTTTTATTATAATTTTTTTTATAGTTATACCTATTATAATTGGAGGATTTGGTAATTGATTAGTTCCTTTAATATTAGGAGCCCCTGATATAGCTTTCCCCCGTATAAATAATATAAGTTTTTGACTTTTACCCCCTTCTTTAACCCTTTTAATTTCAAGAAGAATTGTCGAAAATGGAGCAGGCACCGGATGAACAGTTTATCCTCCCCTATCTTCTAATATTGCACATAGAGGAAGTTCAGTTGATTTAGCTATTTTCTCTCTTCATTTAGCTGGAATTTCTTCCATTTTAGGAGCTATTAATTTTATTACAACAATTATTAATATACGTATTAATAATTTATCATTCGATCAAATACCTTTATTTGTTTGATCAGTAGGAATTACAGCCTTATTACTTTTATTATCTCTTCCAGTTTTAGCTGGAGCTATTACTATATTATTAACTGATCGAAATCTTAATACTTCTTTTTTTGATCCAGCTGGAGGAGGAGATCCAATTTTATATCAACATTTATTT???????????????????????????????????????????????????????????????????????????????????????????????????????????????????????????????????????????????????????????????????????????????????????????????????????????????????????????????????????????????????????????????????????????????????????????????????????????????????????????????????????????????????????????????????????????????????????????????????????????????????????????????????????????????????????????????????????????????????????????????????????????????????????????????????????????????????????????????????????????????????????????????????????????????????????????????????????????????????????????????????????????????????????????????????????????????????????????????????????????????????????????????????????????????????????????????????????????????????????????????????????????????????????????????
	Parides_eurimedes_mylotes_GU164022     ??????????????????????????????????????AACATTATACTTTATTTTTGGAATTTGAGCTGGAATAGTAGGTACTTCCTTAAGATTATTAATTCGAACAGAACTAGGAAATCCAGGTTCCTTAATTGGAGACGATCAAATTTATAATACTATTGTTACAGCTCATGCTTTTATTATAATTTTTTTTATAGTTATACCTATTATAATTGGAGGATTTGGTAATTGATTAGTTCCTTTAATATTAGGAGCCCCTGATATAGCTTTCCCCCGTATAAATAATATAAGTTTTTGACTTTTACCCCCTTCTTTAACCCTTTTAATTTCAAGAAGAATTGTCGAAAATGGAGCAGGTACCGGATGAACAGTTTATCCTCCCCTATCTTCCAATATTGCACATAGAGGAAGTTCAGTTGATTTAGCTATTTTCTCTCTTCATTTAGCTGGAATTTCTTCCATTTTAGGAGCTATTAATTTTATTACAACAATTATTAATATACGTATTAATAATTTATCATTCGATCAAATACCTTTATTTGTTTGATCAGTAGGAATTACAGCCTTATTACTTTTATTATCTCTTCCAGTTTTAGCTGGAGCTATTACTATATTATTAACTGATCGAAATCTTAATACTTCTTTTTTTGATCCAGCTGGAGGAGGAGATCCAATTTTATATCAACATTTATTT???????????????????????????????????????????????????????????????????????????????????????????????????????????????????????????????????????????????????????????????????????????????????????????????????????????????????????????????????????????????????????????????????????????????????????????????????????????????????????????????????????????????????????????????????????????????????????????????????????????????????????????????????????????????????????????????????????????????????????????????????????????????????????????????????????????????????????????????????????????????????????????????????????????????????????????????????????????????????????????????????????????????????????????????????????????????????????????????????????????????????????????????????????????????????????????????????????????????????????????????????????????????????????????????
	Parides_eurimedes_mylotes_GU164023     ??????????????????????????????????????AACATTATACTTTATTTTTGGAATTTGAGCTGGAATAGTAGGTACTTCCTTAAGATTATTAATTCGAACAGAACTAGGAAATCCAGGTTCCTTAATTGGAGACGATCAAATTTATAATACTATTGTTACAGCTCATGCTTTTATTATAATTTTTTTTATAGTTATACCTATTATAATTGGAGGATTTGGTAATTGATTAGTTCCTTTAATATTAGGAGCCCCTGATATAGCTTTCCCCCGTATAAATAATATAAGTTTTTGACTTTTACCCCCTTCTTTAACCCTTTTAATTTCAAGAAGAATTGTCGAAAATGGAGCAGGTACCGGATGAACAGTTTATCCTCCCCTATCTTCTAATATTGCACATAGAGGAAATTCAGTTGATTTAGCTATTTTCTCTCTTCATTTAGCTGGAATTTCTTCCATTTTAGGAGCTATTAATTTTATTACAACAATTATTAATATACGTATTAATAATTTATCATTCGATCAAATACCTTTATTTGTTTGATCAGTAGGAATTACAGCCTTATTACTTTTATTATCTCTTCCAGTTTTAGCTGGAGCTATTACTATATTATTAACTGATCGAAATCTTAATACTTCTTTTTTTGATCCAGCTGGAGGAGGAGATCCAATTTTATATCAACATTTATTT???????????????????????????????????????????????????????????????????????????????????????????????????????????????????????????????????????????????????????????????????????????????????????????????????????????????????????????????????????????????????????????????????????????????????????????????????????????????????????????????????????????????????????????????????????????????????????????????????????????????????????????????????????????????????????????????????????????????????????????????????????????????????????????????????????????????????????????????????????????????????????????????????????????????????????????????????????????????????????????????????????????????????????????????????????????????????????????????????????????????????????????????????????????????????????????????????????????????????????????????????????????????????????????????
	Parides_eurimedes_mylotes_GU164024     ??????????????????????????????????????AACATTATACTTTATTTTTGGAATTTGAGCTGGAATAGTAGGTACTTCCTTAAGATTATTAATTCGAACAGAACTAGGAAATCCAGGTTCCTTAATTGGAGACGATCAAATTTATAATACTATTGTTACAGCTCATGCTTTTATTATAATTTTTTTTATAGTTATACCTATTATAATTGGAGGATTTGGTAATTGATTAGTTCCTTTAATATTAGGAGCCCCTGATATAGCTTTCCCCCGTATAAATAATATAAGTTTTTGACTTTTACCCCCTTCTTTAACCCTTTTAATTTCAAGAAGAATTGTCGAAAATGGAGCAGGTACCGGATGAACAGTTTATCCTCCCCTATCTTCTAATATTGCACATAGAGGAAGTTCAGTTGATTTAGCTATTTTCTCTCTTCATTTAGCTGGAATTTCTTCCATTTTAGGAGCTATTAATTTTATTACAACAATTATTAATATACGTATTAATAATTTATCATTCGATCAAATACCCTTATTTGTTTGATCAGTAGGAATTACAGCCTTATTACTTTTATTATCTCTTCCAGTTTTAGCTGGAGCTATTACTATATTATTAACTGATCGAAATCTTAATACTTCTTTTTTTGATCCAGCTGGAGGAGGAGATCCAATTTTATATCAACATTTATTT???????????????????????????????????????????????????????????????????????????????????????????????????????????????????????????????????????????????????????????????????????????????????????????????????????????????????????????????????????????????????????????????????????????????????????????????????????????????????????????????????????????????????????????????????????????????????????????????????????????????????????????????????????????????????????????????????????????????????????????????????????????????????????????????????????????????????????????????????????????????????????????????????????????????????????????????????????????????????????????????????????????????????????????????????????????????????????????????????????????????????????????????????????????????????????????????????????????????????????????????????????????????????????????????
	Parides_eurimedes_mylotes_GU164025     ??????????????????????????????????????AACATTATACTTTATTTTTGGAATTTGAGCTGGAATAGTAGGTACTTCCTTAAGATTATTAATTCGAACAGAACTAGGAAATCCAGGTTCCTTAATTGGAGACGATCAAATTTATAATACTATTGTTACAGCTCATGCTTTTATTATAATTTTTTTTATAGTTATACCTATTATAATTGGAGGATTTGGTAATTGATTAGTTCCTTTAATATTAGGAGCCCCTGATATAGCTTTCCCCCGTATAAATAATATAAGTTTTTGACTTTTACCCCCTTCTTTAACCCTTTTAATTTCAAGAAGAATTGTCGAAAATGGAGCAGGTACCGGATGAACAGTTTATCCTCCCCTATCTTCTAATATTGCACATAGAGGAAGTTCAGTTGATTTAGCTATTTTCTCTCTTCATTTAGCTGGAATTTCTTCCATTTTAGGAGCTATTAATTTTATTACAACAATTATTAATATACGTATTAATAATTTATCATTCGATCAAATACCCTTATTTGTTTGATCAGTAGGAATTACAGCCTTATTACTTTTATTATCTCTTCCAGTTTTAGCTGGAGCTATTACTATATTATTAACTGATCGAAATCTTAATACTTCTTTTTTTGATCCAGCTGGAGGAGGAGATCCAATTTTATATCAACATTTATTT???????????????????????????????????????????????????????????????????????????????????????????????????????????????????????????????????????????????????????????????????????????????????????????????????????????????????????????????????????????????????????????????????????????????????????????????????????????????????????????????????????????????????????????????????????????????????????????????????????????????????????????????????????????????????????????????????????????????????????????????????????????????????????????????????????????????????????????????????????????????????????????????????????????????????????????????????????????????????????????????????????????????????????????????????????????????????????????????????????????????????????????????????????????????????????????????????????????????????????????????????????????????????????????????
	Parides_iphidamas_GU163969             ??????????????????????????????????????TACATTATATTTTATTTTTGGAATTTGAGCTGGAATAGTTGGTACTTCTTTAAGTTTATTAATTCGAACTGAATTAGGAAATCCAGGCTCTTTAATTGGAAATGATCAAATTTATAATACTATTGTTACAGCTCATGCTTTTATTATAATTTTTTTCATAGTAATACCTATTATAATTGGTGGATTTGGTAATTGACTTGTACCTTTAATATTAGGAGCCCCAGATATAGCTTTCCCCCGTATAAATAATATAAGTTTTTGACTTTTACCCCCTTCTTTAACCCTTTTAATTTCAAGAAGTATTGTCGAAAATGGAGCTGGTACCGGATGAACAGTTTATCCCCCTCTCTCTTCTAATATTGCCCACAGAGGAAGATCAGTTGATTTAGCTATTTTTTCTTTACATTTAGCAGGTATTTCCTCTATTTTAGGGGCAATTAATTTTATTACCACAATTATTAATATACGTATTAATAATATATCTTTCGATCAAATACCCTTATTTGTATGATCAGTCGGAATTACAGCTCTTTTACTTTTATTATCTTTACCAGTTTTAGCTGGAGCTATTACTATATTATTAACTGATCGTAATCTTAATACTTCCTTCTTTGACCCAGCTGGAGGAGGAGATCCAATTTTATATCAACATTTATTTT??????????????????????????????????????????????????????????????????????????????????????????????????????????????????????????????????????????????????????????????????????????????????????????????????????????????????????????????????????????????????????????????????????????????????????????????????????????????????????????????????????????????????????????????????????????????????????????????????????????????????????????????????????????????????????????????????????????????????????????????????????????????????????????????????????????????????????????????????????????????????????????????????????????????????????????????????????????????????????????????????????????????????????????????????????????????????????????????????????????????????????????????????????????????????????????????????????????????????????????????????????????????????????????????
	Parides_iphidamas_GU163970             ??????????????????????????????????????TACATTATATTTTATTTTTGGAATTTGAGCTGGAATAGTTGGTACTTCTTTAAGTTTATTAATTCGAACTGAATTAGGAAATCCAGGCTCTTTAATTGGAAATGATCAAATTTATAATACTATTGTTACAGCTCATGCTTTTATTATAATTTTTTTCATAGTAATACCTATTATAATTGGTGGATTTGGTAATTGACTTGTACCTTTAATATTAGGAGCCCCAGATATAGCTTTCCCCCGTATAAATAATATAAGTTTTTGACTTTTACCCCCTTCTTTAACCCTTTTAATTTCAAGAAGTATTGTCGAAAATGGAGCTGGTACCGGATGAACAGTTTATCCCCCTCTCTCTTCTAATATTGCCCACAGAGGAAGATCAGTTGATTTAGCTATTTTTTCTTTACATTTAGCAGGTATTTCCTCTATTTTAGGGGCAATTAATTTTATTACCACAATTATTAATATACGTATTAATAATATATCTTTCGATCAAATACCCTTATTTGTATGATCAGTCGGAATTACAGCTCTTTTACTTTTATTATCTTTACCAGTTTTAGCTGGAGCTATTACTATATTATTAACTGATCGTAATCTTAATACTTCCTTCTTTGACCCAGCTGGAGGAGGAGATCCAATTTTATATCAACATTTATTT???????????????????????????????????????????????????????????????????????????????????????????????????????????????????????????????????????????????????????????????????????????????????????????????????????????????????????????????????????????????????????????????????????????????????????????????????????????????????????????????????????????????????????????????????????????????????????????????????????????????????????????????????????????????????????????????????????????????????????????????????????????????????????????????????????????????????????????????????????????????????????????????????????????????????????????????????????????????????????????????????????????????????????????????????????????????????????????????????????????????????????????????????????????????????????????????????????????????????????????????????????????????????????????????
	Parides_iphidamas_GU163971             ??????????????????????????????????????TACATTATATTTTATTTTTGGAATTTGAGCTGGAATAGTTGGTACTTCTTTAAGTTTATTAATTCGAACTGAATTAGGAAATCCAGGCTCTTTAATTGGAAATGATCAAATTTATAATACTATTGTTACAGCTCATGCTTTTATTATAATTTTTTTCATAGTAATACCTATTATAATTGGTGGATTTGGTAATTGACTTGTACCTTTAATATTAGGAGCCCCAGATATAGCTTTCCCCCGTATAAATAATATAAGTTTTTGACTTTTACCCCCTTCTTTAACCCTTTTAATTTCAAGAAGTATTGTCGAAAATGGAGCTGGTACCGGATGAACAGTTTATCCCCCTCTCTCTTCTAATATTGCCCACAGAGGAAGATCAGTTGATTTAGCTATTTTTTCTTTACATTTAGCAGGTATTTCCTCTATTTTAGGGGCAATTAATTTTATTACCACAATTATTAATATACGTATTAATAATATATCTTTCGATCAAATACCCTTATTTGTATGATCAGTCGGAATTACAGCTCTTTTACTTTTATTATCTTTACCAGTTTTAGCTGGAGCTATTACTATATTATTAACTGATCGTAATCTTAATACTTCCTTCTTTGACCCAGCTGGAGGAGGAGATCCAATTTTATATCAACATTTATTT???????????????????????????????????????????????????????????????????????????????????????????????????????????????????????????????????????????????????????????????????????????????????????????????????????????????????????????????????????????????????????????????????????????????????????????????????????????????????????????????????????????????????????????????????????????????????????????????????????????????????????????????????????????????????????????????????????????????????????????????????????????????????????????????????????????????????????????????????????????????????????????????????????????????????????????????????????????????????????????????????????????????????????????????????????????????????????????????????????????????????????????????????????????????????????????????????????????????????????????????????????????????????????????????
	Parides_iphidamas_GU163972             ???????????????????????????????????????????????????ATTTTTGGAATTTGAGCTGGAATAGTTGGTACTTCTTTAAGTTTATTAATTCGAACTGAATTAGGAAATCCAGGCTCTTTAATTGGAAATGATCAAATTTATAATACTATTGTTACAGCTCATGCTTTTATTATAATTTTTTTCATAGTAATACCTATTATAATTGGTGGATTTGGTAATTGACTTGTACCTTTAATATTAGGAGCCCCAGATATAGCTTTCCCCCGTATAAATAATATAAGTTTTTGACTTTTACCCCCTTCTTTAACCCTTTTAATTTCAAGAAGTATTGTCGAAAATGGAGCTGGTACCGGATGAACAGTTTATCCCCCTCTCTCTTCTAATATTGCCCACAGAGGAAGATCAGTTGATTTAGCTATTTTTTCTTTACATTTAGCAGGTATTTCCTCTATTTTAGGGGCAATTAATTTTATTACCACAATTATTAATATACGTATTAATAATATATCTTTCGATCAAATACCCTTATTTGTATGATCAGTCGGAATTACAGCTCTTTTACTTTTATTATCTTTACCAGTTTTAGCTGGAGCTATTACTATATTATTAACTGATCGTAATCTTAATACTTCCTTCTTTGACCCAGCTGGGGGAGGAGATCCAATTTTATATCAACATTTATTT???????????????????????????????????????????????????????????????????????????????????????????????????????????????????????????????????????????????????????????????????????????????????????????????????????????????????????????????????????????????????????????????????????????????????????????????????????????????????????????????????????????????????????????????????????????????????????????????????????????????????????????????????????????????????????????????????????????????????????????????????????????????????????????????????????????????????????????????????????????????????????????????????????????????????????????????????????????????????????????????????????????????????????????????????????????????????????????????????????????????????????????????????????????????????????????????????????????????????????????????????????????????????????????????
	Parides_iphidamas_GU163973             ??????????????????????????????????????TACATTATATTTTATTTTTGGAATTTGAGCTGGAATAGTTGGTACTTCTTTAAGTTTATTAATTCGAACTGAATTAGGAAATCCAGGCTCTTTAATTGGAAATGATCAAATTTATAATACTATTGTTACAGCTCATGCTTTTATTATAATTTTTTTCATAGTAATACCTATTATAATTGGTGGATTTGGTAATTGACTTGTACCTTTAATATTAGGAGCCCCAGATATAGCTTTCCCCCGTATAAATAATATAAGTTTTTGACTTTTACCCCCTTCTTTAACCCTTTTAATTTCAAGAAGTATTGTCGAAAATGGAGCTGGTACCGGATGAACAGTTTATCCCCCTCTCTCTTCTAATATTGCCCACAGAGGAAGATCAGTTGATTTAGCTATTTTTTCTTTACATTTAGCAGGTATTTCCTCTATTTTAGGGGCAATTAATTTTATTACCACAATTATTAATATACGTATTAATAATATATCTTTCGATCAAATACCCTTATTTGTATGATCAGTCGGAATTACAGCTCTTTTACTTTTATTATCTTTACCAGTTTTAGCTGGAGCTATTACTATATTATTAACTGATCGTAATCTTAATACTTCCTTCTTTGACCCAGCTGGAGGAGGAGATCCAATTTTATATCAACATTTATTT???????????????????????????????????????????????????????????????????????????????????????????????????????????????????????????????????????????????????????????????????????????????????????????????????????????????????????????????????????????????????????????????????????????????????????????????????????????????????????????????????????????????????????????????????????????????????????????????????????????????????????????????????????????????????????????????????????????????????????????????????????????????????????????????????????????????????????????????????????????????????????????????????????????????????????????????????????????????????????????????????????????????????????????????????????????????????????????????????????????????????????????????????????????????????????????????????????????????????????????????????????????????????????????????
	Parides_iphidamas_GU163974             ??????????????????????????????????????TACATTATATTTTATTTTTGGAATTTGAGCTGGAATAGTTGGTACTTCTTTAAGTTTATTAATTCGAACTGAATTAGGAAATCCAGGCTCTTTAATTGGAAATGATCAAATTTATAATACTATTGTTACAGCTCATGCTTTTATTATAATTTTTTTCATAGTAATACCTATTATAATTGGTGGATTTGGTAATTGACTTGTACCTTTAATATTAGGAGCCCCAGATATAGCTTTCCCCCGTATAAATAATATAAGTTTTTGACTTTTACCCCCTTCTTTAACCCTTTTAATTTCAAGAAGTATTGTCGAAAATGGAGCTGGTACCGGATGAACAGTTTATCCCCCTCTCTCTTCTAATATTGCCCACAGAGGAAGATCAGTTGATTTAGCTATTTTTTCTTTACATTTAGCAGGTATTTCCTCTATTTTAGGGGCAATTAATTTTATTACCACAATTATTAATATACGTATTAATAATATATCTTTCGATCAAATACCCTTATTTGTATGATCAGTCGGAATTACAGCTCTTTTACTTTTATTATCTTTACCAGTTTTAGCTGGAGCTATTACTATATTATTAACTGATCGTAATCTTAATACTTCCTTCTTTGACCCAGCTGGAGGAGGAGATCCAATTTTATATCAACATTTATTT???????????????????????????????????????????????????????????????????????????????????????????????????????????????????????????????????????????????????????????????????????????????????????????????????????????????????????????????????????????????????????????????????????????????????????????????????????????????????????????????????????????????????????????????????????????????????????????????????????????????????????????????????????????????????????????????????????????????????????????????????????????????????????????????????????????????????????????????????????????????????????????????????????????????????????????????????????????????????????????????????????????????????????????????????????????????????????????????????????????????????????????????????????????????????????????????????????????????????????????????????????????????????????????????
	Parides_iphidamas_GU163975             ??????????????????????????????????????TACATTATATTTTATTTTTGGAATTTGAGCTGGAATAGTTGGTACTTCTTTAAGTTTATTAATTCGAACTGAATTAGGAAATCCAGGCTCTTTAATTGGAAATGATCAAATTTATAATACTATTGTTACAGCTCATGCTTTTATTATAATTTTTTTCATAGTAATACCTATTATAATTGGTGGATTTGGTAATTGACTTGTACCTTTAATATTAGGAGCCCCAGATATAGCTTTCCCCCGTATAAATAATATAAGTTTTTGACTTTTACCCCCTTCTTTAACCCTTTTAATTTCAAGAAGTATTGTCGAAAATGGAGCTGGTACCGGATGAACAGTTTATCCTCCTCTCTCTTCTAATATTGCCCATGGAGGAAGATCAGTTGATTTAGCTATTTTTTCTTTACATTTAGCAGGTATTTCCTCTATTTTAGGGGCAATTAATTTTATTACCACAATTATTAATATACGTATTAATAATATATCTTTTGATCAAATACCCTTATTTGTATGATCAGTTGGAATTACAGCTCTTTTACTTTTATTATCTTTACCAGTTTTAGCTGGAGCTATTACTATATTATTAACTGATCGTAATCTTAATACTTCCTTCTTTGACCCAGCTGGAGGAGGAGATCCAATTTTATATCAACATTTATTT???????????????????????????????????????????????????????????????????????????????????????????????????????????????????????????????????????????????????????????????????????????????????????????????????????????????????????????????????????????????????????????????????????????????????????????????????????????????????????????????????????????????????????????????????????????????????????????????????????????????????????????????????????????????????????????????????????????????????????????????????????????????????????????????????????????????????????????????????????????????????????????????????????????????????????????????????????????????????????????????????????????????????????????????????????????????????????????????????????????????????????????????????????????????????????????????????????????????????????????????????????????????????????????????
	Parides_iphidamas_GU163976             ??????????????????????????????????????TACATTATATTTTATTTTTGGAATTTGAGCTGGAATAGTTGGTACTTCTTTAAGTTTATTAATTCGAACTGAATTAGGAAATCCAGGCTCTTTAATTGGAAATGATCAAATTTATAATACTATTGTTACAGCTCATGCTTTTATTATAATTTTTTTCATAGTAATACCTATTATAATTGGTGGATTTGGTAATTGACTTGTACCTTTAATATTAGGAGCCCCAGATATAGCTTTCCCCCGTATAAATAATATAAGTTTTTGACTTTTACCCCCTTCTTTAACCCTTTTAATTTCAAGAAGTATTGTCGAAAATGGAGCTGGTACCGGATGAACAGTTTATCCTCCTCTCTCTTCTAATATTGCCCATGGAGGAAGATCAGTTGATTTAGCTATTTTTTCTTTACATTTAGCAGGTATTTCCTCTATTTTAGGGGCAATTAATTTTATTACCACAATTATTAATATACGTATTAATAATATATCTTTTGATCAAATACCCTTATTTGTATGATCAGTTGGAATTACAGCTCTTTTACTTTTATTATCTTTACCAGTTTTAGCTGGAGCTATTACTATATTATTAACTGATCGTAATCTTAATACTTCCTTCTTTGACCCAGCTGGAGGAGGAGATCCAATTTTATATCAACATTTATTT???????????????????????????????????????????????????????????????????????????????????????????????????????????????????????????????????????????????????????????????????????????????????????????????????????????????????????????????????????????????????????????????????????????????????????????????????????????????????????????????????????????????????????????????????????????????????????????????????????????????????????????????????????????????????????????????????????????????????????????????????????????????????????????????????????????????????????????????????????????????????????????????????????????????????????????????????????????????????????????????????????????????????????????????????????????????????????????????????????????????????????????????????????????????????????????????????????????????????????????????????????????????????????????????
	Parides_iphidamas_GU163977             ??????????????????????????????????????TACATTATATTTTATTTTTGGAATTTGAGCTGGAATAGTTGGTACTTCTTTAAGTTTATTAATTCGAACTGAATTAGGAAATCCAGGCTCTTTAATTGGAAATGATCAAATTTATAATACTATTGTTACAGCTCATGCTTTTATTATAATTTTTTTCATAGTAATACCTATTATAATTGGTGGATTTGGTAATTGACTTGTACCTTTAATATTAGGAGCCCCAGATATAGCTTTCCCCCGTATAAATAATATAAGTTTTTGACTTTTACCCCCTTCTTTAACCCTTTTAATTTCAAGAAGTATTGTCGAAAATGGAGCTGGTACCGGATGAACAGTTTATCCTCCTCTCTCTTCTAATATTGCCCATGGAGGAAGATCAGTTGATTTAGCTATTTTTTCTTTACATTTAGCAGGTATTTCCTCTATTTTAGGGGCAATTAATTTTATTACCACAATTATTAATATACGTATTAATAATATATCTTTTGATCAAATACCCTTATTTGTATGATCAGTTGGAATTACAGCTCTTTTACTTTTATTATCTTTACCAGTTTTAGCTGGAGCTATTACTATATTATTAACTGATCGTAATCTTAATACTTCCTTCTTTGACCCAGCTGGAGGAGGAGATCCAATTTTATATCAACATTTATTT???????????????????????????????????????????????????????????????????????????????????????????????????????????????????????????????????????????????????????????????????????????????????????????????????????????????????????????????????????????????????????????????????????????????????????????????????????????????????????????????????????????????????????????????????????????????????????????????????????????????????????????????????????????????????????????????????????????????????????????????????????????????????????????????????????????????????????????????????????????????????????????????????????????????????????????????????????????????????????????????????????????????????????????????????????????????????????????????????????????????????????????????????????????????????????????????????????????????????????????????????????????????????????????????
	Parides_iphidamas_GU163978             ??????????????????????????????????????TACATTATATTTTATTTTTGGAATTTGAGCTGGAATAGTTGGTACTTCTTTAAGTTTATTAATTCGAACTGAATTAGGAAATCCAGGCTCTTTAATTGGAAATGATCAAATTTATAATACTATTGTTACAGCTCATGCTTTTATTATAATTTTTTTCATAGTAATACCTATTATAATTGGTGGATTTGGTAATTGACTTGTACCTTTAATATTAGGAGCCCCAGATATAGCTTTCCCCCGTATAAATAATATAAGTTTTTGACTTTTACCCCCTTCTTTAACCCTTTTAATTTCAAGAAGTATTGTCGAAAATGGAGCTGGTACCGGATGAACAGTTTATCCCCCCCTCTCTTCTAATATTGCCCACAGAGGAAGATCAGTTGATTTAGCTATTTTTTCTTTACATTTAGCAGGTATTTCCTCTATTTTAGGGGCAATTAATTTTATTACCACAATTATTAATATACGTATTAATAATATATCTTTCGATCAAATACCCTTATTTGTATGATCAGTCGGAATTACAGCTCTTTTACTTTTATTATCTTTACCAGTTTTAGCTGGAGCTATTACTATATTATTAACTGATCGTAATCTTAATACTTCCTTCTTTGACCCAGCTGGAGGAGGAGATCCAATTTTATATCAACATTTATTT???????????????????????????????????????????????????????????????????????????????????????????????????????????????????????????????????????????????????????????????????????????????????????????????????????????????????????????????????????????????????????????????????????????????????????????????????????????????????????????????????????????????????????????????????????????????????????????????????????????????????????????????????????????????????????????????????????????????????????????????????????????????????????????????????????????????????????????????????????????????????????????????????????????????????????????????????????????????????????????????????????????????????????????????????????????????????????????????????????????????????????????????????????????????????????????????????????????????????????????????????????????????????????????????
	Parides_iphidamas_GU163979             ??????????????????????????????????????TACATTATATTTTATTTTTGGAATTTGAGCTGGAATAGTTGGTACTTCTTTAAGTTTATTAATTCGAACTGAATTAGGAAATCCAGGCTCTTTAATTGGAAATGATCAAATTTATAATACTATTGTTACAGCTCATGCTTTTATTATAATTTTTTTCATAGTAATACCTATTATAATTGGTGGATTTGGTAATTGACTTGTACCTTTAATATTAGGAGCCCCAGATATAGCTTTCCCCCGTATAAATAATATAAGTTTTTGACTTTTACCCCCTTCTTTAACCCTTTTAATTTCAAGAAGTATTGTCGAAAATGGAGCTGGTACCGGATGAACAGTTTATCCCCCTCTCTCTTCTAATATTGCCCACAGAGGAAGATCAGTTGATTTAGCTATTTTTTCTTTACATTTAGCAGGTATTTCCTCTATTTTAGGGGCAATTAATTTTATTACCACAATTATTAATATACGTATTAATAATATATCTTTCGATCAAATACCCTTATTTGTATGATCAGTCGGAATTACAGCTCTTTTACTTTTATTATCTTTACCAGTTTTAGCTGGAGCTATTACTATATTATTAACTGATCGTAATCTTAATACTTCCTTCTTTGACCCAGCTGGAGGAGGAGATCCAATTTTATATCAACATTTATTTT??????????????????????????????????????????????????????????????????????????????????????????????????????????????????????????????????????????????????????????????????????????????????????????????????????????????????????????????????????????????????????????????????????????????????????????????????????????????????????????????????????????????????????????????????????????????????????????????????????????????????????????????????????????????????????????????????????????????????????????????????????????????????????????????????????????????????????????????????????????????????????????????????????????????????????????????????????????????????????????????????????????????????????????????????????????????????????????????????????????????????????????????????????????????????????????????????????????????????????????????????????????????????????????????
	Parides_iphidamas_GU163980             ?????????????????????????????????????????????TATTTTATTTTTGGAATTTGAGCTGGAATAGTTGGTACTTCTTTAAGTTTATTAATTCGAACTGAATTAGGAAATCCAGGCTCTTTAATTGGAAATGATCAAATTTATAATACTATTGTTACAGCTCATGCTTTTATTATAATTTTTTTCATAGTAATACCTATTATAATTGGTGGATTTGGTAATTGACTTGTACCTTTAATATTAGGAGCCCCAGATATAGCTTTCCCCCGTATAAATAATATAAGTTTTTGACTTTTACCCCCTTCTTTAACCCTTTTAATTTCAAGAAGTATTGTCGAAAATGGAGCTGGTACCGGATGAACAGTTTATCCCCCCCTCTCTTCTAATATTGCCCACAGAGGAAGATCAGTTGATTTAGCTATTTTTTCTTTACATTTAGCAGGTATTTCCTCTATTTTAGGGGCAATTAATTTTATTACCACAATTATTAATATACGTATTAATAATATATCTTTCGATCAAATACCCTTATTTGTATGATCAGTCGGAATTACAGCTCTTTTACTTTTATTATCTTTACCAGTTTTAGCTGGAGCTATTACTATATTATTAACTGATCGTAATCTTAATACTTCCTTCTTTGACCCAGCTGGAGGAGGAGATCCAATTTTA??????????????????????????????????????????????????????????????????????????????????????????????????????????????????????????????????????????????????????????????????????????????????????????????????????????????????????????????????????????????????????????????????????????????????????????????????????????????????????????????????????????????????????????????????????????????????????????????????????????????????????????????????????????????????????????????????????????????????????????????????????????????????????????????????????????????????????????????????????????????????????????????????????????????????????????????????????????????????????????????????????????????????????????????????????????????????????????????????????????????????????????????????????????????????????????????????????????????????????????????????????????????????????????????????????????????
	Parides_iphidamas_GU163981             ????????????????????????????????????????????ATATTTTATTTTTGGAATTTGAGCTGGAATAGTTGGTACTTCTTTAAGTTTATTAATTCGAACTGAATTAGGAAATCCAGGCTCTTTAATTGGAAATGATCAAATTTATAATACTATTGTTACAGCTCATGCTTTTATTATAATTTTTTTCATAGTAATACCTATTATAATTGGTGGATTTGGTAATTGACTTGTACCTTTAATATTAGGAGCCCCAGATATAGCTTTCCCCCGTATAAATAATATAAGTTTTTGACTTTTACCCCCTTCTTTAACCCTTTTAATTTCAAGAAGTATTGTCGAAAATGGAGCTGGTACCGGATGAACAGTTTATCCCCCCCTCTCTTCTAATATTGCCCACAGAGGAAGATCAGTTGATTTAGCTATTTTTTCTTTACATTTAGCAGGTATTTCCTCTATTTTAGGGGCAATTAATTTTATTACCACAATTATTAATATACGTATTAATAATATATCTTTCGATCAAATACCCTTATTTGTATGATCAGTCGGAATTACAGCTCTTTTACTTTTATTATCTTTACCAGTTTTAGCTGGAGCTATTACTATATTATTAACTGATCGTAATCTTAATACTTCCTTCTTTGACCCAGCTGGAGGAGGAGATCCAAT??????????????????????????????????????????????????????????????????????????????????????????????????????????????????????????????????????????????????????????????????????????????????????????????????????????????????????????????????????????????????????????????????????????????????????????????????????????????????????????????????????????????????????????????????????????????????????????????????????????????????????????????????????????????????????????????????????????????????????????????????????????????????????????????????????????????????????????????????????????????????????????????????????????????????????????????????????????????????????????????????????????????????????????????????????????????????????????????????????????????????????????????????????????????????????????????????????????????????????????????????????????????????????????????????????????????????
	Parides_iphidamas_GU163982             ??????????????????????????????????????????????ATTTTATTTTTGGAATTTGAGCTGGAATAGTTGGTACTTCTTTAAGTTTATTAATTCGAACTGAATTAGGAAATCCAGGCTCTTTAATTGGAAATGATCAAATTTATAATACTATTGTTACAGCTCATGCTTTTATTATAATTTTTTTCATAGTAATACCTATTATAATTGGTGGATTTGGTAATTGACTTGTACCTTTAATATTAGGAGCCCCAGATATAGCTTTCCCCCGTATAAATAATATAAGTTTTTGACTTTTACCCCCTTCTTTAACCCTTTTAATTTCAAGAAGTATTGTCGAAAATGGAGCTGGTACCGGATGAACAGTTTATCCCCCTCTCTCTTCTAATATTGCCCATGGAGGAAGATCAGTTGATTTAGCTATTTTTTCTTTACATTTAGCAGGTATTTCCTCTATTTTAGGGGCAATTAATTTTATTACCACAATTATTAATATACGTATTAATAATATATCTTTTGATCAAATACCCTTATTTGTATGATCAGTTGGAATTACAGCTCTTTTACTTTTATTATCTTTACCAGTTTTAGCTGGAGCTATTACTATATTATTAACTGATCGTAATCTTAATACTTCCTTCTTTGACCCAGCTGGAGGAGGAGATCCAATTTTATATCAACATTTAT?????????????????????????????????????????????????????????????????????????????????????????????????????????????????????????????????????????????????????????????????????????????????????????????????????????????????????????????????????????????????????????????????????????????????????????????????????????????????????????????????????????????????????????????????????????????????????????????????????????????????????????????????????????????????????????????????????????????????????????????????????????????????????????????????????????????????????????????????????????????????????????????????????????????????????????????????????????????????????????????????????????????????????????????????????????????????????????????????????????????????????????????????????????????????????????????????????????????????????????????????????????????????????????????????
	Parides_iphidamas_GU163983             ??????????????????????????????????????TACATTATATTTTATTTTTGGAATTTGAGCTGGAATAGTTGGTACTTCTTTAAGTTTATTAATTCGAACTGAATTAGGAAATCCAGGCTCTTTAATTGGAAATGATCAAATTTATAATACTATTGTTACAGCTCATGCTTTTATTATAATTTTTTTCATAGTAATACCTATTATAATTGGTGGATTTGGTAATTGACTTGTACCTTTAATATTAGGAGCCCCAGATATAGCTTTCCCCCGTATAAATAATATAAGTTTTTGACTTTTACCCCCTTCTTTAACCCTTTTAATTTCAAGAAGTATTGTCGAAAATGGAGCTGGTACCGGATGAACAGTTTATCCCCCTCTCTCTTCTAATATTGCCCACAGAGGAAGATCAGTTGATTTAGCTATTTTTTCTTTACATTTAGCAGGTATTTCCTCTATTTTAGGGGCAATTAATTTTATTACCACAATTATTAATATACGTATTAATAATATATCTTTCGATCAAATACCCTTATTTGTATGATCAGTCGGAATTACAGCTCTTTTACTTTTATTATCTTTACCAGTTTTAGCTGGAGCTATTACTATATTATTAACTGATCGTAATCTTAATACTTCCTTCTTTGACCCAGCTGGAGGAGGAGATCCAATTTTATATCAACATTTATTT???????????????????????????????????????????????????????????????????????????????????????????????????????????????????????????????????????????????????????????????????????????????????????????????????????????????????????????????????????????????????????????????????????????????????????????????????????????????????????????????????????????????????????????????????????????????????????????????????????????????????????????????????????????????????????????????????????????????????????????????????????????????????????????????????????????????????????????????????????????????????????????????????????????????????????????????????????????????????????????????????????????????????????????????????????????????????????????????????????????????????????????????????????????????????????????????????????????????????????????????????????????????????????????????
	Parides_iphidamas_GU163984             ??????????????????????????????????????TACATTATATTTTATTTTTGGAATTTGAGCTGGAATAGTTGGTACTTCTTTAAGTTTATTAATTCGAACTGAATTAGGAAATCCAGGCTCTTTAATTGGAAATGATCAAATTTATAATACTATCGTTACAGCTCATGCTTTTATTATAATTTTTTTCATAGTAATACCTATTATAATTGGTGGATTTGGTAATTGACTTGTACCTTTAATATTAGGAGCCCCAGATATAGCTTTCCCCCGTATAAATAATATAAGTTTTTGACTTTTACCCCCTTCTTTAACCCTTTTAATTTCAAGAAGTATTGTCGAAAATGGAGCTGGTACCGGATGAACAGTTTACCCCCCTCTCTCTTCTAATATTGCCCATGGAGGAAGATCAGTTGATTTAGCTATTTTTTCTTTACATTTAGCAGGTATTTCCTCTATTTTAGGGGCAATTAATTTTATTACCACAATTATTAATATACGTATTAATAATATATCTTTCGATCAAATACCCTTATTTGTATGATCAGTTGGAATTACAGCTCTTTTACTTTTATTATCTTTACCAGTTTTAGCTGGAGCTATTACTATATTATTAACTGATCGTAATCTTAATACTTCCTTCTTTGACCCAGCTGGAGGAGGAGATCCAATTTTATATCAACATTTATTT???????????????????????????????????????????????????????????????????????????????????????????????????????????????????????????????????????????????????????????????????????????????????????????????????????????????????????????????????????????????????????????????????????????????????????????????????????????????????????????????????????????????????????????????????????????????????????????????????????????????????????????????????????????????????????????????????????????????????????????????????????????????????????????????????????????????????????????????????????????????????????????????????????????????????????????????????????????????????????????????????????????????????????????????????????????????????????????????????????????????????????????????????????????????????????????????????????????????????????????????????????????????????????????????
	Parides_iphidamas_GU163985             ??????????????????????????????????????TACATTATATTTTATTTTTGGAATTTGAGCTGGAATAGTTGGTACTTCTTTAAGTTTATTAATTCGAACTGAATTAGGAAATCCAGGCTCTTTAATTGGAAATGATCAAATTTATAATACTATTGTTACAGCTCATGCTTTTATTATAATTTTTTTCATAGTAATACCTATTATAATTGGTGGATTTGGTAATTGACTTGTACCTTTAATATTAGGAGCCCCAGATATAGCTTTCCCCCGTATAAATAATATAAGTTTTTGACTTTTACCCCCTTCTTTAACCCTTTTAATTTCAAGAAGTATTGTCGAAAATGGAGCTGGTACCGGATGAACAGTTTATCCCCCTCTCTCTTCTAATATTGCCCACAGAGGAAGATCAGTTGATTTAGCTATTTTTTCTTTACATTTAGCAGGTATTTCCTCTATTTTAGGGGCAATTAATTTTATTACCACAATTATTAATATACGTATTAATAATATATCTTTCGATCAAATACCCTTATTTGTATGATCAGTCGGAATTACAGCTCTTTTACTTTTATTATCTTTACCAGTTTTAGCTGGAGCTATTACTATATTATTAACTGATCGTAATCTTAATACTTCCTTCTTTGACCCAGCTGGAGGAGGAGATCCAATTTTATATCAACATTTATTT???????????????????????????????????????????????????????????????????????????????????????????????????????????????????????????????????????????????????????????????????????????????????????????????????????????????????????????????????????????????????????????????????????????????????????????????????????????????????????????????????????????????????????????????????????????????????????????????????????????????????????????????????????????????????????????????????????????????????????????????????????????????????????????????????????????????????????????????????????????????????????????????????????????????????????????????????????????????????????????????????????????????????????????????????????????????????????????????????????????????????????????????????????????????????????????????????????????????????????????????????????????????????????????????
	Parides_iphidamas_GU163986             ???????????????????????????????????????????????????????????????????????????????????TTCTTTAAGTTTATTAATTCGAACTGAATTAGGAAATCCAGGCTCTTTAATTGGAAATGATCAAATTTATAATACTATTGTTACAGCTCATGCTTTTATTATAATTTTTTTCATAGTAATACCTATTATAATTGGTGGATTTGGTAATTGACTTGTACCTTTAATATTAGGAGCCCCAGATATAGCTTTCCCCCGTATAAATAATATAAGTTTTTGACTTTTACCCCCTTCTTTAACCCTTTTAATTTCAAGAAGTATTGTCGAAAATGGAGCTGGTACCGGATGAACAGTTTATCCCCCTCTCTCTTCTAATATTGCCCATGGAGGAAGATCAGTTGATTTAGCTATTTTTTCTTTACATTTAGCAGGTATTTCCTCTATTTTAGGGGCAATTAATTTTATTACCACAATTATTAATATACGTATTAATAATATATCTTTTGATCAAATACCCTTATTTGTATGATCAGTTGGAATTACAGCTCTTTTACTTTTATTATCTTTACCAGTTTTAGCTGGAGCTATTACTATATTATTAACTGATCGTAATCTTAATACTTCCTTCTTTGACCC???????????????????????????????????????????????????????????????????????????????????????????????????????????????????????????????????????????????????????????????????????????????????????????????????????????????????????????????????????????????????????????????????????????????????????????????????????????????????????????????????????????????????????????????????????????????????????????????????????????????????????????????????????????????????????????????????????????????????????????????????????????????????????????????????????????????????????????????????????????????????????????????????????????????????????????????????????????????????????????????????????????????????????????????????????????????????????????????????????????????????????????????????????????????????????????????????????????????????????????????????????????????????????????????????????????????????????????????????????
	Parides_iphidamas_GU163987             ??????????????????????????????????????TACATTATATTTTATTTTTGGAATTTGAGCTGGAATAGTTGGTACTTCTTTAAGTTTATTAATTCGAACTGAATTAGGAAATCCAGGCTCTTTAATTGGAAATGATCAAATTTATAATACTATTGTTACAGCTCATGCTTTTATTATAATTTTTTTCATAGTAATACCTATTATAATTGGTGGATTTGGTAATTGACTTGTACCTTTAATATTAGGAGCCCCAGATATAGCTTTCCCCCGTATAAATAATATAAGTTTTTGACTTTTACCCCCTTCTTTAACCCTTTTAATTTCAAGAAGTATTGTCGAAAATGGAGCTGGTACCGGATGAACAGTTTATCCCCCTCTCTCTTCTAATATTGCCCACAGAGGAAGATCAGTTGATTTAGCTATTTTTTCTTTACATTTAGCAGGTATTTCCTCTATTTTAGGGGCAATTAATTTTATTACCACAATTATTAATATACGTATTAATAATATATCTTTCGATCAAATACCCTTATTTGTATGATCAGTCGGAATTACAGCTCTTTTACTTTTATTATCTTTACCAGTTTTAGCTGGAGCTATTACTATATTATTAACTGATCGTAATCTTAATACTTCCTTCTTTGACCCAGCTGGAGGAGGAGATCCAATTTTATATCAACATTTATTT???????????????????????????????????????????????????????????????????????????????????????????????????????????????????????????????????????????????????????????????????????????????????????????????????????????????????????????????????????????????????????????????????????????????????????????????????????????????????????????????????????????????????????????????????????????????????????????????????????????????????????????????????????????????????????????????????????????????????????????????????????????????????????????????????????????????????????????????????????????????????????????????????????????????????????????????????????????????????????????????????????????????????????????????????????????????????????????????????????????????????????????????????????????????????????????????????????????????????????????????????????????????????????????????
	Parides_iphidamas_GU163988             ???????????????????????????????????????????????????????????????????????????????????TTCTTTAAGTTTATTAATTCGAACTGAATTAGGAAATCCAGGCTCTTTAATTGGAAATGATCAAATTTATAATACTATTGTTACAGCTCATGCTTTTATTATAATTTTTTTCATAGTAATACCTATTATAATTGGTGGATTTGGTAATTGACTTGTACCTTTAATATTAGGAGCCCCAGATATAGCTTTCCCCCGTATAAATAATATAAGTTTTTGACTTTTACCCCCTTCTTTAACCCTTTTAATTTCAAGAAGTATTGTCGAAAATGGAGCTGGTACCGGATGAACAGTTTATCCCCCTCTCTCTTCTAATATTGCCCACAGAGGAAGATCAGTTGATTTAGCTATTTTTTCTTTACATTTAGCAGGTATTTCCTCTATTTTAGGGGCAATTAATTTTATTACCACAATTATTAATATACGTATTAATAATATATCTTTCGATCAAATACCCTTATTTGTATGATCAGTCGGAATTACAGCTCTTTTACTTTTATTATCTTTACCAGTTTTAGCTGGAGCTATTACT???????????????????????????????????????????????????????????????????????????????????????????????????????????????????????????????????????????????????????????????????????????????????????????????????????????????????????????????????????????????????????????????????????????????????????????????????????????????????????????????????????????????????????????????????????????????????????????????????????????????????????????????????????????????????????????????????????????????????????????????????????????????????????????????????????????????????????????????????????????????????????????????????????????????????????????????????????????????????????????????????????????????????????????????????????????????????????????????????????????????????????????????????????????????????????????????????????????????????????????????????????????????????????????????????????????????????????????????????????????????????????????????????????????????????
	Parides_iphidamas_GU163989             ???????????????????????????????????????????????????????????????????????????????????TTCTTTAAGTTTATTAATTCGAACTGAATTAGGAAATCCAGGCTCTTTAATTGGAAATGATCAAATTTATAATACTATTGTTACAGCTCATGCTTTTATTATAATTTTTTTCATAGTAATACCTATTATAATTGGTGGATTTGGTAATTGACTTGTACCTTTAATATTAGGAGCCCCAGATATAGCTTTCCCCCGTATAAATAATATAAGTTTTTGACTTTTACCCCCTTCTTTAACCCTTTTAATTTCAAGAAGTATTGTCGAAAATGGAGCTGGTACCGGATGAACAGTTTATCCCCCTCTCTCTTCTAATATTGCCCACAGAGGAAGATCAGTTGATTTAGCTATTTTTTCTTTACATTTAGCAGGTATTTCCTCTATTTTAGGGGCAATTAATTTTATTACCACAATTATTAATATACGTATTAATAATATATCTTTCGATCAAATACCCTTATTTGTATGATCAGTCGGAATTACAGCTCTTTTACTTTTATTATCTTTACCAGTTTTAGCTGGAGCTATTACTATATTATTAACTGATCGTAATCTTAATACTTCCTTCTTTGACCC???????????????????????????????????????????????????????????????????????????????????????????????????????????????????????????????????????????????????????????????????????????????????????????????????????????????????????????????????????????????????????????????????????????????????????????????????????????????????????????????????????????????????????????????????????????????????????????????????????????????????????????????????????????????????????????????????????????????????????????????????????????????????????????????????????????????????????????????????????????????????????????????????????????????????????????????????????????????????????????????????????????????????????????????????????????????????????????????????????????????????????????????????????????????????????????????????????????????????????????????????????????????????????????????????????????????????????????????????????
	Parides_iphidamas_GU163990             ???????????????????????????????????????????????????????????????????????????????????TTCTTTAAGTTTATTAATTCGAACTGAATTAGGAAATCCAGGCTCTTTAATTGGAAATGATCAAATTTATAATACTATTGTTACAGCTCATGCTTTTATTATAATTTTTTTCATAGTAATACCTATTATAATTGGTGGATTTGGTAATTGACTTGTACCTTTAATATTAGGAGCCCCAGATATAGCTTTCCCCCGTATAAATAATATAAGTTTTTGACTTTTACCCCCTTCTTTAACCCTTTTAATTTCAAGAAGTATTGTCGAAAATGGA?????????????????????????????????????????????????????????????????????????????????????????????????????????????????????????????????????????????????????????????????????????????????????????????????????????????????????????????????????????????????????????????????????????????????????????????????????????????????????????????????????????????????????????????????????????????????????????????????????????????????????????????????????????????????????????????????????????????????????????????????????????????????????????????????????????????????????????????????????????????????????????????????????????????????????????????????????????????????????????????????????????????????????????????????????????????????????????????????????????????????????????????????????????????????????????????????????????????????????????????????????????????????????????????????????????????????????????????????????????????????????????????????????????????????????????????????????????????????????????????????????????????????????????????????????????????????????????????????????????????????????????????????????????????????????????????????????????????????????????????????????????????????????????????????????????????????????
	Parides_iphidamas_GU163991             ??????????????????????????????????????TACATTATATTTTATTTTTGGAATTTGAGCTGGAATAGTTGGTACTTCTTTAAGTTTATTAATTCGAACTGAATTAGGAAATCCAGGCTCTTTAATTGGAAATGATCAAATTTATAATACTATTGTTACAGCTCATGCTTTTATTATAATTTTTTTCATAGTAATACCTATTATAATTGGTGGATTTGGTAATTGACTTGTACCTTTAATATTAGGAGCCCCAGATATAGCTTTCCCCCGTATAAATAATATAAGTTTTTGACTTTTACCCCCTTCTTTAACCCTTTTAATTTCAAGAAGTATTGTCGAAAATGGAGCTGGTACCGGATGAACAGTTTATCCCCCTCTCTCTTCTAATATTGCCCACAGAGGAAGATCAGTTGATTTAGCTATTTTTTCTTTACATTTAGCAGGTATTTCCTCTATTTTAGGGGCAATTAATTTTATTACCACAATTATTAATATACGTATTAATAATATATCTTTCGATCAAATACCCTTATTTGTATGATCAGTCGGAATTACAGCTCTTTTACTTTTATTATCTTTACCAGTTTTAGCTGGAGCTATTACTATATTATTAACTGATCGTAATCTTAATACTTCCTTCTTTGACCCAGCTGGAGGAGGAGATCCAATTTTATATCAACATTTATTT???????????????????????????????????????????????????????????????????????????????????????????????????????????????????????????????????????????????????????????????????????????????????????????????????????????????????????????????????????????????????????????????????????????????????????????????????????????????????????????????????????????????????????????????????????????????????????????????????????????????????????????????????????????????????????????????????????????????????????????????????????????????????????????????????????????????????????????????????????????????????????????????????????????????????????????????????????????????????????????????????????????????????????????????????????????????????????????????????????????????????????????????????????????????????????????????????????????????????????????????????????????????????????????????
	Parides_lysander_AY804372              CGAAAATGATTTTATTCGACTAATCATAAAAATATTGGAACATTATATTTTATTTTCGGAATTTGAGCCGGAATAGTAGGTACTTCTCTAAGACTATTAATTCGAACAGAATTAGGAACCCCAGGCTCCTTAATTGGAGACGATCAAATTTATAATACTATTGTTACAGCTCATGCTTTTATTATAATTTTTTTTATAGTTATACCTATTATAATTGGAGGATTTGGTAATTGATTAATTCCTTTAATATTAGGAGCCCCTGATATAGCTTTCCCCCGTATAAATAATATAAGTTTTTGACTTTTACCCCCTTCTTTAACCCTTTTAATTTCAAGAAGAATCGTCGAAAATGGAGCAGGTACAGGATGAACAGTTTATCCCCCCCTTTCTTCCAATATTGCGCATAGAGGAAGTTCAGTTGATTTAGCTATTTTTTCCCTTCATTTAGCTGGAATTTCTTCAATTTTAGGAGCTATTAATTTTATTACAACAATTATTAATATACGTATTAATAATTTATCATTTGATCAAATACCATTATTTGTTTGATCTGTAGGAATTACTGCTTTATTACTTTTATTATCTCTCCCAGTTTTAGCCGGAGCTATTACCATATTATTAACTGATCGAAATCTTAATACTTCTTTTTTTGATCCAGCTGGAGGAGGAGATCCAATTTTATATCAACATTTATTTTGATTTTTTGGACATCCAGAAGTTTATATTTTAATTTTACCAGGATTTGGAATAATTTCACATATTATTTCTCAAGAAAGAGGAAAAAAAGAAACTTTTGGTTGTCTTGGAATAATTTATGCTATAATAGCTATTGGTTTATTAGGTTTTATTGTCTGAGCTCATCATATATTTACAATTGGAATAGACATTGATACACGAGCTTATTTTACCTCAGCTACAATAATTATTGCTGTTCCTACTGGGATTAAAATTTTTAGTTGATTAGCGACTCTTCATGGAGCTCAAATTAACTACAATCCTTCAACATTATGAAGATTAGGATTTGTCTTCCTATTTACAGTAGGAGGATTAACTGGAGTTATTTTAGCTAATTCTTCTATTGATATTACTCTTCATGATACTTATTATGTAGTAGCTCATTTTCATTATGTTTTATCTATAGGCGCCGTATTTGCCATCATAGGAGGATTCATTCATTGATACCCTTTATTTACAGGTCTTTCTCTTAATTCCTTCCTATTAAAAATTCAATTTATTACTATATTCATTGGAGTTAATTTAACTTTCTTTCCCCAACATTTTTTAGGGTTAGCAGGCATGCCTCGTCGTTACTCTGATTATCCTGATAATTTTATTTCATGAAATATTATCTCTTCTTTTGGCTCATATATCTCTTTATTTTCAATAATAATAATAATAATTATTATTTGAGAATCTATAATTAATCAACGTATTATTTTATTCTCCTTAAATATATCGTCTTCTATTGAATGATTACAAAAACTCCCTCCCTCTGAACATTCATATAATGAACTTCCTATCTTAAGA
	Parides_neophilus_AY804373             CGAACATGACTTTATTCAACTAATCATAAAAATATTGGAACATTATACTTTATTTTTGGAATTTGAGCTGGAATAGTAGGTACTTCCTTAAGATTATTAATTCGAACAGAATTAGGAAATCCAGGTTCTTTAATCGGAGACGATCAAATTTATAATACTATTGTTACAGCTCATGCTTTTATTATAATTTTTTTTATAGTTATACCTATTATAATTGGAGGATTTGGTAATTGATTAGTTCCTTTAATATTAGGAGCCCCTGATATGGCTTTTCCCCGTATAAATAATATAAGTTTTTGACTTTTACCTCCTTCTTTAACTCTTTTAATTTCAAGAAGAATTGTCGAAAATGGAGCAGGTACTGGATGAACAGTTTATCCCCCCCTTTCCGCTAATATTGCACATAGAGGAAGTTCAGTTGATTTAGCTATTTTCTCTCTCCATTTAGCTGGAATTTCTTCTATTTTAGGAGCTATTAATTTTATTACAACAATTATTAATATACGTATTAATAATCTATCATTTGATCAAATACCTTTATTTGTTTGATCTGTAGGAATTACAGCCTTATTACTTTTATTATCTCTTCCTGTTTTAGCTGGAGCTATTACTATATTATTAACTGATCGAAATCTTAATACTTCCTTTTTTGACCCAGCCGGAGGAGGAGATCCAATTTTATATCAACATTTATTTTGATTTTTTGGTCATCCAGAAGTTTATATTTTAATTTTACCAGGTTTCGGTATAATCTCTCATATTATTTCCCAAGAAAGAGGAAAAAAAGAAACATTTGGTTGCTTAGGAATAATTTATGCTATAATAGCAATTGGATTATTAGGATTTATTGTTTGAGCTCACCATATATTTACAGTAGGAATAGATATTGACACTCGAGCTTATTTTACTTCAGCTACAATAATTATTGCTGTTCCCACAGGAATTAAAATTTTTAGCTGATTAGCTACTCTTCATGGAACACAAATTAATTATAATCCTTCAACTCTATGAAGATTAGGATTTGTTTTCTTATTTACTGTAGGAGGATTAACTGGAGTTATTTTAGCCAATTCTTCTATTGATATTACTCTTCATGATACTTACTATGTAGTAGCTCATTTTCATTATGTTTTATCAATAGGGGCCGTATTTGCTATTATAGGAGGATTTATTCATTGATATCCCTTATTTACAGGCCTTTCTCTAAATTCTTTCTTACTAAAAATTCAATTTATTACTATATTTATTGGAGTTAATTTAACTTTCTTTCCTCAACATTTCTTAGGATTAGCAGGAATACCTCGTCGTTACTCTGATTACCCTGATAATTTTATTTCATGAAATATTATCTCCTCTTTTGGATCATACATCTCATTATTTTCAATAATAATAATAATATTAATTATTTGAGAATCTATAATTAATAAACGTATTATTTTATTCCCCTTAAATATATCATCTTCTATTGAATGATTACAAAAACTCCCTCCCT???????????????????????????????????
	Parides_neophilus_AY804374             CGAACATGACTTTATTCAACTAATCATAAAAATATTGGAACATTATACTTTATTTTTGGAATTTGAGCTGGAATAGTAGGTACTTCCTTAAGATTATTAATTCGAACAGAATTAGGAAATCCAGGTTCTTTAATCGGAGACGATCAAATTTATAATACTATTGTTACAGCTCATGCTTTTATTATAATTTTTTTTATAGTTATACCTATTATAATTGGAGGATTTGGTAATTGATTAGTTCCTTTAATATTAGGAGCCCCTGATATGGCTTTTCCCCGTATAAATAATATAAGTTTTTGACTTTTACCTCCTTCTTTAACTCTTTTAATTTCAAGAAGAATTGTCGAAAATGGAGCAGGTACTGGATGAACAGTTTATCCCCCCCTTTCCGCTAATATTGCACATAGAGGAAGTTCAGTTGATTTAGCTATTTTCTCTCTCCATTTAGCTGGAATTTCTTCTATTTTAGGAGCTATTAATTTTATTACAACAATTATTAATATACGTATTAATAATCTATCATTTGATCAAATACCTTTATTTGTTTGATCTGTAGGAATTACAGCCTTATTACTTTTATTATCTCTTCCTGTTTTAGCTGGAGCTATTACTATATTATTAACTGATCGAAATCTTAATACTTCCTTTTTTGACCCAGCCGGAGGAGGAGATCCAATTTTATATCAACATTTATTTTGATTTTTTGGTCATCCTGAAGTTTATATTTTAATTCTTCGGGGATT?GGAATATTTTCTCATATCATTTCCCAAGAAAGAGGTAAAAAAGAAACATTTGGTTGTTTAGGTATAATTTATGCTATAATAGCTATTGGATTATTAGGATTTATTGTTTGAGCTCATCATATATTTACAGTAGGTATAGACATTGATACTCGAGCTTATTTTACTTCAGCTACAATAATTATTGCCGTTCCCACAGGAATTAAAATTTTTAGTTGATTAGCTACTATTCATGGAACTCAAATTAATTATAATCCTTCAACTTTATGAAGATTAGGATTTGTTTTTTTATTTACTGTAGGAGGATTAACTGGAGTTATTTTAGCTAATTCTTCTATTGATATTACTCTTCATGATACTTATTATGTAGTAGCTCATTTTCATTATGTTTTATCAATAGGAGCTGTATTTGCTATTATAGGAGGTTTTATTCATTGATATCCTTTATTTACTGGACTTTCTCTAAATTCTTTCTTACTAAAAATTCAATTTATTACTATATTTATTGGAGTTAATTTAACTTTCTTTCCTCAACATTTCTTAGGATTAGCAGGAATACCTCGTCGTTACTCTGATTACCCTGATAATTTTATTTCATGAAATATTATCTCCTCTTTTGGATCATACATCTCATTATTTTCAATAATAATAATAATATTAATTATTTGAGAATCTATAATTAATAAACGTATTATTTTATTCCCCTTAAATATATCATCTTCTATTGAATGATTACAAAAACTCCCTCCCTCTGAACAT???????????????????????????
	Parides_neophilus_AY804375             CGAACATGACTTTATTCAACTAATCATAAAAATATTGGAACATTATACTTTATTTTTGGAATTTGAGCTGGAATGGTAGGTACTTCCTTAAGATTATTAATTCGAACAGAATTAGGAAATCCAGGTTCTTTAATCGGAGACGATCAAATTTATAATACTATTGTTACAGCTCATGCTTTTATTATAATTTTTTTTATAGTTATACCTATTATAATTGGAGGATTTGGTAATTGATTAGTTCCTTTAATATTAGGAGCCCCTGATATGGCTTTTCCCCGTATAAATAATATAAGTTTTTGACTTTTACCTCCTTCTTTAACTCTTTTAATTTCAAGAAGAATTGTCGAAAATGGAGCAGGTACCGGATGAACAGTTTATCCCCCCCTTTCCGCTAATATTGCACATAGAGGAAGTTCAGTTGATTTAGCTATTTTCTCTCTCCATTTAGCTGGAATTTCTTCTATTTTAGGAGCTATTAATTTTATTACAACAATTATTAATATACGTATTAATAATTTATCATTTGATCAAATACCTTTATTTGTTTGATCTGTAGGAATTACAGCCTTATTACTTTTATTATCTCTTCCTGTTTTAGCTGGAGCTATTACTATATTATTAACTGATCGAAATCTTAATACTTCCTTTTTTGACCCAGCCGGAGGAGGAGATCCAATTTTATATCAACATTTATTTTGATTTTTCGGACATCCAGAAGTTTATATTTTAATTTTACCAGGATTTGGAATAATTTCTCATATTATTTCCCAAGAAAGAGGAAAAAAAGAAACTTTTGGTTGTCTTGGAATAATTTATGCTATAATAGCTATTGGTTTATTAGGATTTATTGTTTGAGCTCATCATATATTTACAATTGGAATAGATATTGATACACGAGCTTATTTTACTTCAGCTACTATAATTATTGCTGTTCCTACCGGAATTAAAATTTTTAGTTGATTAGCAACTCTTCATGGAACTCAAATCAATTATAATCCTTCAACATTATGAAGATTAGGGTTTGTTTTCTTATTTACAGTAGGAGGATTAACTGGAGTTATTTTAGCCAATTCTTCTATTGATATTACTCTTCATGATACTTACTATGTAGTAGCTCATTTTCATTATGTTTTATCAATAGGGGCCGTATTTGCTATTATAGGAGGATTTATTCATTGATATCCTTTATTTACAGGCCTTTCTCTAAATTCTTTTTTACTAAAAATTCAATTTATTACTATATTTATTGGAGTTAATTTAACTTTCTTTCCTCAACATTTCTTAGGATTAGCAGGAATACCTCGTCGTTACTCTGATTACCCTGATAATTTTATTTCATGAAATATTATCTCCTCTTTTGGATCATACATCTCATTATTTTCAATAATAATAATAATATTAATTATTTGAGAATCTATAATTAATAAACGTATTATTTTATTCCCCTTAAATATATCATCTTCTATTGAATGATTACAAAAACTCCCTCCCTCTGAACATTCATATA-TGAACTTCTA?????????
	Parides_neophilus_EF102905             CGAACATGACTTTATTCAACTAATCATAAAAATATTGGAACATTATACTTTATTTTTGGAATTTGAGCTGGAATAGTAGGTACTTCCTTAAGATTATTAATTCGAACAGAATTAGGAAACCCAGGTTCTTTAATTGGAGACGATCAAATTTATAATACTATTGTTACAGCTCATGCTTTTATTATAATTTTTTTTATAGTTATACCTATTATAATTGGAGGATTTGGTAATTGATTAGTTCCTTTAATATTAGGAGCCCCTGATATAGCTTTCCCCCGTATAAATAATATAAGTTTTTGACTTTTACCTCCTTCTTTAACTCTTTTAATTTCAAGAAGAATTATCGAAAATGGAGCAGGTACCGGATGAACAGTTTATCCCCCCCTTTCCGCTAATATTGCACACAGAGGAAGTTCAGTTGATTTGGCTATTTTCTCTCTTCATTTAGCTGGAATTTCTTCTATTTTAGGAGCTATTAATTTTATTACAACAATTATTAATATACGTATTAATAATTTATCATTTGATCAAATACCTTTATTTGCTTGATCTGTAGGAATTACAGCCTTATTACTTTTATTATCTCTCCCTGTTTTAGCTGGAGCTATTACTATATTATTAACTGATCGAAATCTTAATACTTCTTTTTTTGACCCAGCCGGAGGAGGAGATCCAATTTTATATCAACATTTATTTTGATTTTTCGGACATCCAGAAGTCTACATTTTAATTTTACCAGGATTTGGAATAATTTCTCATATTATTTCCCAAGAAAGAGGAAAAAAGGAAACTTTTGGTTGTCTTGGAATAATTTATGCCATAATAGCTATTGGTTTATTAGGATTTATTGTTTGAGCTCATCATATATTTACAATTGGGATAGATATTGATACACGAGCTTATTTTACTTCAGCTACTATAATTATTGCTGTTCCTACCGGAATTAAAATTTTTAGTTGATTAGCAACTCTTCATGGAACTCAAATCAATTATAATCCTTCAACATTATGAAGATTAGGGTTTGTTTTCTTATTTACAGTAGGAGGATTAACTGGAGTTATTTTAGCCAATTCTTCTATTGATATTACTCTTCATGATACTTATTATGTAGTAGCTCATTTTCATTATGTTTTATCAATAGGAGCCGTATTTGCTATTATAGGAGGATTTATTCATTGATATCCTTTATTTACAGGTCTTTCTCTAAATTCTTTCTTATTAAAAATTCAATTTATTACTATATTTATTGGAGTTAATTTAACTTTCTTTCCTCAACATTTCTTAGGATTAGCAGGAATACCTCGTCGTTACTCTGATTATCCTGATAATTTTATTTCATGAAATATTATCTCCTCTTTTGGATCATACATCTCATTATTTTCAATAATAATAATAATATTAATTATTTGAGAATCTATAATTAATAAACGTATTATTTTATTCCCCTTAAATATATCATCTTCTATTGAATGATTACAAAAACTCCCTCCCTCTGAACATTCATATAATGAACTTCCTATTTTAAGA
	Parides_panares_lycimenes_GU163992     ??????????????????????????????????????TACACTATATTTTATTTTTGGAATTTGAGCTGGAATAGTTGGTACTTCCTTAAGTTTATTAATTCGAACTGAATTAGGAAACCCAGGCTCTTTAATTGGAAATGATCAAATTTATAATACTATTGTCACAGCTCATGCTTTTATTATAATTTTTTTTATAGTAATACCCATTATAATTGGTGGATTTGGTAATTGACTTGTACCTTTAATGTTAGGAGCCCCAGATATAGCTTTCCCCCGTATAAATAATATAAGTTTTTGACTTTTACCCCCTTCTTTAACCCTTTTAATTTCAAGAAGTATTGTCGAAAATGGAGCAGGTACTGGATGAACAGTTTATCCCCCTCTTTCCTCTAATATTGCTCATAGAGGAAGATCAGTTGATTTAGCTATTTTCTCCCTTCATTTAGCAGGTATTTCCTCTATTTTAGGAGCAATTAATTTCATTACCACAATTATTAATATACGTATTAATAATATATCTTTTGATCAAATACCCCTATTTGTATGATCAGTTGGAATTACAGCTCTTTTACTTTTATTATCTTTACCTGTTTTAGCTGGAGCTATTACTATATTATTAACTGATCGTAATCTTAATACTTCTTTCTTTGACCCAGCTGGGGGAGGAGACCCAATTTTATACCAACATTTATTT???????????????????????????????????????????????????????????????????????????????????????????????????????????????????????????????????????????????????????????????????????????????????????????????????????????????????????????????????????????????????????????????????????????????????????????????????????????????????????????????????????????????????????????????????????????????????????????????????????????????????????????????????????????????????????????????????????????????????????????????????????????????????????????????????????????????????????????????????????????????????????????????????????????????????????????????????????????????????????????????????????????????????????????????????????????????????????????????????????????????????????????????????????????????????????????????????????????????????????????????????????????????????????????????
	Parides_panares_lycimenes_GU163993     ??????????????????????????????????????TACACTATATTTTATTTTTGGAATTTGAGCTGGAATAGTTGGTACTTCCTTAAGTTTATTAATTCGAACTGAATTAGGAAACCCAGGCTCTTTAATTGGAAATGATCAAATTTATAATACTATTGTCACAGCTCATGCTTTTATTATAATTTTTTTTATAGTAATACCCATTATAATTGGTGGATTTGGTAATTGACTTGTACCTTTAATGTTAGGAGCCCCAGATATAGCTTTCCCCCGTATAAATAATATAAGTTTTTGACTTTTACCCCCTTCTTTAACCCTTTTAATTTCAAGAAGTATTGTCGAAAATGGAGCAGGTACTGGATGAACAGTTTATCCCCCTCTTTCCTCTAATATTGCTCATAGAGGAAGATCAGTTGATTTAGCTATTTTCTCCCTTCATTTAGCAGGTATTTCCTCTATTTTAGGAGCAATTAATTTCATTACCACAATTATTAATATACGTATTAATAATATATCTTTTGATCAAATACCCCTATTTGTATGATCAGTTGGAATTACAGCTCTTTTACTTTTATTATCTTTACCTGTTTTAGCTGGAGCTATTACTATATTATTAACTGATCGTAATCTTAATACTTCTTTCTTTGACCCAGCTGGGGGAGGAGACCCAATTTTATACCAACATTTAT?????????????????????????????????????????????????????????????????????????????????????????????????????????????????????????????????????????????????????????????????????????????????????????????????????????????????????????????????????????????????????????????????????????????????????????????????????????????????????????????????????????????????????????????????????????????????????????????????????????????????????????????????????????????????????????????????????????????????????????????????????????????????????????????????????????????????????????????????????????????????????????????????????????????????????????????????????????????????????????????????????????????????????????????????????????????????????????????????????????????????????????????????????????????????????????????????????????????????????????????????????????????????????????????????
	Parides_panares_lycimenes_GU163994     ??????????????????????????????????????TACACTATATTTTATTTTTGGAATTTGAGCTGGAATAGTTGGTACTTCCTTAAGTTTATTAATTCGAACTGAATTAGGAAACCCAGGCTCTTTAATTGGAAATGATCAAATTTATAATACTATTGTCACAGCTCATGCTTTTATTATAATTTTTTTTATAGTAATACCCATTATAATTGGTGGATTTGGTAATTGACTTGTACCTTTAATGTTAGGAGCCCCAGATATAGCTTTCCCCCGTATAAATAATATAAGTTTTTGACTTTTACCCCCTTCTTTAACCCTTTTAATTTCAAGAAGTATTGTCGAAAATGGAGCAGGTACTGGATGAACAGTTTATCCCCCTCTTTCCTCTAATATTGCTCATAGAGGAAGATCAGTTGATTTAGCTATTTTCTCCCTTCATTTAGCAGGTATTTCCTCTATTTTAGGAGCAATTAATTTCATTACCACAATTATTAATATACGTATTAATAATATATCTTTTGATCAAATACCCCTATTTGTATGATCAGTTGGAATTACAGCTCTTTTACTTTTATTATCTTTACCTGTTTTAGCTGGAGCTATTACTATATTATTAACTGATCGTAATCTTAATACTTCTTTTTTTGACCCAGCTGGGGGAGGAGACCCAATTTTATACCAACATTTATTT???????????????????????????????????????????????????????????????????????????????????????????????????????????????????????????????????????????????????????????????????????????????????????????????????????????????????????????????????????????????????????????????????????????????????????????????????????????????????????????????????????????????????????????????????????????????????????????????????????????????????????????????????????????????????????????????????????????????????????????????????????????????????????????????????????????????????????????????????????????????????????????????????????????????????????????????????????????????????????????????????????????????????????????????????????????????????????????????????????????????????????????????????????????????????????????????????????????????????????????????????????????????????????????????
	Parides_panares_lycimenes_GU163995     ??????????????????????????????????????TACACTATATTTTATTTTTGGAATTTGAGCTGGAATAGTTGGTACTTCCTTAAGTTTATTAATTCGAACTGAATTAGGAAACCCAGGCTCTTTAATTGGAAATGATCAAATTTATAATACTATCGTCACAGCTCATGCTTTTATTATAATTTTTTTTATAGTAATACCCATTATAATTGGTGGATTTGGTAATTGACTTGTACCTTTAATGTTAGGAGCCCCAGATATAGCTTTCCCCCGTATAAATAATATAAGTTTTTGACTTTTACCCCCTTCTTTAACCCTTTTAATTTCAAGAAGTATTGTCGAAAATGGAGCAGGTACTGGATGAACAGTTTATCCCCCTCTTTCCTCTAATATTGCTCATAGAGGAAGATCAGTTGATTTAGCTATTTTCTCCCTTCATTTAGCAGGTATTTCCTCTATTTTAGGAGCAATTAATTTCATTACCACAATTATTAACATACGTATTAATAATATATCTTTTGATCAAATACCCCTATTTGTATGATCAGTTGGAATTACAGCTCTTTTACTTTTATTATCTTTACCTGTTTTAGCTGGAGCTATTACTATATTATTAACTGATCGTAATCTTAATACTTCTTTCTTTGACCCAGCTGGAGGAGGAGACCCAATTTTATACCAACATTTATTT???????????????????????????????????????????????????????????????????????????????????????????????????????????????????????????????????????????????????????????????????????????????????????????????????????????????????????????????????????????????????????????????????????????????????????????????????????????????????????????????????????????????????????????????????????????????????????????????????????????????????????????????????????????????????????????????????????????????????????????????????????????????????????????????????????????????????????????????????????????????????????????????????????????????????????????????????????????????????????????????????????????????????????????????????????????????????????????????????????????????????????????????????????????????????????????????????????????????????????????????????????????????????????????????
	Parides_panares_lycimenes_GU163996     ??????????????????????????????????????TACACTATATTTTATTTTTGGAATTTGAGCTGGAATAGTTGGTACTTCCTTAAGTTTATTAATTCGAACTGAATTAGGAAACCCAGGCTCTTTAATTGGAAATGATCAAATTTATAATACTATTGTCACAGCTCATGCTTTTATTATAATTTTTTTTATAGTAATACCCATTATAATTGGTGGATTTGGTAATTGACTTGTACCTTTAATGTTAGGAGCCCCAGATATAGCTTTCCCCCGTATAAATAATATAAGTTTTTGACTTTTACCCCCTTCTTTAACCCTTTTAATTTCAAGAAGTATTGTCGAAAATGGAGCAGGTACTGGATGAACAGTTTATCCCCCTCTTTCCTCTAATATTGCTCATAGAGGAAGATCAGTTGATTTAGCTATTTTCTCCCTTCATTTAGCAGGTATTTCCTCTATTTTAGGAGCAATTAATTTCATTACCACAATTATTAACATACGTATTAATAATATATCTTTTGATCAAATACCCCTATTTGTATGATCAGTTGGAATTACAGCTCTTTTACTTTTATTATCTTTACCTGTTTTAGCTGGAGCTATTACTATATTATTAACTGATCGTAATCTTAATACTTCTTTCTTTGACCCAGCTGGAGGAGGAGACCCAATTTTATACCAACATTTATTT???????????????????????????????????????????????????????????????????????????????????????????????????????????????????????????????????????????????????????????????????????????????????????????????????????????????????????????????????????????????????????????????????????????????????????????????????????????????????????????????????????????????????????????????????????????????????????????????????????????????????????????????????????????????????????????????????????????????????????????????????????????????????????????????????????????????????????????????????????????????????????????????????????????????????????????????????????????????????????????????????????????????????????????????????????????????????????????????????????????????????????????????????????????????????????????????????????????????????????????????????????????????????????????????
	Parides_panares_lycimenes_GU163997     ??????????????????????????????????????TACACTATATTTTATTTTTGGAATTTGAGCTGGAATAGTTGGTACTTCCTTAAGTTTATTAATTCGAACTGAATTAGGAAACCCAGGCTCTTTAATTGGAAATGATCAAATTTATAATACTATTGTCACAGCTCATGCTTTTATTATAATTTTTTTTATAGTAATACCCATTATAATTGGTGGATTTGGTAATTGACTTGTACCTTTAATGTTAGGAGCCCCAGATATAGCTTTCCCCCGTATAAATAATATAAGTTTTTGACTTTTACCCCCTTCTTTAACCCTTTTAATTTCAAGAAGTATTGTCGAAAATGGAGCAGGTACTGGATGAACAGTTTATCCCCCTCTTTCCTCTAATATTGCTCATAGAGGAAGATCAGTTGATTTAGCTATTTTCTCCCTTCATTTAGCAGGTATTTCCTCTATTTTAGGAGCAATTAATTTCATTACCACAATTATTAATATACGTATTAATAATATATCTTTTGATCAAATACCCCTATTTGTATGATCAGTTGGAATTACAGCTCTTTTACTTTTATTATCTTTACCTGTTTTAGCTGGAGCTATTACTATATTATTAACTGATCGTAATCTTAATACTTCTTTTTTTGACCCAGCTGGGGGAGGAGACCCAATTTTATACCAACATTTATTT???????????????????????????????????????????????????????????????????????????????????????????????????????????????????????????????????????????????????????????????????????????????????????????????????????????????????????????????????????????????????????????????????????????????????????????????????????????????????????????????????????????????????????????????????????????????????????????????????????????????????????????????????????????????????????????????????????????????????????????????????????????????????????????????????????????????????????????????????????????????????????????????????????????????????????????????????????????????????????????????????????????????????????????????????????????????????????????????????????????????????????????????????????????????????????????????????????????????????????????????????????????????????????????????
	Parides_panares_lycimenes_GU163998     ????????????????????????????????????????CACTATATTTTATTTTTGGAATTTGAGCTGGAATAGTTGGTACTTCCTTAAGTTTATTAATTCGAACTGAATTAGGAAACCCAGGCTCTTTAATTGGAAATGATCAAATTTATAATACTATTGTCACAGCTCATGCTTTTATTATAATTTTTTTTATAGTAATACCCATTATAATTGGTGGATTTGGTAATTGACTTGTACCTTTAATGTTAGGAGCCCCAGATATAGCTTTCCCCCGTATAAATAATATAAGTTTTTGACTTTTACCCCCTTCTTTAACCCTTTTAATTTCAAGAAGTATTGTCGAAAATGGAGCAGGTACTGGATGAACAGTTTATCCCCCTCTTTCCTCTAATATTGCTCATAGAGGAAGATCAGTTGATTTAGCTATTTTCTCCCTTCATTTAGCAGGTATTTCCTCTATTTTAGGAGCAATTAATTTCATTACCACAATTATTAACATACGTATTAATAATATATCTTTTGATCAAATACCCCTATTTGTATGATCAGTTGGAATTACAGCTCTTTTACTTTTATTATCTTTACCTGTTTTAGCTGGAGCTATTACTATATTATTAACTGATCGTAATCTTAATACTTCTTTCTTTGACCCAGCTGGAGGAGGAGACCCAATTTTATACCAACATTTATTT???????????????????????????????????????????????????????????????????????????????????????????????????????????????????????????????????????????????????????????????????????????????????????????????????????????????????????????????????????????????????????????????????????????????????????????????????????????????????????????????????????????????????????????????????????????????????????????????????????????????????????????????????????????????????????????????????????????????????????????????????????????????????????????????????????????????????????????????????????????????????????????????????????????????????????????????????????????????????????????????????????????????????????????????????????????????????????????????????????????????????????????????????????????????????????????????????????????????????????????????????????????????????????????????
	Parides_panares_lycimenes_GU163999     ??????????????????????????????????????TACACTATATTTTATTTTTGGAATTTGAGCTGGAATAGTTGGTACTTCCTTAAGTTTATTAATTCGAACTGAATTAGGAAACCCAGGCTCTTTAATTGGAAATGATCAAATTTATAATACTATTGTCACAGCTCATGCTTTTATTATAATTTTTTTTATAGTAATACCCATTATAATTGGTGGATTTGGTAATTGACTTGTACCTTTAATGTTAGGAGCCCCAGATATAGCTTTCCCCCGTATAAATAATATAAGTTTTTGACTTTTACCCCCTTCTTTAACCCTTTTAATTTCAAGAAGTATTGTCGAAAATGGAGCAGGTACTGGATGAACAGTTTATCCCCCTCTTTCCTCTAATATTGCTCATAGAGGAAGATCAGTTGATTTAGCTATTTTCTCCCTTCATTTAGCAGGTATTTCCTCTATTTTAGGAGCAATTAATTTCATTACCACAATTATTAATATACGTATTAATAATATATCTTTTGATCAAATACCCCTATTTGTATGATCAGTTGGAATTACAGCTCTTTTACTTTTATTATCTTTACCTGTTTTAGCTGGAGCTATTACTATATTATTAACTGATCGTAATCTTAATACTTCTTTTTTTGACCCAGCTGGGGGAGGAGACCCAATTTTATACCAACATTTATTT???????????????????????????????????????????????????????????????????????????????????????????????????????????????????????????????????????????????????????????????????????????????????????????????????????????????????????????????????????????????????????????????????????????????????????????????????????????????????????????????????????????????????????????????????????????????????????????????????????????????????????????????????????????????????????????????????????????????????????????????????????????????????????????????????????????????????????????????????????????????????????????????????????????????????????????????????????????????????????????????????????????????????????????????????????????????????????????????????????????????????????????????????????????????????????????????????????????????????????????????????????????????????????????????
	Parides_panares_lycimenes_GU164000     ??????????????????????????????????????TACACTATATTTTATTTTTGGAATTTGAGCTGGAATAGTTGGTACTTCCTTAAGTTTATTAATTCGAACTGAATTAGGAAACCCAGGCTCTTTAATTGGAAATGATCAAATTTATAATACTATTGTCACAGCTCATGCTTTTATTATAATTTTTTTTATAGTAATACCCATTATAATTGGTGGATTTGGTAATTGACTTGTACCTTTAATGTTAGGAGCCCCAGATATAGCTTTCCCCCGTATAAATAATATAAGTTTTTGACTTTTACCCCCTTCTTTAACCCTTTTAATTTCAAGAAGTATTGTCGAAAATGGAGCAGGTACTGGATGAACAGTTTATCCCCCTCTTTCCTCTAATATTGCTCATAGAGGAAGATCAGTTGATTTAGCTATTTTCTCCCTTCATTTAGCAGGTATTTCCTCTATTTTAGGAGCAATTAATTTCATTACCACAATTATTAATATACGTATTAATAATATATCTTTTGATCAAATACCCCTATTTGTATGATCAGTTGGAATTACAGCTCTTTTACTTTTATTATCTTTACCTGTTTTAGCTGGAGCTATTACTATATTATTAACTGATCGTAATCTTAATACTTCTTTTTTTGACCCAGCTGGGGGAGGAGACCCAATTTTATACCAACATTTATTT???????????????????????????????????????????????????????????????????????????????????????????????????????????????????????????????????????????????????????????????????????????????????????????????????????????????????????????????????????????????????????????????????????????????????????????????????????????????????????????????????????????????????????????????????????????????????????????????????????????????????????????????????????????????????????????????????????????????????????????????????????????????????????????????????????????????????????????????????????????????????????????????????????????????????????????????????????????????????????????????????????????????????????????????????????????????????????????????????????????????????????????????????????????????????????????????????????????????????????????????????????????????????????????????
	Parides_panares_lycimenes_GU164001     ??????????????????????????????????????T?CACTATATTTTATTTTTGGAATTTGAGCTGGAATAGTTGGTACTTCCTTAAGTTTATTAATTCGAACTGAATTAGGAAACCCAGGCTCTTTAATTGGAAATGATCAAATTTATAATACTATTGTCACAGCTCATGCTTTTATTATAATTTTTTTTATAGTAATACCCATTATAATTGGTGGATTTGGTAATTGACTTGTACCTTTAATGTTAGGAGCCCCAGATATAGCTTTCCCCCGTATAAATAATATAAGTTTTTGACTTTTACCCCCTTCTTTAACCCTTTTAATTTCAAGAAGTATTGTCGAAAATGGAGCAGGTACTGGATGAACAGTTTATCCCCCTCTTTCCTCTAATATTGCTCATAGAGGAAGATCAGTTGATTTAGCTATTTTCTCCCTTCATTTAGCAGGTATTTCCTCTATTTTAGGAGCAATTAATTTCATTACCACAATTATTAATATACGTATTAATAATATATCTTTTGATCAAATACCCCTATTTGTATGATCAGTTGGAATTACAGCTCTTTTACTTTTATTATCTTTACCTGTTTTAGCTGGAGCTATTACTATATTATTAACTGATCGTAATCTTAATACTTCTTTTTTTGACCCAGCTGGGGGAGGAGACCCAATTTTATACCAACATTTATTT???????????????????????????????????????????????????????????????????????????????????????????????????????????????????????????????????????????????????????????????????????????????????????????????????????????????????????????????????????????????????????????????????????????????????????????????????????????????????????????????????????????????????????????????????????????????????????????????????????????????????????????????????????????????????????????????????????????????????????????????????????????????????????????????????????????????????????????????????????????????????????????????????????????????????????????????????????????????????????????????????????????????????????????????????????????????????????????????????????????????????????????????????????????????????????????????????????????????????????????????????????????????????????????????
	Parides_panares_lycimenes_GU164002     ??????????????????????????????????????TACACTATATTTTATTTTTGGAATTTGAGCTGGAATAGTTGGTACTTCCTTAAGTTTATTAATTCGAACTGAATTAGGAAACCCAGGCTCTTTAATTGGAAATGATCAAATTTATAATACTATTGTCACAGCTCATGCTTTTATTATAATTTTTTTTATAGTAATACCCATTATAATTGGTGGATTTGGTAATTGACTTGTACCTTTAATGTTAGGAGCCCCAGATATAGCTTTCCCCCGTATAAATAATATAAGTTTTTGACTTTTACCCCCTTCTTTAACCCTTTTAATTTCAAGAAGTATTGTCGAAAATGGAGCAGGTACTGGATGAACAGTTTATCCCCCTCTTTCCTCTAATATTGCTCATAGAGGAAGATCAGTTGATTTAGCTATTTTCTCCCTTCATTTAGCAGGTATTTCCTCTATTTTAGGAGCAATTAATTTCATTACCACAATTATTAATATACGTATTAATAATATATCTTTTGATCAAATACCCCTATTTGTATGATCAGTTGGAATTACAGCTCTTTTACTTTTATTATCTTTACCTGTTTTAGCTGGAGCTATTACTATATTATTAACTGATCGTAATCTTAATACTTCTTTCTTTGACCCAGCTGGGGGAGGAGACCCAATTTTATAC???????????????????????????????????????????????????????????????????????????????????????????????????????????????????????????????????????????????????????????????????????????????????????????????????????????????????????????????????????????????????????????????????????????????????????????????????????????????????????????????????????????????????????????????????????????????????????????????????????????????????????????????????????????????????????????????????????????????????????????????????????????????????????????????????????????????????????????????????????????????????????????????????????????????????????????????????????????????????????????????????????????????????????????????????????????????????????????????????????????????????????????????????????????????????????????????????????????????????????????????????????????????????????????????????????????
	Parides_panares_lycimenes_GU164003     ??????????????????????????????????????TACACTATATTTTATTTTTGGAATTTGAGCTGGAATAGTTGGTACTTCCTTAAGTTTATTAATTCGAACTGAATTAGGAAACCCAGGCTCTTTAATTGGAAATGATCAAATTTATAATACTATTGTCACAGCTCATGCTTTTATTATAATTTTTTTTATAGTAATACCCATTATAATTGGTGGATTTGGTAATTGACTTGTACCTTTAATGTTAGGAGCCCCAGATATAGCTTTCCCCCGTATAAATAATATAAGTTTTTGACTTTTACCCCCTTCTTTAACCCTTTTAATTTCAAGAAGTATTGTCGAAAATGGAGCAGGTACTGGATGAACAGTTTATCCCCCTCTTTCCTCTAATATTGCTCATAGAGGAAGATCAGTTGATTTAGCTATTTTCTCCCTTCATTTAGCAGGTATTTCCTCTATTTTAGGAGCAATTAATTTCATTACCACAATTATTAATATACGTATTAATAATATATCTTTTGATCAAATACCCCTATTTGTATGATCAGTTGGAATTACAGCTCTTTTACTTTTATTATCTTTACCTGTTTTAGCTGGAGCTATTACTATATTATTAACTGATCGTAATCTTAATACTTCTTTCTTTGACCCAGCTGGGGGAGGAGACCCAATTTTATACCAACATTTATTT???????????????????????????????????????????????????????????????????????????????????????????????????????????????????????????????????????????????????????????????????????????????????????????????????????????????????????????????????????????????????????????????????????????????????????????????????????????????????????????????????????????????????????????????????????????????????????????????????????????????????????????????????????????????????????????????????????????????????????????????????????????????????????????????????????????????????????????????????????????????????????????????????????????????????????????????????????????????????????????????????????????????????????????????????????????????????????????????????????????????????????????????????????????????????????????????????????????????????????????????????????????????????????????????
	Parides_panares_lycimenes_GU164004     ??????????????????????????????????????TACACTATATTTTATTTTTGGAATTTGAGCTGGAATAGTTGGTACTTCCTTAAGTTTATTAATTCGAACTGAATTAGGAAACCCAGGCTCTTTAATTGGAAATGATCAAATTTATAATACTATTGTCACAGCTCATGCTTTTATTATAATTTTTTTTATAGTAATACCCATTATAATTGGTGGATTTGGTAATTGACTTGTACCTTTAATGTTAGGAGCCCCAGATATAGCTTTCCCCCGTATAAATAATATAAGTTTTTGACTTTTACCCCCTTCTTTAACCCTTTTAATTTCAAGAAGTATTGTCGAAAATGGAGCAGGTACTGGATGAACAGTTTATCCCCCTCTTTCCTCTAATATTGCTCATAGAGGAAGATCAGTTGATTTAGCTATTTTCTCCCTTCATTTAGCAGGTATTTCCTCTATTTTAGGAGCAATTAATTTCATTACCACAATTATTAATATACGTATTAATAATATATCTTTTGATCAAATACCCCTATTTGTATGATCAGTTGGAATTACAGCTCTTTTACTTTTATTATCTTTACCTGTTTTAGCTGGAGCTATTACTATATTATTAACTGATCGTAATCTTAATACTTCTTTTTTTGACCCAGCTGGGGGAGGAGACCC?????????????????????????????????????????????????????????????????????????????????????????????????????????????????????????????????????????????????????????????????????????????????????????????????????????????????????????????????????????????????????????????????????????????????????????????????????????????????????????????????????????????????????????????????????????????????????????????????????????????????????????????????????????????????????????????????????????????????????????????????????????????????????????????????????????????????????????????????????????????????????????????????????????????????????????????????????????????????????????????????????????????????????????????????????????????????????????????????????????????????????????????????????????????????????????????????????????????????????????????????????????????????????????????????????????????????????
	Parides_panares_lycimenes_GU164005     ??????????????????????????????????????TACACTATATTTTATTTTTGGAATTTGAGCTGGAATAGTTGGTACTTCCTTAAGTTTATTAATTCGAACTGAATTAGGAAACCCAGGCTCTTTAATTGGAAATGATCAAATTTATAATACTATTGTCACAGCTCATGCTTTTATTATAATTTTTTTTATAGTAATACCCATTATAATTGGTGGATTTGGTAATTGACTTGTACCTTTAATGTTAGGAGCCCCAGATATAGCTTTCCCCCGTATAAATAATATAAGTTTTTGACTTTTACCCCCTTCTTTAACCCTTTTAATTTCAAGAAGTATTGTCGAAAATGGAGCAGGTACTGGATGAACAGTTTATCCCCCTCTTTCCTCTAATATTGCTCATAGAGGAAGATCAGTTGATTTAGCTATTTTCTCCCTTCATTTAGCAGGTATTTCCTCTATTTTAGGAGCAATTAATTTCATTACCACAATTATTAATATACGTATTAATAATATATCTTTTGATCAAATACCCCTATTTGTATGATCAGTTGGAATTACAGCTCTTTTACTTTTATTATCTTTACCTGTTTTAGCTGGAGCTATTACTATATTATTAACTGATCGTAATCTTAATACTTCTTTCTTTGACCCAGCTGGGGGAGGAGACCCAATTTTATAC???????????????????????????????????????????????????????????????????????????????????????????????????????????????????????????????????????????????????????????????????????????????????????????????????????????????????????????????????????????????????????????????????????????????????????????????????????????????????????????????????????????????????????????????????????????????????????????????????????????????????????????????????????????????????????????????????????????????????????????????????????????????????????????????????????????????????????????????????????????????????????????????????????????????????????????????????????????????????????????????????????????????????????????????????????????????????????????????????????????????????????????????????????????????????????????????????????????????????????????????????????????????????????????????????????????
	Parides_panares_lycimenes_GU164006     ??????????????????????????????????????TACACTATATTTTATTTTTGGAATTTGAGCTGGAATAATTGGTACTTCCTTAAGTTTATTAATTCGAACTGAATTAGGAAACCCAGGCTCTTTAATTGGAAATGATCAAATTTATAATACTATTGTCACAGCTCATGCTTTTATTATAATTTTTTTTATAGTAATACCCATTATAATTGGTGGATTTGGTAATTGACTTGTACCTTTAATGTTAGGAGCCCCAGATATAGCTTTCCCCCGTATAAATAATATAAGTTTTTGACTTTTACCCCCTTCTTTAACCCTTTTAATTTCAAGAAGTATTGTCGAAAATGGAGCAGGTACTGGATGAACAGTTTATCCCCCTCTTTCCTCTAATATTGCTCATAGAGGAAGATCAGTTGATTTAGCTATTTTCTCCCTTCATTTAGCAGGTATTTCCTCTATTTTAGGAGCAATTAATTTCATTACCACAATTATTAATATACGTATTAATAATATATCTTTTGATCAAATACCCCTATTTGTATGATCAGTTGGAATTACAGCTCTTTTACTTTTATTATCTTTACCTGTTTTAGCTGGAGCTATTACTATATTATTAACTGATCGTAATCTTAATACTTCTTTTTTTGACCCAGCTGGGGGAGGAGACCCAATTTTATACCAACATTTATTT???????????????????????????????????????????????????????????????????????????????????????????????????????????????????????????????????????????????????????????????????????????????????????????????????????????????????????????????????????????????????????????????????????????????????????????????????????????????????????????????????????????????????????????????????????????????????????????????????????????????????????????????????????????????????????????????????????????????????????????????????????????????????????????????????????????????????????????????????????????????????????????????????????????????????????????????????????????????????????????????????????????????????????????????????????????????????????????????????????????????????????????????????????????????????????????????????????????????????????????????????????????????????????????????
	Parides_panares_lycimenes_GU164007     ??????????????????????????????????????TACACTATATTTTATTTTTGGAATTTGAGCTGGAATAGTTGGTACTTCCTTAAGTTTATTAATTCGAACTGAATTAGGAAACCCAGGCTCTTTAATTGGAAATGATCAAATTTATAATACTATTGTCACAGCTCATGCTTTTATTATAATTTTTTTTATAGTAATACCCATTATAATTGGTGGATTTGGTAATTGACTTGTACCTTTAATGTTAGGAGCCCCAGATATAGCTTTCCCCCGTATAAATAATATAAGTTTTTGACTTTTACCCCCTTCTTTAACCCTTTTAATTTCAAGAAGTATTGTCGAAAATGGAGCAGGTACTGGATGAACAGTTTATCCCCCTCTTTCCTCTAATATTGCTCATAGAGGAAGATCAGTTGATTTAGCTATTTTCTCCCTTCATTTAGCAGGTATTTCCTCTATTTTAGGAGCAATTAATTTCATTACCACAATTATTAATATACGTATTAATAATATATCTTTTGATCAAATACCCCTATTTGTATGATCAGTTGGAATTACAGCTCTTTTACTTTTATTATCTTTACCTGTTTTAGCTGGAGCTATTACTATATTATTAACTGATCGTAATCTTAATACTTCTTTCTTTGACCCAGCTGGGGGAGGAGACCCAATTTTATACCAACATTTATTT???????????????????????????????????????????????????????????????????????????????????????????????????????????????????????????????????????????????????????????????????????????????????????????????????????????????????????????????????????????????????????????????????????????????????????????????????????????????????????????????????????????????????????????????????????????????????????????????????????????????????????????????????????????????????????????????????????????????????????????????????????????????????????????????????????????????????????????????????????????????????????????????????????????????????????????????????????????????????????????????????????????????????????????????????????????????????????????????????????????????????????????????????????????????????????????????????????????????????????????????????????????????????????????????
	Parides_panares_lycimenes_GU164008     ??????????????????????????????????????TACACTATATTTTATTTTTGGAATTTGAGCTGGAATAGTTGGTACTTCCTTAAGTTTATTAATTCGAACTGAATTAGGAAACCCAGGCTCTTTAATTGGAAATGATCAAATTTATAATACTATCGTCACAGCTCATGCTTTTATTATAATTTTTTTTATAGTAATACCCATTATAATTGGTGGATTTGGTAATTGACTTGTACCTTTAATGTTAGGAGCCCCAGATATAGCTTTCCCCCGTATAAATAATATAAGTTTTTGACTTTTACCCCCTTCTTTAACCCTTTTAATTTCAAGAAGTATTGTCGAAAATGGAGCAGGTACTGGATGAACAGTTTATCCCCCTCTTTCCTCTAATATTGCTCATAGAGGAAGATCAGTTGATTTAGCTATTTTCTCCCTTCATTTAGCAGGTATTTCCTCTATTTTAGGAGCAATTAATTTCATTACCACAATTATTAACATACGTATTAATAATATATCTTTTGATCAAATACCCCTATTTGTATGATCAGTTGGAATTACAGCTCTTTTACTTTTATTATCTTTACCTGTTTTAGCTGGAGCTATTACTATATTATTAACTGATCGTAATCTTAATACTTCTTTCTTTGACCCAGCTGGAGGAGGAGACCCAATTTTATA????????????????????????????????????????????????????????????????????????????????????????????????????????????????????????????????????????????????????????????????????????????????????????????????????????????????????????????????????????????????????????????????????????????????????????????????????????????????????????????????????????????????????????????????????????????????????????????????????????????????????????????????????????????????????????????????????????????????????????????????????????????????????????????????????????????????????????????????????????????????????????????????????????????????????????????????????????????????????????????????????????????????????????????????????????????????????????????????????????????????????????????????????????????????????????????????????????????????????????????????????????????????????????????????????????????
	Parides_panares_lycimenes_GU164009     ??????????????????????????????????????TACACTATATTTTATTTTTGGAATTTGAGCTGGAATAGTTGGTACTTCCTTAAGTTTATTAATTCGAACTGAATTAGGAAACCCAGGCTCTTTAATTGGAAATGATCAAATTTATAATACTATTGTCACAGCTCATGCTTTTATTATAATTTTTTTTATAGTAATACCCATTATAATTGGTGGATTTGGTAATTGACTTGTACCTTTAATGTTAGGAGCCCCAGATATAGCTTTCCCCCGTATAAATAATATAAGTTTTTGACTTTTACCCCCTTCTTTAACCCTTTTAATTTCAAGAAGTATTGTCGAAAATGGAGCAGGTACTGGATGAACAGTTTATCCCCCTCTTTCCTCTAATATTGCTCATAGAGGAAGATCAGTTGATTTAGCTATTTTCTCCCTTCATTTAGCAGGTATTTCCTCTATTTTAGGAGCAATTAATTTCATTACCACAATTATTAATATACGTATTAATAATATATCTTTTGATCAAATACCCCTATTTGTATGATCAGTTGGAATTACAGCTCTTTTACTTTTATTATCTTTACCTGTTTTAGCTGGAGCTATTACTATATTATTAACTGATCGTAATCTTAATACTTCTTTCTTTGACCCAGCTGGGGGAGGAGACCCAATTTTATACCAACATTTATTTT??????????????????????????????????????????????????????????????????????????????????????????????????????????????????????????????????????????????????????????????????????????????????????????????????????????????????????????????????????????????????????????????????????????????????????????????????????????????????????????????????????????????????????????????????????????????????????????????????????????????????????????????????????????????????????????????????????????????????????????????????????????????????????????????????????????????????????????????????????????????????????????????????????????????????????????????????????????????????????????????????????????????????????????????????????????????????????????????????????????????????????????????????????????????????????????????????????????????????????????????????????????????????????????????
	Parides_panares_lycimenes_GU164010     ??????????????????????????????????????TACACTATATTTTATTTTTGGAATTTGAGCTGGAATAGTTGGTACTTCCTTAAGTTTATTAATTCGAACTGAATTAGGAAACCCAGGCTCTTTAATTGGAAATGATCAAATTTATAATACTATTGTCACAGCTCATGCTTTTATTATAATTTTTTTTATAGTAATACCCATTATAATTGGTGGATTTGGTAATTGACTTGTACCTTTAATGTTAGGAGCCCCAGATATAGCTTTCCCCCGTATAAATAATATAAGTTTTTGACTTTTACCCCCTTCTTTAACCCTTTTAATTTCAAGAAGTATTGTCGAAAATGGAGCAGGTACTGGATGAACAGTTTATCCCCCTCTTTCCTCTAATATTGCTCATAGAGGAAGATCAGTTGATTTAGCTATTTTCTCCCTTCATTTAGCAGGTATTTCCTCTATTTTAGGAGCAATTAATTTCATTACCACAATTATTAATATACGTATTAATAATATATCTTTTGATCAAATACCCCTATTTGTATGATCAGTTGGAATTACAGCTCTTTTACTTTTATTATCTTTACCTGTTTTAGCTGGAGCTATTACTATATTATTAACTGATCGTAATCTTAATACTTCTTTTTTTGACCCAGCTGGGGGAGGAGACCCAATTTTATACCAACATTTATTT???????????????????????????????????????????????????????????????????????????????????????????????????????????????????????????????????????????????????????????????????????????????????????????????????????????????????????????????????????????????????????????????????????????????????????????????????????????????????????????????????????????????????????????????????????????????????????????????????????????????????????????????????????????????????????????????????????????????????????????????????????????????????????????????????????????????????????????????????????????????????????????????????????????????????????????????????????????????????????????????????????????????????????????????????????????????????????????????????????????????????????????????????????????????????????????????????????????????????????????????????????????????????????????????
	Parides_panares_lycimenes_GU164011     ??????????????????????????????????????TACACTATATTTTATTTTTGGAATTTGAGCTGGAATAGTTGGTACTTCCTTAAGTTTATTAATTCGAACTGAATTAGGAAACCCAGGCTCTTTAATTGGAAATGATCAAATTTATAATACTATTGTCACAGCTCATGCTTTTATTATAATTTTTTTTATAGTAATACCCATTATAATTGGTGGATTTGGTAATTGACTTGTACCTTTAATGTTAGGAGCCCCAGATATAGCTTTCCCCCGTATAAATAATATAAGTTTTTGACTTTTACCCCCTTCTTTAACCCTTTTAATTTCAAGAAGTATTGTCGAAAATGGAGCAGGTACTGGATGAACAGTTTATCCCCCTCTTTCCTCTAATATTGCTCATAGAGGAAGATCAGTTGATTTAGCTATTTTCTCCCTTCATTTAGCAGGTATTTCCTCTATTTTAGGAGCAATTAATTTCATTACCACAATTATTAATATACGTATTAATAATATATCTTTTGATCAAATACCCCTATTTGTATGATCAGTTGGAATTACAGCTCTTTTACTTTTATTATCTTTACCTGTTTTAGCTGGAGCTATTACTATATTATTAACTGATCGTAATCTTAATACTTCTTTTTTTGACCCAGCTGGGGGAGGAGACCCAATTTTATACCAACATTTATTT???????????????????????????????????????????????????????????????????????????????????????????????????????????????????????????????????????????????????????????????????????????????????????????????????????????????????????????????????????????????????????????????????????????????????????????????????????????????????????????????????????????????????????????????????????????????????????????????????????????????????????????????????????????????????????????????????????????????????????????????????????????????????????????????????????????????????????????????????????????????????????????????????????????????????????????????????????????????????????????????????????????????????????????????????????????????????????????????????????????????????????????????????????????????????????????????????????????????????????????????????????????????????????????????
	Parides_panares_lycimenes_GU164012     ??????????????????????????????????????TACACTATATTTTATTTTTGGAATTTGAGCTGGAATAGTTGGTACTTCCTTAAGTTTATTAATTCGAACTGAATTAGGAAACCCAGGCTCTTTAATTGGAAATGATCAAATTTATAATACTATTGTCACAGCTCATGCTTTTATTATAATTTTTTTTATAGTAATACCCATTATAATTGGTGGATTTGGTAATTGACTTGTACCTTTAATGTTAGGAGCCCCAGATATAGCTTTCCCCCGTATAAATAATATAAGTTTTTGACTTTTACCCCCTTCTTTAACCCTTTTAATTTCAAGAAGTATTGTCGAAAATGGAGCAGGTACTGGATGAACAGTTTATCCCCCTCTTTCCTCTAATATTGCTCATAGAGGAAGATCAGTTGATTTAGCTATTTTCTCCCTTCATTTAGCAGGTATTTCCTCTATTTTAGGAGCAATTAATTTCATTACCACAATTATTAATATACGTATTAATAATATATCTTTTGATCAAATACCCCTATTTGTATGATCAGTTGGAATTACAGCTCTTTTACTTTTATTATCTTTACCTGTTTTAGCTGGAGCTATTACTATATTATTAACTGATCGTAATCTTAATACTTCTTTCTTTGACCCAGCTGGGGGAGGAGACCCAATTTTATACCAACATTTATTT???????????????????????????????????????????????????????????????????????????????????????????????????????????????????????????????????????????????????????????????????????????????????????????????????????????????????????????????????????????????????????????????????????????????????????????????????????????????????????????????????????????????????????????????????????????????????????????????????????????????????????????????????????????????????????????????????????????????????????????????????????????????????????????????????????????????????????????????????????????????????????????????????????????????????????????????????????????????????????????????????????????????????????????????????????????????????????????????????????????????????????????????????????????????????????????????????????????????????????????????????????????????????????????????
	Parides_panares_lycimenes_GU164013     ??????????????????????????????????????TACACTATATTTTATTTTTGGAATTTGAGCTGGAATAGTTGGTACTTCCTTAAGTTTATTAATTCGAACTGAATTAGGAAACCCAGGCTCTTTAATTGGAAATGATCAAATTTATAATACTATTGTCACAGCTCATGCTTTTATTATAATTTTTTTTATAGTAATACCCATTATAATTGGTGGATTTGGTAATTGACTTGTACCTTTAATGTTAGGAGCCCCAGATATAGCTTTCCCCCGTATAAATAATATAAGTTTTTGACTTTTACCCCCTTCTTTAACCCTTTTAATTTCAAGAAGTATTGTCGAAAATGGAGCAGGTACTGGATGAACAGTTTATCCCCCTCTTTCCTCTAATATTGCTCATAGAGGAAGATCAGTTGATTTAGCTATTTTCTCCCTTCATTTAGCAGGTATTTCCTCTATTTTAGGAGCAATTAATTTCATTACCACAATTATTAATATACGTATTAATAATATATCTTTTGATCAAATACCCCTATTTGTATGATCAGTTGGAATTACAGCTCTTTTACTTTTATTATCTTTACCTGTTTTAGCTGGAGCTATTACTATATTATTAACTGATCGTAATCTTAATACTTCTTTTTTTGACCCAGCTGGGGGAGGAGACCCAATTTTATACCAACATTTATTT???????????????????????????????????????????????????????????????????????????????????????????????????????????????????????????????????????????????????????????????????????????????????????????????????????????????????????????????????????????????????????????????????????????????????????????????????????????????????????????????????????????????????????????????????????????????????????????????????????????????????????????????????????????????????????????????????????????????????????????????????????????????????????????????????????????????????????????????????????????????????????????????????????????????????????????????????????????????????????????????????????????????????????????????????????????????????????????????????????????????????????????????????????????????????????????????????????????????????????????????????????????????????????????????
	Parides_panares_lycimenes_GU164014     ??????????????????????????????????????TACACTATATTTTATTTTTGGAATTTGAGCTGGAATAGTTGGTACTTCCTTAAGTTTATTAATTCGAACTGAATTAGGAAACCCAGGCTCTTTAATTGGAAATGATCAAATTTATAATACTATTGTCACAGCTCATGCTTTTATTATAATTTTTTTTATAGTAATACCCATTATAATTGGTGGATTTGGTAATTGACTTGTACCTTTAATGTTAGGAGCCCCAGATATAGCTTTCCCCCGTATAAATAATATAAGTTTTTGACTTTTACCCCCTTCTTTAACCCTTTTAATTTCAAGAAGTATTGTCGAAAATGGAGCAGGTACTGGATGAACAGTTTATCCCCCTCTTTCCTCTAATATTGCTCATAGAGGAAGATCAGTTGATTTAGCTATTTTCTCCCTTCATTTAGCAGGTATTTCCTCTATTTTAGGAGCAATTAATTTCATTACCACAATTATTAATATACGTATTAATAATATATCTTTTGATCAAATACCCCTATTTGTATGATCAGTTGGAATTACAGCTCTTTTACTTTTATTATCTTTACCTGTTTTAGCTGGAGCTATTACTATATTATTAACTGATCGTAATCTTAATACTTCTTTTTTTGACCCAGCTGGGGGAGGAGACCCAATTTTATACCAACATTTATTT???????????????????????????????????????????????????????????????????????????????????????????????????????????????????????????????????????????????????????????????????????????????????????????????????????????????????????????????????????????????????????????????????????????????????????????????????????????????????????????????????????????????????????????????????????????????????????????????????????????????????????????????????????????????????????????????????????????????????????????????????????????????????????????????????????????????????????????????????????????????????????????????????????????????????????????????????????????????????????????????????????????????????????????????????????????????????????????????????????????????????????????????????????????????????????????????????????????????????????????????????????????????????????????????
	Parides_panthonus_aglaope_EF102906     CGAAAATGACTTTATTCAACTAATCATAAAAATATTGGAACATTATATTTTATTTTCGGAATTTGAGCCGGAATAGTAGGTACTTCATTAAGACTATTAATTCGAACAGAATTAGGAACCCCAGGCTCCTTAATTGGAGATGATCAAATTTATAATACTATTGTTACAGCTCATGCTTTTATCATAATTTTTTTTATAGTTATACCTATTATAATTGGAGGATTTGGTAATTGATTAGTTCCTTTAATACTAGGAGCCCCTGATATAGCTTTCCCCCGTATAAATAATATAAGTTTTTGACTTTTACCTCCTTCTTTAACCCTTTTAATTTCAAGAAGAATTGTCGAAAATGGAGCAGGTACTGGATGAACAGTTTACCCTCCCCTTTCTTCCAATATTGCACATAGAGGAAGCTCAGTTGATTTAGCCATTTTTTCCCTTCATTTAGCCGGAATTTCTTCAATTTTAGGAGCTATTAATTTTATTACAACAATTATTAATATACGTATCAATAATTTATCATTTGATCAAATACCATTATTTGTTTGATCTGTAGGAATTACTGCTTTATTACTTTTACTATCTCTCCCAGTTTTAGCTGGAGCTATTACTATATTATTAACAGATCGAAATCTTAATACTTCTTTTTTTGACCCAGCTGGAGGAGGAGACCCAATTTTATATCAACATTTATTTTGATTTTTTGGGCATCCAGAAGTTTATATTTTAATTTTACCAGGATTTGGAATAATTTCACATATTATTTCCCAAGAAAGAGGAAAAAAAGAAACTTTTGGTTGTCTTGGAATAATTTATGCTATAATAGCTATTGGTTTATTAGGTTTTATTGTATGAGCTCATCATATATTTACTATTGGAATAGACATTGATACACGAGCTTATTTTACTTCAGCTACAATAATTATTGCTGTCCCTACCGGAATTAAAATTTTTAGTTGATTAGCAACTCTTCATGGAACTCAAATTAATTACAATCCTTCAACATTATGAAGATTAGGATTTGTTTTCCTATTTACAGTAGGAGGATTAACTGGAGTTATTTTAGCTAATTCTTCTATTGATATTACTCTTCATGATACTTATTATGTAGTAGCTCATTTTCACTATGTTTTATCTATAGGTGCCGTATTTGCCATTATAGGAGGATTCATTCATTGATACCCTTTATTTACAGGTCTTTCTCTTAATTCCTTCCTATTGAAAATTCAATTTATTACTATATTCATTGGAGTTAATTTAACTTTCTTTCCTCAACATTTTTTAGGGTTAGCAGGTATACCTCGTCGTTACTCTGATTATCCTGATAATTTTATTTCATGAAATATTATTTCCTCTTTTGGCTCATATATCTCTTTATTTTCAATAATAATAATAATAATTATTATTTGAGAATCTATAATTAATCAACGTATTATTTTATTCTCCTTAAATATATCATCTTCTATTGAATGATTACAAAAACT???????????????????????????????????????????
	Parides_panthonus_aglaope_EU119174     ??????????????????????ATCATAAAAATATTGGAACATTATATTTTATTTTCGGAATTTGAGCCGGAATAGTAGGTACTTCATTAAGACTATTAATTCGAACAGAATTAGGAACCCCAGGCTCCTTAATTGGAGATGATCAAATTTATAATACTATTGTTACAGCTCATGCTTTTATCATAATTTTTTTTATAGTTATACCTATTATAATTGGAGGATTTGGTAATTGATTAGTTCCTTTAATACTAGGAGCTCCTGATATAGCTTTCCCCCGTATAAATAATATAAGTTTTTGACTTTTACCTCCTTCTTTAACTCTTTTAATTTCAAGAAGAATTGTCGAAAATGGAGCAGGTACTGGATGAACAGTTTACCCTCCCCTTTCTTCCAATATTGCACATAGAGGAAGCTCAGTTGATTTAGCCATTTTTTCCCTTCATTTAGCCGGAATTTCTTCAATTTTAGGAGCTATTAATTTTATTACAACAATTATTAATATACGTATCAATAATTTATCATTTGATCAAATACCATTATTTGTTTGATCTGTAGGAATTACTGCTTTATTACTTTTACTATCTCTCCCAGTTTTAGCTGGAGCTATTACTATATTATTAACAGATCGAAATCTTAATACTTCTTTTTTTGACCCAGCTGGAGGAGGAGACCCAATTTTATATCAACATTTATTTTGATTTTTTGGGCATCCAGAAGTTTATATTTTAATTTTACCAGGATTTGGAATAATTTCACATATTATTTCCCAAGAAAGAGGAAAAAAAGAAACTTTTGGTTGTCTTGGAATAATTTATGCTATAATAGCTATTGGTTTATTAGGTTTTATTGTATGAGCTCATCATATATTTACTATTGGAATAGACATTGATACACGAGCTTATTTTACTTCAGCTACAATAATTATTGCTGTCCCTACCGGAATTAAAATTTTTAGTTGATTAGCAACTCTTCATGGAACTCAAATTAATTACAATCCTTCAACATTATGAAGATTAGGATTTGTTTTCCTATTTACAGTAGGAGGATTAACTGGAGTTATTTTAGCTAATTCTTCTATTGATATTACTCTTCATGATACTTATTATGTAGTAGCTCATTTTCACTATGTTTTATCTATAGGTGCCGTATTTGCCATTATAGGAGGATTCATTCATTGATACCCTTTATTTACAGGTCTTTCTCTTAATTCCTTCCTATTGAAAATTCAATTTATTACTATATTCATTGGAGTTAATTTAACTTTCTTTCCTCAACATTTTTTAGGGTTAGCAGGTATACCTCGTCGTTACTCTGATTATCCTGATAATTTTATTTCATGAAATATTATTTCCTCTTTTGGCTCATATATCTCTTTATTTTCAATAATAATAATAATAATTATTATTTGAGAATCTATAATTAATCAACGTATTATTTTATTCTCCTTAAATATATCATCTTCTATTGAATGATTACAAAAACTCCCCCCCTCTGAACATTCATATAATGAACTTCCTATTTTAAGA
	Parides_panthonus_jaguarae_AY804376    CGAAAATGATTTTATTCAACTAATCATAAAAATATTGGAACATTATATTTTTATTTTGGAATTTGAGCCGGAATAGTAGGTACTTCCTTAAGACTATTAATTCGAACAGAATTAGGAACCCCAGGCTCCTTAATTGGAGATGATCAAATTTATAATACTATTGTTACAGCTCATGCTTTTATTATAATTTTTTTTATAGTTATACCTATTATAATTGGAGGATTTGGTAATTGATTAGTTCCTTTAATATTAGGAGCCCCTGATATAGCTTTCCCCCGTATAAATAATATAAGTTTTTGACTTTTACCCCCTTCTTTAACCCTTTTAATTTCAAGAAGAATCGTCGAAAATGGAGCAGGTACTGGATGAACAGTTTACCCCCCCCTTTCTTCCAATATTGCACATAGAGGAAGTTCAGTTGATTTAGCTATTTTTTCTCTTCATTTAGCCGGAATTTCTTCAATTTTAGGAGCTATTAATTTTATTACAACAATTATTAATATACGTATCAATAATTTATCATTTGATCAAATACCATTGTTTGTTTGATCTGTAGGAATTACTGCCTTATTACTTTTACTATCTCTCCCAGTTTTAGCTGGAGCTATTACTATATTATTAACAGATCGAAATCTTAATACTTCTTTTTTTGACCCAGCTGGGGGAGGAGATCCAATTTTATATCAACATTTATTATGATTTTTTGGACATCCAGAAGTTTATATTTTAATTTTACCAGGATTTGGAATAATTTCACATATTATTTCCCAAGAAAGAGGAAAAAAAGAAACTTTTGGTTGCCTTGGAATAATTTATGCTATAATAGCCATTGGTTTATTAGGTTTTATTGTCTGAGCTCATCATATATTTACAATTGGAATAGACATTGATACACGAGCTTATTTTACTTCAGCTACAATAATTATTGCTGTCCCTACTGGAATTAAAATTTTTAGTTGATTAGCAACTCTTCATGGAACTCAAATTAATTACAATCCTTCAACATTATGAAGATTAGGATTTGTTTTCCTATTTACAGTAGGAGGATTAACTGGAGTTATTTTAGCTAATTCTTCTATTGATATTACTCTTCATGATACTTATTATGTAGTAGCTCATTTTCATTATGTTTTATCGATAGGTGCCGTATTTGCTATTATAGGAGGATTTATTCATTGATACCCTTTATTTACAGGTCTTTCTCTTAATTCCTTCCTATTGAAAATTCAATTTATTACTATATTCATTGGAGTTAATTTAACTTTCTTTCCTCAACATTTTTTAGGGTTAGCAGGTATACCTCGTCGTTACTCTGATTATCCTGATAATTTTATTTCATGAAATATTATCTCCTCTTTTGGCTCATATATTTCTTTATTTTCAATAATAATAATAATAATTATTATTTGAGAATCTATAATTAATCAACGTATTATTTTATTCTCTTTAAATATATCATCTTCTCTTGAATGATTACAAAAACTCCCCCCCTCTGAACATTCATATAATGAACTTCCT?????????
	Parides_panthonus_jaguarae_EU119175    CGAAAATGATTTTATTCAACTAATCATAAAAATATTGGAACATTATATTTTATTTTCGGAATTTGAGCCGGAATAGTAGGTACTTCCTTAAGACTATTAATTCGAACAGAATTAGGAACCCCAGGCTCCTTAATTGGAGATGATCAAATTTATAATACTATTGTTACAGCTCATGCTTTTATTATAATTTTTTTTATAGTTATACCTATTATAATTGGAGGATTTGGTAATTGATTAGTTCCTTTAATATTAGGAGCCCCTGATATAGCTTTCCCCCGTATAAATAATATAAGTTTTTGACTTTTACCCCCTTCTTTAACCCTTTTAATTTCAAGAAGAATCGTCGAAAATGGAGCAGGTACTGGATGAACAGTTTACCCTCCCCTTTCTTCCAATATTGCACATAGAGGAAGTTCAGTTGATTTAGCTATTTTTTCTCTTCATTTAGCCGGAATTTCTTCAATTTTAGGAGCTATTAATTTTATTACAACAATTATTAATATACGTATCAATAATTTATCATTTGATCAAATACCATTGTTTGTTTGATCTGTAGGAATTACTGCCTTATTACTTTTACTATCTCTCCCAGTTTTAGCTGGAGCTATTACTATATTATTAACAGATCGAAATCTTAATACTTCTTTTTTTGACCCAGCTGGGGGAGGAGATCCAATTTTATATCAACATTTATTTTGATTTTTTGGACATCCAGAAGTTTATATTTTAATTTTACCAGGATTTGGAATAATTTCACATATTATTTCCCAAGAAAGAGGAAAAAAAGAAACTTTTGGTTGCCTTGGAATAATTTATGCTATAATAGCCATTGGTTTATTAGGTTTTATTGTCTGAGCTCATCATATATTTACAATTGGAATAGACATTGATACACGAGCTTATTTTACTTCAGCTACAATAATTATTGCTGTCCCTACTGGAATTAAAATTTTTAGTTGATTAGCAACTCTTCATGGAACTCAAATTAATTACAATCCTTCAACATTATGAAGATTAGGATTTGTTTTCCTATTTACAGTAGGAGGATTAACTGGAGTTATTTTAGCTAATTCTTCTATTGATATTACTCTTCATGATACTTATTATGTAGTAGCTCATTTTCATTATGTTTTATCTATAGGTGCCGTATTTGCTATTATAGGAGGATTTATTCATTGATACCCTTTATTTACAGGTCTTTCTCTTAATTCCTTCCTATTGAAAATTCAATTTATTACTATATTCATTGGAGTTAATTTAACTTTCTTTCCTCAACATTTTTTAGGGTTAGCAGGTATACCTCGTCGTTACTCTGATTATCCTGATAATTTTATTTCATGAAATATTATCTCCTCTTTTGGCTCATATATTTCTTTATTTTCAATAATAATAATAATAATTATTATTTGAGAATCTATAATTAATCAACGTATTATTTTATTCTCTTTAAATATATCATCTTCTATTGAATGATTACAAAAACTCCCCCCCTCTGAACATTCATATAATGAACTTCCTATTTTAGAA
	Parides_panthonus_jaguarae_EU119176    CGAAAATGATTTTATTCAACTAATCATAAAAATATTGGAACATTATATTTTATTTTCGGAATTTGAGCCGGAATAGTAGGTACTTCCTTAAGACTATTAATTCGAACAGAATTAGGAACCCCAGGCTCCTTAATTGGAGATGATCAAATTTATAATACTATTGTTACAGCTCATGCTTTTATTATAATTTTTTTTATAGTTATACCTATTATAATTGGAGGATTTGGTAATTGATTAGTTCCTTTAATATTAGGAGCCCCTGATATAGCTTTCCCCCGTATAAATAATATAAGTTTTTGACTTTTACCCCCTTCTTTAACCCTTTTAATTTCAAGAAGAATCGTCGAAAATGGAGCAGGTACTGGATGAACAGTTTACCCCCCCCTTTCTTCCAATATTGCACATAGAGGAAGTTCAGTTGATTTAGCTATTTTTTCTCTTCATTTAGCCGGAATTTCTTCAATTTTAGGAGCTATTAATTTTATTACAACAATTATTAATATACGTATCAATAATTTATCATTTGATCAAATACCATTGTTTGTTTGATCTGTAGGAATTACTGCCTTATTACTTTTACTATCTCTCCCAGTTTTAGCTGGAGCTATTACTATATTATTAACAGATCGAAATCTTAATACTTCTTTTTTTGACCCAGCTGGGGGAGGAGATCCAATTTTATATCAACATTTATTTTGATTTTTTGGACATCCAGAAGTTTATATTTTAATTTTACCAGGATTTGGAATAATTTCACATATTATTTCCCAAGAAAGAGGAAAAAAAGAAACTTTTGGTTGCCTTGGAATAATTTATGCTATAATAGCCATTGGTTTATTAGGTTTTATTGTCTGAGCTCATCATATATTTACAATTGGAATAGACATTGATACACGAGCTTATTTTACTTCAGCTACAATAATTATTGCTGTCCCTACTGGAATTAAAATTTTTAGTTGATTAGCAACTCTTCATGGAACTCAAATTAATTACAATCCTTCAACATTATGAAGATTAGGATTTGTTTTCCTATTTACAGTAGGAGGATTAACTGGAGTTATTTTAGCTAATTCTTCTATTGATATTACTCTTCATGATACTTATTATGTAGTAGCTCATTTTCATTATGTTTTATCGATAGGTGCCGTATTTGCTATTATAGGAGGATTTATTCATTGATACCCTTTATTTACAGGTCTTTCTCTTAATTCCTTCCTATTGAAAATTCAATTTATTACTATATTCATTGGAGTTAATTTAACTTTCTTTCCTCAACATTTTTTAGGGTTAGCAGGTATACCTCGTCGTTACTCTGATTATCCTGATAATTTTATTTCATGAAATATTATCTCCTCTTTTGGCTCATATATTTCTTTATTTTCAATAATAATAATAATAATTATTATTTGAGAATCTATAATTAATCAACGTATTATTTTATTCTCTTTAAATATATCATCTTCTATTGAATGATTACAAAAACTCCCCCCCTCTGAACATTCATATAATGAACTTCCTATTTTAAGA
	Parides_panthonus_lysimachus_AY804377  CGAAAATGATTTTATTCAACTAATCATAAAAATATTGGAACATTATATTTTATTTTCGGAATTTGAGCCGGAATAGTAGGTACTTCCTTAAGACTATTAATTCGAACAGAATTAGGAAACCCAGGCTCCTTAATTGGAGATGATCAAATTTATAATACTATTGTTACAGCTCATGCTTTTATTATAATTTTTTTTATAGTTATACCTATTATAATCGGAGGATTTGGTAATTGATTAGTTCCTTTAATACTAGGAGCCCCTGATATAGCTTTCCCCCGTATAAATAATATAAGTTTTTGACTTTTACCTCCTTCTTTAACCCTTTTAATTTCAAGAAGAATCGTCGAAAATGGAGCAGGTACTGGATGAACAGTTTACCCTCCCCTTTCTTCTAATATTGCACATAGAGGAAGTTCAGTTGATTTAGCTATTTTTTCCCTTCATTTAGCCGGAATTTCCTCAATTTTAGGAGCTATTAATTTTATTACAACAATTATTAATATACGTATCAATAATTTATCATTTGATCAAATACCATTATTTGTTTGATCTGTAGGAATTACTGCTTTATTACTTTTACTATCTCTCCCAGTTTTAGCTGGAGCTATTACTATATTATTAACAGATCGAAATCTTAATACTTCTTTTTTTGACCCAGCTGGAGGAGGAGATCCAATTTTATATCAACATTTATTTTGATTTTTTGGACATCCAGAAGTTTATATTTTAATTTTACCAGGATTTGGAATAATTTCACATATTATTTCCCAAGAAAGAGGAAAAAAAGAAACTTTTGGTTGCCTTGGAATAATTTATGCTATAATAGCTATTGGTTTATTAGGTTTTATTGTCTGAGCTCATCATATATTTACAATTGGAATAGACATTGATACACGAGCTTATTTTACTTCAGCTACAATAATTATTGCTGTCCCTACCGGAATTAAAATTTTTAGTTGATTAGCAACTCTTCATGGAACTCAAATTAATTACAATCCTTCTACATTATGAAGATTAGGATTTGTTTTCCTATTTACAGTAGGAGGATTAACTGGAGTTATTTTAGCTAATTCTTCTATTGATATTACTCTTCATGATACTTATTATGTAGTAGCTCATTTTCATTATGTTTTATCTATAGGTGCTGTATTTGCCATTATAGGAGGATTTATTCATTGATACCCTTTATTTACAGGTCTTTCTCTTAATCCCTTCCTATTAAAAATTCAATTTATCACTATATTCATTGGAGTTAATCTAACTTTCTTTCCTCAACATTTTTTAGGGTTAGCAGGAATACCTCGTCGTTACTCTGATTATCCTGATAATTTTATTTCATGAAATATTATCTCCTCTTTTGGCTCATATATCTCTTTATTTTCAATAATAATAATAATAATTATTATTTGAGAATCTATAATTAATCAACGTATTATTTTATTCTCCTTAAATATATCATCTTCTATTGAATGATTACAAAAACTCCCCCCTTCTGAACATTCATATAATGAACTTCCTATTTTAAGA
	Parides_photinus_AF170877              CGAAAATGACTTTATTCAACAAATCATAAAGATATTGGTACATTATATTTTATTTTTGGAATTTGATCTGGAATAGTTGGTACTTCCTTAAGTTTATTAATTCGAACTGAATTAGGAAACCCAGGTTCTTTAATTGGAAATGATCAAATTTATAATACTATTGTTACAGCTCATGCTTTTATTATAATTTTTTTTATAGTAATACCTATTATAATTGGTGGATTTGGTAATTGACTTGTACCTTTAATATTAGGAGCTCCAGATATAGCTTTTCCTCGTATAAATAATATAAGTTTTTGACTTTTACCCCCTTCTTTAACTCTTTTAATTTCAAGAAGTATTGTTGAAAACGGAGCAGGTACTGGATGAACAGTTTACCCGCCTCTTTCTTCTAATATTGCTCATAGAGGAAGTTCAGTTGATTTAGCTATTTTTTCTTTACATTTAGCAGGTATTTCTTCTATTTTAGGAGCAATCAATTTTATTACTACAATTATTAATATACGTATAAATA---TATCTTTTGATCAAATACCCTTATTTGTATGATCAGTAGGAATTACAGCTCTTTTACTTTTACTATCTTTACCTGTTTTAGCCGGAGCTATTACTATATTATTAACTGATCGTAATCTTAATACTTCTTTTTTTGATCCTGCAGGAGGAGGAGACCCAATTTTATACCAACATTTATTTTGATTTTTTGGTCATCCTGAAGTTTATATTTTAATTTTACCAGGATTTGGTATAATTTCCCATATTATTTCTCAAGAAAGAGGTAAAAAAGAAACTTTTGGTTGTTTAGGAATAATTTATGCTATAATAGCTATTGGATTATTAGGTTTTATTGTTTGAGCTCATCATATATTTACAATTGGTATAGATATTGATACTCGAGCTTATTTTACTTCTGCTACAATAATTATTGCTGTGCCTACAGGAATTAAAATTTTTAGTTGATTAGCAACTCTTCATGGAACTCAAATTAATTATAATCCCTCAACATTATGAAGATTAGGATTTGTTTTCCTATTCACTGTAGGAGGATTAACTGGAGTAATTTTAGCTAATTCTTCTATTGATATTACTCTTCATGATACTTATTATGTAGTAGCTCATTTTCATTATGTTCTATCTATAGGAGCAGTATTTGCTATTATAGGAGGGTTTATTCATTGATACCCATTATTTACTGGATTATCTCTTAACCCATTTTTATTAAAAATTCAATTTTTAACTATATTTATTGGAGTTAATTTAACTTTTTTCCCTCAACATTTTTTAGGACTAGCTGGTATACCTCGTCGATATTCAGATTATCCTGATAGTTTTATTTCATGAAATATTATTTCCTCTTTTGGTTCATATATTTCTCTATTTTCTATAATAATAATAATAATAATTATTTGAGAATCCATAATTAATCAACGTATTGTTTTATTCTCTTTAAATATATCCTCTTCTATTGAATGACTTCAAAATTTTCCTCCTTCTGAACATTCATATAATGAACTTCCTATCTTAAGA
	Parides_proneus_AY804378               CGAAAATGACTTTATTCAACTAATCATAAAGATATTGGAACATTATATTTTATTTTTGGAATTTGAGCTGGTATAGTAGGTACATCATTAAGATTATTAATTCGAACTGAATTAGGAAATCCAGGTTCTTTAATTGGTGATGATCAAATTTATAATACTATTGTTACAGCTCACGCTTTTATTATAATTTTTTTTATAGTTATACCTATCATAATTGGTGGATTTGGTAATTGATTAGTTCCTTTAATATTAGGAGCTCCTGATATAGCTTTCCCCCGTATAAATAATATAAGTTTTTGACTTCTACCCCCTTCTTTAACTCTTTTAATTACAAGAAGATTTGTAGAAAACGGAGCAGGTACTGGATGAACAGTTTATCCTCCTCTTTCTTCTAATATTGCTCATAGAGGAAGATCAGTTGATTTAGCTATTTTTTCTTTACATTTAGCAGGAATTTCTTCAATTTTAGGAGCTATTAATTTTATTACTACAATTATTAATATACGAATTAACAATATATCATTTGATCAAATACCTTTATTTGTTTGATCAGTAGGAATTACTGCTCTTCTACTTTTATTATCTCTACCAGTTTTAGCTGGAGCTATTACAATATTATTAACTGATCGAAATCTTAATACTTCATTTTTTGATCCGGCTGGAGGAGGTGATCCTATTTTATATCAACATTTATTTTGATTTTTTGGACATCCAGAAGTCTACATTTTAATTTTACCAGGATTTGGAATAATTTCTCATATTATTTCCCAAGAAAGAGGAAAAAAAGAAACTTTTGGTTGTCTTGGAATAATTTATGCTATAATAGCTATTGGTTTATTAGGATTTATTGTTTGAGCTCATCATATATTTACAATTGGAATAGATATTGATACACGAGCTTATTTTACTTCAGCTACTATAATTATTGCTGTTCCTACCGGAATTAAAATTTTTAGTTGATTAGCAACTCTTCATGGAACTCAAATCAATTATAATCCTTCAACATTATGAAGATTAGGGTTTGTTTTCTTATTTACAGTAGGAGGATTAACTGGAGTTATTTTAGCTAATTCTTCTATTGATATTACTCTTCATGATACTTACTATGTAGTAGCTCATTTTCATTATGTTTTATCTATAGGAGCTGTATTTGCTATTATAGGAGGATTTATTCATTGATATCCTTTATTTACTGGACTTTCTTTAAATCCTTTATTATTAAAAATTCAATTTATTACTATATTTTTTGGAGTTAATTTAACTTTCTTTCCCCAACATTTTTTAGGATTAGCAGGAATACCTCGTCGTTATTCTGATTATCCAGATAATTTTATTTCATGAAATATTATTTCTTCTTTTGGATCTTATATCTCCTTATTTTCAATAATAATAATAATAATAATCATTTGAGAATCTATAATTAACCAACGTATTATCTTATTTTCTTTAAATATATCTTCCTCTAAAGAATGACTTGAAAAACTGCCTCCATCTGAACATTCATA??????????????????????
	Parides_proneus_AY804379               CGAAAATGACTTTATTCAACTAATCATAAAGATATTGGAACATTATATTTTATTTTTGGAATTTGAGCTGGTATAGTAGGTACATCATTAAGATTATTAATTCGAACTGAATTAGGAAATCCAGGTTCTTTAATTGGTGATGATCAAATTTATAATACTATTGTTACAGCTCACGCTTTTATTATAATTTTTTTTATAGTTATACCTATCATAATTGGTGGATTTGGTAATTGATTAGTTCCTTTAATATTAGGAGCTCCTGATATAGCTTTCCCCCGTATAAATAATATAAGTTTTTGACTTCTACCCCCTTCTTTAACTCTTTTAATTACAAGAAGATTTGTAGAAAACGGAGCAGGTACTGGATGAACAGTTTATCCTCCTCTTTCTTCTAATATTGCTCATAGAGGAAGATCAGTTGATTTAGCTATTTTTTCTTTACATTTAGCAGGTATTTCTTCAATTTTAGGAGCTATTAATTTTATTACTACAATTATTAATATACGAATTAACAATATATCATTTGATCAAATACCTTTATTTGTTTGATCAGTAGGAATTACTGCTCTTCTACTTTTATTATCTCTACCAGTTTTAGCTGGAGCTATTACAATATTATTAACTGATCGAAATCTTAATACTTCATTTTTTGATCCAGCTGGAGGAGGTGATCCTATTTTATATCAACATTTATTTTGATTTTTTGGTCATCCAGAAGTTTATATTTTAATTTTACCAGGTTTCGGTATAATCTCTCATATTATTTCCCAAGAAAGAGGAAAAAAAGAAACATTTGGTTGCTTAGGAATAATTTATGCTATAATAGCAATTGGATTATTAGGATTTATTGTTTGAGCTCACCATATATTTACAGTAGGAATAGATATTGACACTCGAGCTTATTTTACTTCAGCTACAATAATTATTGCTGTTCCCACAGGAATTAAAATTTTTAGCTGATTAGCTACTCTTCATGGAACACAAATTAATTATAATCCTTCAACTCTATGAAGATTAGGATTTGTTTTCTTATTTACTGTAGGAGGTTTAACTGGAGTTATTTTAGCTAATTCTTCTATTGATATTACTCTTCATGATACTTACTATGTTGTAGCTCATTTTCATTATGTTTTATCTATAGGAGCTGTTTTTGCTATTATAGGAGGATTCGTTCACTGATATCCTTTATTTACAGGACTTTCTTTAAATCCTTTATTATTAAAAATTCAATTTATTACTATATTTTTTGGAGTTAATTTAACTTTCTTTCCTCAACATTTTTTAGGATTAGCAGGAATACCTCGTCGTTATTCTGATTATCCAGATAATTTTATTTCATGAAATATTATTTCTTCTTTTGGATCTTATATTTCCTTATTTTCAATAATAATAATAATAATAATCATTTGAGAATCTATAATTAACCAACGTATTATCTTATTTTCTTTAAATATATCTTCCTCTATTGAATGACTTCAAAAACTTCCTCCTTCTGAACATTCATATAATGAACTTCCTATTTTAAGA
	Parides_proneus_AY804380               CGAAAATGACTTTATTCAACTAATCATAAAGATATTGGAACATTATATTTTATTTTTGGAATTTGAGCTGGTATAGTAGGTACATCATTAAGATTATTAATTCGAACTGAATTAGGAAATCCAGGTTCTTTAATTGGTGATGATCAAATTTATAATACTATTGTTACAGCTCACGCTTTTATTATAATTTTTTTTATAGTTATACCTATCATAATTGGTGGATTTGGTAATTGATTAGTTCCTTTAATATTAGGAGCTCCTGATATAGCTTTCCCCCGTATAAATAATATAAGTTTTTGACTTCTACCTCCTTCTTTAACTCTTTTAATTACAAGAAGATTTGTAGAAAACGGAGCAGGTACTGGATGAACAGTTTATCCTCCTCTTTCTTCTAATATTGCTCATAGAGGAAGATCAGTTGATTTAGCTATTTTTTCTTTACATTTAGCAGGTATTTCTTCAATTTTAGGAGCTATTAATTTTATTACTACAATTATTAATATACGAATTAACAATATATCATTTGATCAAATACCTTTATTTGTTTGATCAGTAGGAATTACTGCTCTTCTACTTTTATTATCTCTACCAGTTTTAGCTGGAGCTATTACAATATTATTAACTGATCGAAATCTTAATACTTCATTTTTTGATCCAGCTGGAGGAGGTGATCCTATTTTATATCAACATTTATTTTGATTTTTTGGTCATCCAGAAGTTTATATTTTAATTTTACCAGGTTTCGGTATAATCTCTCATATTATTTCCCAAGAAAGAGGAAAAAAAGAAACATTTGGTTGCTTAGGAATAATTTATGCTATAATAGCAATTGGATTATTAGGATTTATTGTTTGAGCTCACCATATATTTACAGTAGGAATAGATATTGACACTCGAGCTTATTTTACTTCAGCTACAATAATTATTGCTGTTCCCACAGGAATTAAAATTTTTAGCTGATTAGCTACTCTTCATGGAACACAAATTAATTATAATCCTTCAACTCTATGAAGATTAGGATTTGTTTTCTTATTTACTGTAGGAGGTTTAACTGGAGTTATTTTAGCTAATTCTTCTATTGATATTACTCTTCATGATACTTACTATGTTGTAGCTCATTTTCATTATGTTTTATCTATAGGAGCTGTTTTTGCTATTATAGGAGGATTCGTTCACTGATATCCTTTATTTACAGGACTTTCTTTAAATCCTTTATTATTAAAAATTCAATTTATTACTATATTTTTTGGAGTTAATTTAACTTTCTTTCCTCAACATTTTTTAGGATTAGCAGGAATACCTCGTCGTTATTCTGATTATCCAGATAATTTTATTTCATGAAATATTATTTCTTCTTTTGGATCTTATATTTCCTTATTTTCAATAATAATAATAATAATAATCATTTGAGAATCTATAATTAACCAACGTATTATCTTATTTTCTTTAAATATATCTTCCTCTATTGAATGACTTCAAAAACTTCCTCCTTCTGAACATTCATATAATGAACTTCCTATTTTAAGA
	Parides_sesostris_AY804381             CGAAAATGACTTTATTCAACAAATCATAAAGATATTGGTACATTATATTTTATTTTTGGAATTTGAGCTGGAATAGTTGGTACTTCTTTAAGTTTATTAATTCGAACTGAATTAGGAAATCCAGGCTCTTTAATTGGAAATGACCAAATTTATAATACTATTGTTACAGCTCATGCTTTTATTATAATTTTTTTCATAGTAATACCTATTATAATTGGTGGATTTGGTAATTGACTTGTACCTTTAATATTAGGAGCCCCAGATATAGCTTTCCCCCGTATAAATAATATAAGTTTTTGACTTTTACCCCCTTCTTTAACCCTTTTAATTTCAAGAAGTATTGTCGAAAATGGAGCTGGTACCGGATGAACAGTTTATCCCCCTCTCTCTTCTAATATTGCCCATAGAGGAAGATCAGTTGATTTAGCTATTTTTTCTTTACATTTAGCAGGTATTTCCTCTATTTTAGGGGCAATTAATTTTATTACCACAATTATTAATATACGTATTAATAATATATCTTTCGATCAAATACCCTTATTTGTATGATCAGTTGGAATTACAGCTCTTTTACTTTTATTATCTTTACCAGTTTTAGCTGGAGCTATTACTATATTATTAACTGATCGTAATCTTAATACTTCCTTCTTTGACCCAGCTGGAGGAGGAGATCCAATTTTATATCAACATTTATTTTGATTTTTTGGGCATCCTGAAGTTTATATTTTATTTTTACCAGGATTTGGAATAATTTCTCATATTATTTCTCAAGAAAGAGGAAAAAAGGAAACTTTTGGTTGTTTAGGAATAATTTATGCTATAATAGCTATTGGATTATTAGGATTTATCGTTTGAGCTCATCATATATTTACAATTGGTATAGATATTGATACTCGAGCTTATTTTACCTCAGCCACTATAATTATTGCCGTACCCACAGGAATTAAAATTTTTAGTTGATTAGCAACTCTTCATGGAGCTCAAATTAATTATAATCCTTCAACATTATGAAGTTTAGGATTTGTATTTTTATTCACTGTAGGAGGTTTAACTGGTGTAATTTTAGCTAATTCTTCTATTGATATTACTCTTCATGACACTTATTATGTAGTAGCTCATTTCCATTATGTTTTATCTATAGGAGCAGTATTTGCAATTATAGGAGGATTTATTCATTGATATCCTTTATTTACTGGTTTATCTCTTAATCCTTTTTTATTAAAAATTCAATTTATAACTATATTTATTGGAGTTAATTTAACTTTTTTCCCTCAACATTTCTTAGGCTTAGCCGGTATACCTCGTCGATACTCAGATTATCCTGATAGATTTATTTCATGAAATATTATCTCTTCATTCGGATCTTATATTTCTTTATTTTCAATAATAATAATAATAATAATTATTTGAGAGTCTATAATTAATCAACGTATTATTTTATTTCCTTTAAATATATCATCTTCTATTGAATGACTTCAAAATTTACCTCCTTCTGAACACT??????????????????????????
	Parides_sesostris_zestos_GU164026      ??????????????????????????????????????AACATTATATTTTATTTTTGGAATTTGAGCTGGTATAGTTGGTACTTCTTTAAGTTTATTAATTCGAACTGAATTAGGTAATCCTGGTTCTTTAATTGGTAATGATCAAATTTATAATACTATTGTTACAGCTCATGCTTTTATTATAATTTTTTTTATAGTAATACCTATTATAATTGGTGGATTTGGTAATTGACTTGTACCTTTAATACTTGGTGCTCCTGATATAGCTTTCCCCCGTATAAATAATATAAGTTTTTGACTTTTACCCCCTTCTTTAACTCTTTTAATTTCAAGAAGAATTGTCGAAAATGGGGCAGGTACTGGATGAACGGTTTACCCTCCCCTTTCATCTAATATTGCCCATAGAGGAAGTTCAGTTGATTTAGCTATTTTTTCTCTTCATTTAGCTGGTATTTCTTCTATTTTAGGAGCTATTAATTTTATTACCACTATTATTAATATACGTATTAATAATATATCATTTGATCAAATACCTTTATTTGTATGATCAGTAGGAATTACAGCTCTTTTACTTCTCCTATCTCTCCCTGTTTTAGCTGGTGCTATTACTATATTATTAACTGATCGTAATCTCAATACATCTTTTTTTGATCCAGCTGGTGGAGGTGATCCAATTTTATATCAACACCTATTT???????????????????????????????????????????????????????????????????????????????????????????????????????????????????????????????????????????????????????????????????????????????????????????????????????????????????????????????????????????????????????????????????????????????????????????????????????????????????????????????????????????????????????????????????????????????????????????????????????????????????????????????????????????????????????????????????????????????????????????????????????????????????????????????????????????????????????????????????????????????????????????????????????????????????????????????????????????????????????????????????????????????????????????????????????????????????????????????????????????????????????????????????????????????????????????????????????????????????????????????????????????????????????????????
	Parides_sesostris_zestos_GU164027      ??????????????????????????????????????AACATTATATTTTATTTTTGGAATTTGAGCTGGTATAGTTGGTACTTCGTTAAGTTTATTAATTCGAACTGAATTAGGTAATCCTGGTTCTTTAATTGGTAATGATCAAATTTATAATACTATTGTTACAGCTCATGCTTTTATTATAATTTTTTTTATAGTAATACCTATTATAATTGGTGGATTTGGTAATTGACTTGTACCTTTAATACTTGGTGCTCCTGATATAGCTTTCCCCCGTATAAATAATATAAGTTTTTGACTTTTACCCCCTTCTTTAACTCTTTTAATTTCAAGAAGAATTGTCGAAAATGGGGCAGGTACTGGATGAACGGTTTACCCTCCCCTTTCATCTAATATCGCCCATAGAGGAAGTTCAGTTGATTTAGCTATTTTTTCTCTTCATTTAGCTGGTATTTCTTCTATTTTAGGAGCTATTAATTTTATTACCACTATTATTAATATACGTATTAATAATATATCATTTGATCAAATACCTTTATTTGTATGATCAGTAGGAATTACAGCTCTTTTACTTCTCTTATCTCTCCCTGTTTTAGCTGGTGCTATTACTATATTATTAACTGATCGTAATCTCAATACGTCTTTTTTTGATCCAGCTGGTGGAGGTGATCCAATTTTATATCAACACCTATTT???????????????????????????????????????????????????????????????????????????????????????????????????????????????????????????????????????????????????????????????????????????????????????????????????????????????????????????????????????????????????????????????????????????????????????????????????????????????????????????????????????????????????????????????????????????????????????????????????????????????????????????????????????????????????????????????????????????????????????????????????????????????????????????????????????????????????????????????????????????????????????????????????????????????????????????????????????????????????????????????????????????????????????????????????????????????????????????????????????????????????????????????????????????????????????????????????????????????????????????????????????????????????????????????
	Parides_sesostris_zestos_GU164028      ??????????????????????????????????????AACATTATATTTTATTTTTGGAATTTGAGCTGGTATAGTTGGTACTTCTTTAAGTTTATTAATTCGAACTGAATTAGGTAATCCTGGTTCTTTAATTGGTAATGATCAAATTTATAATACTATTGTTACAGCTCATGCTTTTATTATAATTTTTTTTATAGTAATACCTATTATAATTGGTGGATTTGGTAATTGACTTGTACCTTTAATACTTGGTGCTCCTGATATAGCTTTCCCCCGTATAAATAATATAAGTTTTTGACTTTTACCCCCTTCTTTAACTCTTTTAATTTCAAGAAGAATTGTCGAAAATGGGGCAGGTACTGGATGAACGGTTTACCCTCCCCTTTCATCTAATATTGCCCATAGAGGAAGTTCAGTTGATTTAGCTATTTTTTCTCTTCATTTAGCTGGTATTTCTTCTATTTTAGGAGCTATTAATTTTATTACCACTATTATTAATATACGTATTAATAATATATCATTTGATCAAATACCTTTATTTGTATGATCAGTAGGAATTACAGCTCTTTTACTTCTCTTATCTCTCCCTGTTTTAGCTGGTGCTATTACTATATTATTAACTGATCGTAATCTTAATACATCTTTTTTTGATCCAGCTGGTGGAGGTGATCCAATTTTATATCAACACCTATTT???????????????????????????????????????????????????????????????????????????????????????????????????????????????????????????????????????????????????????????????????????????????????????????????????????????????????????????????????????????????????????????????????????????????????????????????????????????????????????????????????????????????????????????????????????????????????????????????????????????????????????????????????????????????????????????????????????????????????????????????????????????????????????????????????????????????????????????????????????????????????????????????????????????????????????????????????????????????????????????????????????????????????????????????????????????????????????????????????????????????????????????????????????????????????????????????????????????????????????????????????????????????????????????????
	Parides_sesostris_zestos_GU164029      ??????????????????????????????????????????TTATATTTTATTTTTGGAATTTGAGCTGGTATAGTTGGTACTTCTTTAAGTTTATTAATTCGAACTGAATTAGGTAATCCTGGTTCTTTAATTGGTAATGATCAAATTTATAATACTATTGTTACAGCTCATGCTTTTATTATAATTTTTTTTATAGTAATACCTATTATAATTGGTGGATTTGGTAATTGACTTGTACCTTTAATACTTGGTGCTCCTGATATAGCTTTCCCCCGTATAAATAATATAAGTTTTTGACTTTTACCCCCTTCTTTAACTCTTTTAATTTCAAGAAGAATTGTCGAAAATGGGGCAGGTACTGGATGAACGGTTTACCCTCCCCTTTCATCTAATATTGCCCATAGAGGAAGTTCAGTTGATTTAGCTATTTTTTCTCTTCATTTAGCTGGTATTTCTTCTATTTTAGGAGCTATTAATTTTATTACCACTATTATTAATATACGTATTAATAATATATCATTTGATCAAATACCTTTATTTGTATGATCAGTAGGAATTACAGCTCTTTTACTTCTCTTATCTCTCCCTGTTTTAGCTGGTGCTATTACTATATTATTAACTGATCGTAATCTTAATACATCTTTTTTTGATCCAGCTGGTGGAGGTGATCCAATTTTATATCAACACCTATTT???????????????????????????????????????????????????????????????????????????????????????????????????????????????????????????????????????????????????????????????????????????????????????????????????????????????????????????????????????????????????????????????????????????????????????????????????????????????????????????????????????????????????????????????????????????????????????????????????????????????????????????????????????????????????????????????????????????????????????????????????????????????????????????????????????????????????????????????????????????????????????????????????????????????????????????????????????????????????????????????????????????????????????????????????????????????????????????????????????????????????????????????????????????????????????????????????????????????????????????????????????????????????????????????
	Parides_sesostris_zestos_GU164030      ??????????????????????????????????????AACATTATATTTTATTTTTGGAATTTGAGCTGGTATAGTTGGTACTTCTTTAAGTTTATTAATTCGAACTGAATTAGGTAATCCTGGTTCTTTAATTGGTAATGATCAAATTTATAATACTATTGTTACAGCTCATGCTTTTATTATAATTTTTTTTATAGTAATACCTATTATAATTGGTGGATTTGGTAATTGACTTGTACCTTTAATACTTGGTGCTCCTGATATAGCTTTCCCCCGTATAAATAATATAAGTTTTTGACTTTTACCCCCTTCTTTAACTCTTTTAATTTCAAGAAGAATTGTCGAAAATGGGGCAGGTACTGGATGAACGGTTTACCCTCCCCTTTCATCTAATATTGCCCATAGAGGAAGTTCAGTTGATTTAGCTATTTTTTCTCTTCATTTAGCTGGTATTTCTTCTATTTTAGGAGCTATTAATTTTATTACCACTATTATTAATATACGTATTAATAATATATCATTTGATCAAATACCTTTATTTGTATGATCAGTAGGAATTACAGCTCTTTTACTTCTCTTATCTCTCCCTGTTTTAGCTGGTGCTATTACTATATTATTAACTGATCGTAATCTCAATACATCTTTTTTTGATCCAGCTGGTGGAGGTGATCCAATTTTATATCAACACCTATTTT??????????????????????????????????????????????????????????????????????????????????????????????????????????????????????????????????????????????????????????????????????????????????????????????????????????????????????????????????????????????????????????????????????????????????????????????????????????????????????????????????????????????????????????????????????????????????????????????????????????????????????????????????????????????????????????????????????????????????????????????????????????????????????????????????????????????????????????????????????????????????????????????????????????????????????????????????????????????????????????????????????????????????????????????????????????????????????????????????????????????????????????????????????????????????????????????????????????????????????????????????????????????????????????????
	Parides_sesostris_zestos_GU164031      ??????????????????????????????????????AACATTATATTTTATTTTTGGAATTTGAGCTGGTATAGTTGGTACTTCTTTAAGTTTATTAATTCGAACTGAATTAGGTAATCCTGGTTCTTTAATTGGTAATGATCAAATTTATAATACTATTGTTACAGCTCATGCTTTTATTATAATTTTTTTTATAGTAATACCTATTATAATTGGTGGATTTGGTAATTGACTTGTACCTTTAATACTTGGTGCTCCTGATATAGCTTTCCCCCGTATAAATAATATAAGTTTTTGACTTTTACCCCCTTCTTTAACTCTTTTAATTTCAAGAAGAATTGTCGAAAATGGGGCAGGTACTGGATGAACGGTTTACCCTCCCCTTTCATCTAATATTGCCCATAGAGGAAGTTCAGTTGATTTAGCTATTTTTTCTCTTCATTTAGCTGGTATTTCTTCTATTTTAGGAGCTATTAATTTTATTACCACTATTATTAATATACGTATTAATAATATATCATTTGATCAAATACCTTTATTTGTATGATCAGTAGGAATTACAGCTCTTTTACTTCTCTTATCTCTCCCTGTTTTAGCTGGTGCTATTACTATATTATTAACTGATCGTAATCTCAATACATCTTTTTTTGATCCAGCTGGTGGAGGTGATCCAATTTTATATCAACACCTATTT???????????????????????????????????????????????????????????????????????????????????????????????????????????????????????????????????????????????????????????????????????????????????????????????????????????????????????????????????????????????????????????????????????????????????????????????????????????????????????????????????????????????????????????????????????????????????????????????????????????????????????????????????????????????????????????????????????????????????????????????????????????????????????????????????????????????????????????????????????????????????????????????????????????????????????????????????????????????????????????????????????????????????????????????????????????????????????????????????????????????????????????????????????????????????????????????????????????????????????????????????????????????????????????????
	Parides_sesostris_zestos_GU164032      ??????????????????????????????????????AACATTATATTTTATTTTTGGAATTTGAGCTGGTATAGTTGGTACTTCTTTAAGTTTATTAATTCGAACTGAATTAGGTAATCCTGGTTCTTTAATTGGTAATGATCAAATTTATAATACTATTGTTACAGCTCATGCTTTTATTATAATTTTTTTTATAGTAATACCTATTATAATTGGTGGATTTGGTAATTGACTTGTACCTTTAATACTTGGTGCTCCTGATATAGCTTTCCCCCGTATAAATAATATAAGTTTTTGACTTTTACCCCCTTCTTTAACTCTTTTAATTTCAAGAAGAATTGTCGAAAATGGGGCAGGTACTGGATGAACGGTTTACCCTCCCCTTTCATCTAATATTGCCCATAGAGGAAGTTCAGTTGATTTAGCTATTTTTTCTCTTCATTTAGCTGGTATTTCTTCTATTTTAGGAGCTATTAATTTTATTACCACTATTATTAATATACGTATTAATAATATATCATTTGATCAAATACCTTTATTTGTATGATCAGTAGGAATTACAGCTCTTTTACTTCTCTTATCTCTCCCTGTTTTAGCTGGTGCTATTACTATATTATTAACTGATCGTAATCTCAATACGTCTTTTTTTGATCCAGCTGGTGGAGGTGATCCAATTTTATATCAACACCTATTTT??????????????????????????????????????????????????????????????????????????????????????????????????????????????????????????????????????????????????????????????????????????????????????????????????????????????????????????????????????????????????????????????????????????????????????????????????????????????????????????????????????????????????????????????????????????????????????????????????????????????????????????????????????????????????????????????????????????????????????????????????????????????????????????????????????????????????????????????????????????????????????????????????????????????????????????????????????????????????????????????????????????????????????????????????????????????????????????????????????????????????????????????????????????????????????????????????????????????????????????????????????????????????????????????
	Parides_sesostris_zestos_GU164033      ??????????????????????????????????????AACATTATATTTTATTTTTGGAATTTGAGCTGGTATAGTTGGTACTTCTTTAAGTTTATTAATTCGAACTGAATTAGGTAATCCTGGTTCTTTAATTGGTAATGATCAAATTTATAATACTATTGTTACAGCTCATGCTTTTATTATAATTTTTTTTATAGTAATACCTATTATAATTGGTGGATTTGGTAATTGACTTGTACCTTTAATACTTGGTGCTCCTGATATAGCTTTCCCCCGTATAAATAATATAAGTTTTTGACTTTTACCCCCTTCTTTAACTCTTTTAATTTCAAGAAGAATTGTCGAAAATGGGGCAGGTACTGGATGAACGGTTTACCCTCCCCTTTCATCTAATATTGCCCATAGAGGAAGTTCAGTTGATTTAGCTATTTTTTCTCTTCATTTAGCTGGTATTTCTTCTATTTTAGGAGCTATTAATTTTATTACCACTATTATTAATATACGTATTAATAATATATCATTTGATCAAATACCTTTATTTGTATGATCAGTAGGAATTACAGCTCTTTTACTTCTCTTATCTCTCCCTGTTTTAGCTGGTGCTATTACTATATTATTAACTGATCGTAATCTCAATACGTCTTTTTTTGATCCAGCTGGTGGAGGTGATCCAATTTTATATCAACACCTATTT???????????????????????????????????????????????????????????????????????????????????????????????????????????????????????????????????????????????????????????????????????????????????????????????????????????????????????????????????????????????????????????????????????????????????????????????????????????????????????????????????????????????????????????????????????????????????????????????????????????????????????????????????????????????????????????????????????????????????????????????????????????????????????????????????????????????????????????????????????????????????????????????????????????????????????????????????????????????????????????????????????????????????????????????????????????????????????????????????????????????????????????????????????????????????????????????????????????????????????????????????????????????????????????????
	Parides_sesostris_zestos_GU164034      ??????????????????????????????????????AACATTATATTTTATTTTTGGAATTTGAGCTGGTATAGTTGGTACTTCTTTAAGTTTATTAATTCGAACTGAATTAGGTAATCCTGGTTCTTTAATTGGTAATGATCAAATTTATAATACTATTGTTACAGCTCATGCTTTTATTATAATTTTTTTTATAGTAATGCCTATTATAATTGGTGGATTTGGTAATTGACTTGTACCTTTAATACTTGGTGCTCCTGATATAGCTTTCCCCCGTATAAATAATATAAGTTTTTGACTTTTACCCCCTTCTTTAACTCTTTTAATTTCAAGAAGAATTGTCGAAAATGGGGCAGGTACTGGATGAACGGTTTACCCTCCCCTTTCATCTAATATTGCCCATAGAGGAAGTTCAGTTGATTTAGCTATTTTTTCTCTTCATTTAGCTGGTATTTCTTCTATTTTAGGAGCTATTAATTTTATTACCACTATTATTAATATACGTATTAATAATATATCATTTGATCAAATACCTTTATTTGTATGATCAGTAGGAATTACAGCTCTTTTACTTCTCTTATCTCTCCCTGTTTTAGCTGGTGCTATTACTATATTATTAACTGATCGTAATCTCAATACATCTTTTTTTGATCCAGCTGGTGGAGGTGATCCAATTTTATATCAACACCTATTT???????????????????????????????????????????????????????????????????????????????????????????????????????????????????????????????????????????????????????????????????????????????????????????????????????????????????????????????????????????????????????????????????????????????????????????????????????????????????????????????????????????????????????????????????????????????????????????????????????????????????????????????????????????????????????????????????????????????????????????????????????????????????????????????????????????????????????????????????????????????????????????????????????????????????????????????????????????????????????????????????????????????????????????????????????????????????????????????????????????????????????????????????????????????????????????????????????????????????????????????????????????????????????????????
	Parides_sesostris_zestos_GU164035      ??????????????????????????????????????AACATTATATTTTATTTTTGGAATTTGAGCTGGTATAGTTGGTACTTCTTTAAGTTTATTAATTCGAACTGAATTAGGTAATCCTGGTTCTTTAATTGGTAATGATCAAATTTATAATACTATTGTTACAGCTCATGCTTTTATTATAATTTTTTTTATAGTAATGCCTATTATAATTGGTGGATTTGGTAATTGACTTGTACCTTTAATACTTGGTGCTCCTGATATAGCTTTCCCCCGTATAAATAATATAAGTTTTTGACTTTTACCCCCTTCTTTAACTCTTTTAATTTCAAGAAGAATTGTCGAAAATGGGGCAGGTACTGGATGAACGGTTTACCCTCCCCTTTCATCTAATATTGCCCATAGAGGAAGTTCAGTTGATTTAGCTATTTTTTCTCTTCATTTAGCTGGTATTTCTTCTATTTTAGGAGCTATTAATTTTATTACCACTATTATTAATATACGTATTAATAATATATCATTTGATCAAATACCTTTATTTGTATGATCAGTAGGAATTACAGCTCTTTTACTTCTCTTATCTCTCCCTGTTTTAGCTGGTGCTATTACTATATTATTAACTGATCGTAATCTCAATACATCTTTTTTTGATCCAGCTGGTGGAGGTGATCCAATTTTATATCAACACCTATTT???????????????????????????????????????????????????????????????????????????????????????????????????????????????????????????????????????????????????????????????????????????????????????????????????????????????????????????????????????????????????????????????????????????????????????????????????????????????????????????????????????????????????????????????????????????????????????????????????????????????????????????????????????????????????????????????????????????????????????????????????????????????????????????????????????????????????????????????????????????????????????????????????????????????????????????????????????????????????????????????????????????????????????????????????????????????????????????????????????????????????????????????????????????????????????????????????????????????????????????????????????????????????????????????
	Parides_sesostris_zestos_GU164036      ??????????????????????????????????????AACATTATATTTTATTTTTGGAATTTGAGCTGGTATAGTTGGTACTTCTTTAAGTTTATTAATTCGAACTGAATTAGGTAATCCTGGTTCTTTAATTGGTAATGATCAAATTTATAATACTATTGTTACAGCTCATGCTTTTATTATAATTTTTTTTATAGTAATACCTATTATAATTGGTGGATTTGGTAATTGACTTGTACCTTTAATACTTGGTGCTCCTGATATAGCTTTCCCCCGTATAAATAATATAAGTTTTTGACTTTTACCCCCTTCTTTAACTCTTTTAATTTCAAGAAGAATTGTCGAAAATGGGGCAGGTACTGGATGAACGGTTTACCCTCCCCTTTCATCTAATATTGCCCATAGAGGAAGTTCAGTTGATTTAGCTATTTTTTCTCTTCATTTAGCTGGTATTTCTTCTATTTTAGGAGCTATTAATTTTATTACCACTATTATTAATATACGTATTAATAATATATCATTTGATCAAATACCTTTATTTGTATGATCAGTAGGAATTACAGCTCTTTTACTTCTCTTATCTCTCCCTGTTTTAGCTGGTGCTATTACTATATTATTAACTGATCGTAATCTCAATACATCTTTTTTTGATCCAGCTGGTGGAGGTGATCCAATTTTATATCAACACCTATTT???????????????????????????????????????????????????????????????????????????????????????????????????????????????????????????????????????????????????????????????????????????????????????????????????????????????????????????????????????????????????????????????????????????????????????????????????????????????????????????????????????????????????????????????????????????????????????????????????????????????????????????????????????????????????????????????????????????????????????????????????????????????????????????????????????????????????????????????????????????????????????????????????????????????????????????????????????????????????????????????????????????????????????????????????????????????????????????????????????????????????????????????????????????????????????????????????????????????????????????????????????????????????????????????
	Parides_sesostris_zestos_GU164037      ??????????????????????????????????????AACATTATATTTTATTTTTGGAATTTGAGCTGGTATAGTTGGTACTTCTTTAAGTTTATTAATTCGAACTGAATTAGGTAATCCTGGTTCTTTAATTGGTAATGATCAAATTTATAATACTATTGTTACAGCTCATGCTTTTATTATAATTTTTTTTATAGTAATACCTATTATAATTGGTGGATTTGGTAATTGACTTGTACCTTTAATACTTGGTGCTCCTGATATAGCTTTCCCCCGTATAAATAATATAAGTTTTTGACTTTTACCCCCTTCTTTAACTCTTTTAATTTCAAGAAGAATTGTCGAAAATGGGGCAGGTACTGGATGAACGGTTTACCCTCCCCTTTCATCTAATATTGCCCATAGAGGAAGTTCAGTTGATTTAGCTATTTTTTCTCTTCATTTAGCTGGTATTTCTTCTATTTTAGGAGCTATTAATTTTATTACCACTATTATTAATATACGTATTAATAATATATCATTTGATCAAATACCTTTATTTGTATGATCAGTAGGAATTACAGCTCTTTTACTTCTCTTATCTCTCCCTGTTTTAGCTGGTGCTATTACTATATTATTAACTGATCGTAATCTCAATACGTCTTTTTTTGATCCAGCTGGTGGAGGTGATCCAATTTTATATCAACACCTATTT???????????????????????????????????????????????????????????????????????????????????????????????????????????????????????????????????????????????????????????????????????????????????????????????????????????????????????????????????????????????????????????????????????????????????????????????????????????????????????????????????????????????????????????????????????????????????????????????????????????????????????????????????????????????????????????????????????????????????????????????????????????????????????????????????????????????????????????????????????????????????????????????????????????????????????????????????????????????????????????????????????????????????????????????????????????????????????????????????????????????????????????????????????????????????????????????????????????????????????????????????????????????????????????????
	Parides_sesostris_zestos_GU164038      ??????????????????????????????????????????????????????????????????????????????????????????????????????CGAACTGAATTAGGTAATCCTGGTTCTTTAATTGGTAATGATCAAATTTATAATACTATTGTTACAGCTCATGCTTTTATTATAATTTTTTTTATAGTAATACCTATTATAATTGGTGGATTTGGTAATTGACTTGTACCTTTAATACTTGGTGCTCCTGATATAGCTTTCCCCCGTATAAATAATATAAGTTTTTGACTTTTACCCCCTTCTTTAACTCTTTTAATTTCAAGAAGAATTGTCGAAAATGGGGCAGGTACTGGATGAACGGTTTACCCTCCCCTTTCATCTAATATTGCCCATAGAGGAAGTTCAGTTGATTTAGCTATTTTTTCTCTTCATTTAGCTGGTATTTCTTCTATTTTAGGAGCTATTAATTTTATTACCACTATTATTAATATACGTATTAATAATATATCATTTGATCAAATACCTTTATTTGTATGATCAGTAGGAATTACAGCTCTTTTACTTCTCTTATCTCTCCCTGTTTTAGCTGGTGCTATTACTATATTA?????????????????????????????????????????????????????????????????????????????????????????????????????????????????????????????????????????????????????????????????????????????????????????????????????????????????????????????????????????????????????????????????????????????????????????????????????????????????????????????????????????????????????????????????????????????????????????????????????????????????????????????????????????????????????????????????????????????????????????????????????????????????????????????????????????????????????????????????????????????????????????????????????????????????????????????????????????????????????????????????????????????????????????????????????????????????????????????????????????????????????????????????????????????????????????????????????????????????????????????????????????????????????????????????????????????????????????????????????????????????????????????????????????????
	Parides_sesostris_zestos_GU164039      ??????????????????????????????????????AACATTATATTTTATTTTTGGAATTTGAGCTGGTATAGTTGGTACTTCTTTAAGTTTATTAATTCGAACTGAATTAGGTAATCCTGGTTCTTTAATTGGTAATGATCAAATTTATAATACTATTGTTACAGCTCATGCTTTTATTATAATTTTTTTTATAGTAATACCTATTATAATTGGTGGATTTGGTAATTGACTTGTACCTTTAATACTTGGTGCTCCTGATATAGCTTTCCCCCGTATAAATAATATAAGTTTTTGACTTTTACCCCCTTCTTTAACTCTTTTAATTTCAAGAAGAATTGTCGAAAATGGGGCAGGTACTGGATGAACGGTTTACCCTCCCCTTTCATCTAATATTGCCCATAGAGGAAGTTCAGTTGATTTAGCTATTTTTTCTCTTCATTTAGCTGGTATTTCTTCTATTTTAGGAGCTATTAATTTTATTACCACTATTATTAATATACGTATTAATAATATATCATTTGATCAAATACCTTTATTTGTATGATCAGTAGGAATTACAGCTCTTTTACTTCTCTTATCTCTCCCTGTTTTAGCTGGTGCTATTACTATATTATTAACTGATCGTAATCTCAATACATCTTTTTTTGATCCAGCTGGTGGAGGTGATCCAATTTTATATCAACACCTATTT???????????????????????????????????????????????????????????????????????????????????????????????????????????????????????????????????????????????????????????????????????????????????????????????????????????????????????????????????????????????????????????????????????????????????????????????????????????????????????????????????????????????????????????????????????????????????????????????????????????????????????????????????????????????????????????????????????????????????????????????????????????????????????????????????????????????????????????????????????????????????????????????????????????????????????????????????????????????????????????????????????????????????????????????????????????????????????????????????????????????????????????????????????????????????????????????????????????????????????????????????????????????????????????????
	Parides_sesostris_zestos_GU164040      ??????????????????????????????????????AACATTATATTTTATTTTTGGAATTTGAGCTGGTATAGTTGGTACTTCTTTAAGTTTATTAATTCGAACTGAATTAGGTAATCCTGGTTCTTTAATTGGTAATGATCAAATTTATAATACTATTGTTACAGCTCATGCTTTTATTATAATTTTTTTTATAGTAATGCCTATTATAATTGGTGGATTTGGTAATTGACTTGTACCTTTAATACTTGGTGCTCCTGATATAGCTTTCCCCCGTATAAATAATATAAGTTTTTGACTTTTACCCCCTTCTTTAACTCTTTTAATTTCAAGAAGAATTGTCGAAAATGGGGCAGGTACTGGATGAACGGTTTACCCTCCCCTTTCATCTAATATTGCCCATAGAGGAAGTTCAGTTGATTTAGCTATTTTTTCTCTTCATTTAGCTGGTATTTCTTCTATTTTAGGAGCTATTAATTTTATTACCACTATTATTAATATACGTATTAATAATATATCATTTGATCAAATACCTTTATTTGTATGATCAGTAGGAATTACAGCTCTTTTACTTCTCTTATCTCTCCCTGTTTTAGCTGGTGCTATTACTATATTATTAACTGATCGTAATCTCAATACATCTTTTTTTGATCCAGCTGGTGGAGGTGATCCAATTTTATATCAACACCTATTT???????????????????????????????????????????????????????????????????????????????????????????????????????????????????????????????????????????????????????????????????????????????????????????????????????????????????????????????????????????????????????????????????????????????????????????????????????????????????????????????????????????????????????????????????????????????????????????????????????????????????????????????????????????????????????????????????????????????????????????????????????????????????????????????????????????????????????????????????????????????????????????????????????????????????????????????????????????????????????????????????????????????????????????????????????????????????????????????????????????????????????????????????????????????????????????????????????????????????????????????????????????????????????????????
	Parides_sesostris_zestos_GU164041      ??????????????????????????????????????AACATTATATTTTATTTTTGGAATTTGAGCTGGTATAGTTGGTACTTCTTTAAGTTTATTAATTCGAACTGAATTAGGTAATCCTGGTTCTTTAATTGGTAATGATCAAATTTATAATACTATTGTTACAGCTCATGCTTTTATTATAATTTTTTTTATAGTAATACCTATTATAATTGGTGGATTTGGTAATTGACTTGTACCTTTAATACTTGGTGCTCCTGATATAGCTTTCCCCCGTATAAATAATATAAGTTTTTGACTTTTACCCCCTTCTTTAACTCTTTTAATTTCAAGAAGAATTGTCGAAAATGGGGCAGGTACTGGATGAACGGTTTACCCTCCCCTTTCATCTAATATTGCCCATAGAGGAAGTTCAGTTGATTTAGCTATTTTTTCTCTTCATTTAGCTGGTATTTCTTCTATTTTAGGAGCTATTAATTTTATTACCACTATTATTAATATACGTATTAATAATATATCATTTGATCAAATACCTTTATTTGTATGATCAGTAGGAATTACAGCTCTTTTACTTCTCCTATCTCTCCCTGTTTTAGCTGGTGCTATTACTATATTATTAACTGATCGTAATCTCAATACATCTTTTTTTGATCCAGCTGGTGGAGGTGATCCAATTTTATATCAACACCTAT?TT??????????????????????????????????????????????????????????????????????????????????????????????????????????????????????????????????????????????????????????????????????????????????????????????????????????????????????????????????????????????????????????????????????????????????????????????????????????????????????????????????????????????????????????????????????????????????????????????????????????????????????????????????????????????????????????????????????????????????????????????????????????????????????????????????????????????????????????????????????????????????????????????????????????????????????????????????????????????????????????????????????????????????????????????????????????????????????????????????????????????????????????????????????????????????????????????????????????????????????????????????????????????????????????????
	Parides_sesostris_zestos_GU164042      ??????????????????????????????????????AACATTATATTTTATTTTTGGAATTTGAGCTGGTATAGTTGGTACTTCTTTAAGTTTATTAATTCGAACTGAATTAGGTAATCCTGGTTCTTTAATTGGTAATGATCAAATTTATAATACTATTGTTACAGCTCATGCTTTTATTATAATTTTTTTTATAGTAATACCTATTATAATTGGTGGATTTGGTAATTGACTTGTACCTTTAATACTTGGTGCTCCTGATATAGCTTTCCCCCGTATAAATAATATAAGTTTTTGACTTTTACCCCCTTCTTTAACTCTTTTAATTTCAAGAAGAATTGTCGAAAATGGGGCAGGTACTGGATGAACGGTTTACCCTCCCCTTTCATCTAATATTGCCCATAGAGGAAGTTCAGTTGATTTAGCTATTTTTTCTCTTCATTTAGCTGGTATTTCTTCTATTTTAGGAGCTATTAATTTTATTACCACTATTATTAATATACGTATTAATAATATATCATTTGATCAAATACCTTTATTTGTATGATCAGTAGGAATTACAGCTCTTTTACTTCTCTTATCTCTCCCTGTTTTAGCTGGTGCTATTACTATATTATTAACTGATCGTAATCTCAATACATCTTTTTTTGATCCAGCTGGTGGAGGTGATCCAATTTTATATCAACACCTATTT???????????????????????????????????????????????????????????????????????????????????????????????????????????????????????????????????????????????????????????????????????????????????????????????????????????????????????????????????????????????????????????????????????????????????????????????????????????????????????????????????????????????????????????????????????????????????????????????????????????????????????????????????????????????????????????????????????????????????????????????????????????????????????????????????????????????????????????????????????????????????????????????????????????????????????????????????????????????????????????????????????????????????????????????????????????????????????????????????????????????????????????????????????????????????????????????????????????????????????????????????????????????????????????????
	Parides_sesostris_zestos_GU164043      ??????????????????????????????????????AACATTATATTTTATTTTTGGAATTTGAGCTGGTATAGTTGGTACTTCTTTAAGTTTATTAATTCGAACTGAATTAGGTAATCCTGGTTCTTTAATTGGTAATGATCAAATTTATAATACTATTGTTACAGCTCATGCTTTTATTATAATTTTTTTTATAGTAATGCCTATTATAATTGGTGGATTTGGTAATTGACTTGTACCTTTAATACTTGGTGCTCCTGATATAGCTTTCCCCCGTATAAATAATATAAGTTTTTGACTTTTACCCCCTTCTTTAACTCTTTTAATTTCAAGAAGAATTGTCGAAAATGGGGCAGGTACTGGATGAACGGTTTACCCTCCCCTTTCATCTAATATTGCCCATAGAGGAAGTTCAGTTGATTTAGCTATTTTTTCTCTTCATTTAGCTGGTATTTCTTCTATTTTAGGAGCTATTAATTTTATTACCACTATTATTAATATACGTATTAATAATATATCATTTGATCAAATACCTTTATTTGTATGATCAGTAGGAATTACAGCTCTTTTACTTCTCTTATCTCTCCCTGTTTTAGCTGGTGCTATTACTATATTATTAACTGATCGTAATCTCAATACATCTTTTTTTGATCCAGCTGGTGGAGGTGATCCAATTTTATATCAACACCTATTT???????????????????????????????????????????????????????????????????????????????????????????????????????????????????????????????????????????????????????????????????????????????????????????????????????????????????????????????????????????????????????????????????????????????????????????????????????????????????????????????????????????????????????????????????????????????????????????????????????????????????????????????????????????????????????????????????????????????????????????????????????????????????????????????????????????????????????????????????????????????????????????????????????????????????????????????????????????????????????????????????????????????????????????????????????????????????????????????????????????????????????????????????????????????????????????????????????????????????????????????????????????????????????????????
	Parides_sesostris_zestos_GU164044      ??????????????????????????????????????AACATTATATTTTATTTTTGGAATTTGAGCTGGTATAGTTGGTACTTCTTTAAGTTTATTAATTCGAACTGAATTAGGTAATCCTGGTTCTTTAATTGGTAATGATCAAATTTATAATACTATTGTTACAGCTCATGCTTTTATTATAATTTTTTTTATAGTAATACCTATTATAATTGGTGGATTTGGTAATTGACTTGTACCTTTAATACTTGGTGCTCCTGATATAGCTTTCCCCCGTATAAATAATATAAGTTTTTGACTTTTACCCCCTTCTTTAACTCTTTTAATTTCAAGAAGAATTGTCGAAAATGGGGCAGGTACTGGATGAACGGTTTACCCTCCCCTTTCATCTAATATTGCCCATAGAGGAAGTTCAGTTGATTTAGCTATTTTTTCTCTTCATTTAGCTGGTATTTCTTCTATTTTAGGAGCTATTAATTTTATTACCACTATTATTAATATACGTATTAATAATATATCATTTGATCAAATACCTTTATTTGTATGATCAGTAGGAATTACAGCTCTTTTACTTCTCCTATCTCTCCCTGTTTTAGCTGGTGCTATTACTATATTATTAACTGATCGTAATCTCAATACATCTTTTTTTGATCCAGCTGGTGGAGGTGATCCAATTTTATATCAACACCTATTT???????????????????????????????????????????????????????????????????????????????????????????????????????????????????????????????????????????????????????????????????????????????????????????????????????????????????????????????????????????????????????????????????????????????????????????????????????????????????????????????????????????????????????????????????????????????????????????????????????????????????????????????????????????????????????????????????????????????????????????????????????????????????????????????????????????????????????????????????????????????????????????????????????????????????????????????????????????????????????????????????????????????????????????????????????????????????????????????????????????????????????????????????????????????????????????????????????????????????????????????????????????????????????????????
	Parides_sesostris_zestos_GU164045      ??????????????????????????????????????AACATTATATTTTATTTTTGGAATTTGAGCTGGTATAGTTGGTACTTCTTTAAGTTTATTAATTCGAACTGAATTAGGTAATCCTGGTTCTTTAATTGGTAATGATCAAATTTATAATACTATTGTTACAGCTCATGCTTTTATTATAATTTTTTTTATAGTAATACCTATTATAATTGGTGGATTTGGTAATTGACTTGTACCTTTAATACTTGGTGCTCCTGATATAGCTTTCCCCCGTATAAATAATATAAGTTTTTGACTTTTACCCCCTTCTTTAACTCTTTTAATTTCAAGAAGAATTGTCGAAAATGGGGCAGGTACTGGATGAACGGTTTACCCTCCCCTTTCATCTAATATTGCCCATAGAGGAAGTTCAGTTGATTTAGCTATTTTTTCTCTTCATTTAGCTGGTATTTCTTCTATTTTAGGAGCTATTAATTTTATTACCACTATTATTAATATACGTATTAATAATATATCATTTGATCAAATACCTTTATTTGTATGATCAGTAGGAATTACAGCTCTTTTACTTCTCTTATCTCTCCCTGTTTTAGCTGGTGCTATTACTATATTATTAACTGATCGTAATCTCAATACATCTTTTTTTGATC????????????????????????????????????????????????????????????????????????????????????????????????????????????????????????????????????????????????????????????????????????????????????????????????????????????????????????????????????????????????????????????????????????????????????????????????????????????????????????????????????????????????????????????????????????????????????????????????????????????????????????????????????????????????????????????????????????????????????????????????????????????????????????????????????????????????????????????????????????????????????????????????????????????????????????????????????????????????????????????????????????????????????????????????????????????????????????????????????????????????????????????????????????????????????????????????????????????????????????????????????????????????????????????????????????????????????????????????????????
	Parides_sesostris_zestos_GU164046      ??????????????????????????????????????AACATTATATTTTATTTTTGGAATTTGAGCTGGTATAGTTGGTACTTCTTTAAGTTTATTAATTCGAACTGAATTAGGTAATCCTGGTTCTTTAATTGGTAATGATCAAATTTATAATACTATTGTTACAGCTCATGCTTTTATTATAATTTTTTTTATAGTAATACCTATTATAATTGGTGGATTTGGTAATTGACTTGTACCTTTAATACTTGGTGCTCCTGATATAGCTTTCCCCCGTATAAATAATATAAGTTTTTGACTTTTACCCCCTTCTTTAACTCTTTTAATTTCAAGAAGAATTGTCGAAAATGGGGCAGGTACTGGATGAACGGTTTACCCTCCCCTTTCATCTAATATTGCCCATAGAGGAAGTTCAGTTGATTTAGCTATTTTTTCTCTTCATTTAGCTGGTATTTCTTCTATTTTAGGAGCTATTAATTTTATTACCACTATTATTAATATACGTATTAATAATATATCATTTGATCAAATACCTTTATTTGTATGATCAGTAGGAATTACAGCTCTTTTACTTCTCTTATCTCTCCCTGTTTTAGCTGGTGCTATTACTATATTATTAACTGATCGTAATCTCAATACATCTTTTTTTGATCCAGCTGGTGGAGGTGATCCAATTTTATATCAACACCTATTT???????????????????????????????????????????????????????????????????????????????????????????????????????????????????????????????????????????????????????????????????????????????????????????????????????????????????????????????????????????????????????????????????????????????????????????????????????????????????????????????????????????????????????????????????????????????????????????????????????????????????????????????????????????????????????????????????????????????????????????????????????????????????????????????????????????????????????????????????????????????????????????????????????????????????????????????????????????????????????????????????????????????????????????????????????????????????????????????????????????????????????????????????????????????????????????????????????????????????????????????????????????????????????????????
	Parides_sesostris_zestos_GU164047      ??????????????????????????????????????AACATTATATTTTATTTTTGGAATTTGAGCTGGTATAGTTGGTACTTCTTTAAGTTTATTAATTCGAACTGAATTAGGTAATCCTGGTTCTTTAATTGGTAATGATCAAATTTATAATACTATTGTTACAGCTCATGCTTTTATTATAATTTTTTTTATAGTAATGCCTATTATAATTGGTGGATTTGGTAATTGACTTGTACCTTTAATACTTGGTGCTCCTGATATAGCTTTCCCCCGTATAAATAATATAAGTTTTTGACTTTTACCCCCTTCTTTAACTCTTTTAATTTCAAGAAGAATTGTCGAAAATGGGGCAGGTACTGGATGAACGGTTTACCCTCCCCTTTCATCTAATATTGCCCATAGAGGAAGTTCAGTTGATTTAGCTATTTTTTCTCTTCATTTAGCTGGTATTTCTTCTATTTTAGGAGCTATTAATTTTATTACCACTATTATTAATATACGTATTAATAATATATCATTTGATCAAATACCTTTATTTGTATGATCAGTAGGAATTACAGCTCTTTTACTTCTCTTATCTCTCCCTGTTTTAGCTGGTGCTATTACTATATTATTAACTGATCGTAATCTCAATACATCTTTTTTTGATCCAGCTGGTGGAGGTGATCCAATTTTATATCAACACCTATTT???????????????????????????????????????????????????????????????????????????????????????????????????????????????????????????????????????????????????????????????????????????????????????????????????????????????????????????????????????????????????????????????????????????????????????????????????????????????????????????????????????????????????????????????????????????????????????????????????????????????????????????????????????????????????????????????????????????????????????????????????????????????????????????????????????????????????????????????????????????????????????????????????????????????????????????????????????????????????????????????????????????????????????????????????????????????????????????????????????????????????????????????????????????????????????????????????????????????????????????????????????????????????????????????
	Parides_sesostris_zestos_GU164048      ??????????????????????????????????????AACATTATATTTTATTTTTGGAATTTGAGCTGGTATAGTTGGTACTTCTTTAAGTTTATTAATTCGAACTGAATTAGGTAATCCTGGTTCTTTAATTGGTAATGATCAAATTTATAATACTATTGTTACAGCTCATGCTTTTATTATAATTTTTTTTATAGTAATGCCTATTATAATTGGTGGATTTGGTAATTGACTTGTACCTTTAATACTTGGTGCTCCTGATATAGCTTTCCCCCGTATAAATAATATAAGTTTTTGACTTTTACCCCCTTCTTTAACTCTTTTAATTTCAAGAAGAATTGTCGAAAATGGGGCAGGTACTGGATGAACGGTTTACCCTCCCCTTTCATCTAATATTGCCCATAGAGGAAGTTCAGTTGATTTAGCTATTTTTTCTCTTCATTTAGCTGGTATTTCTTCTATTTTAGGAGCTATTAATTTTATTACCACTATTATTAATATACGTATTAATAATATATCATTTGATCAAATACCTTTATTTGTATGATCAGTAGGAATTACAGCTCTTTTACTTCTCTTATCTCTCCCTGTTTTAGCTGGTGCTATTACTATATTATTAACTGATCGTAATCTCAATACATCTTTTTTTGATCCAGCTGGTGGAGGTGATCCAATTTTATATCAACACCTATTT???????????????????????????????????????????????????????????????????????????????????????????????????????????????????????????????????????????????????????????????????????????????????????????????????????????????????????????????????????????????????????????????????????????????????????????????????????????????????????????????????????????????????????????????????????????????????????????????????????????????????????????????????????????????????????????????????????????????????????????????????????????????????????????????????????????????????????????????????????????????????????????????????????????????????????????????????????????????????????????????????????????????????????????????????????????????????????????????????????????????????????????????????????????????????????????????????????????????????????????????????????????????????????????????
	Parides_sesostris_zestos_GU164049      ??????????????????????????????????????AACATTATATTTTATTTTTGGAATTTGAGCTGGTATAGTTGGTACTTCTTTAAGTTTATTAATTCGAACTGAATTAGGTAATCCTGGTTCTTTAATTGGTAATGATCAAATTTATAATACTATTGTTACAGCTCATGCTTTTATTATAATTTTTTTTATAGTAATGCCTATTATAATTGGTGGATTTGGTAATTGACTTGTACCTTTAATACTTGGTGCTCCTGATATAGCTTTCCCCCGTATAAATAATATAAGTTTTTGACTTTTACCCCCTTCTTTAACTCTTTTAATTTCAAGAAGAATTGTCGAAAATGGGGCAGGTACTGGATGAACGGTTTACCCTCCCCTTTCATCTAATATTGCCCATAGAGGAAGTTCAGTTGATTTAGCTATTTTTTCTCTTCATTTAGCTGGTATTTCTTCTATTTTAGGAGCTATTAATTTTATTACCACTATTATTAATATACGTATTAATAATATATCATTTGATCAAATACCTTTATTTGTATGATCAGTAGGAATTACAGCTCTTTTACTTCTCTTATCTCTCCCTGTTTTAGCTGGTGCTATTACTATATTATTAACTGATCGTAATCTCAATACATCTTTTTTTGATCCAGCTGGTGGAGGTGATCCAATTTTATATCAACACCTATTT???????????????????????????????????????????????????????????????????????????????????????????????????????????????????????????????????????????????????????????????????????????????????????????????????????????????????????????????????????????????????????????????????????????????????????????????????????????????????????????????????????????????????????????????????????????????????????????????????????????????????????????????????????????????????????????????????????????????????????????????????????????????????????????????????????????????????????????????????????????????????????????????????????????????????????????????????????????????????????????????????????????????????????????????????????????????????????????????????????????????????????????????????????????????????????????????????????????????????????????????????????????????????????????????
	Parides_sesostris_zestos_GU164050      ??????????????????????????????????????AACATTATATTTTATTTTTGGAATTTGAGCTGGTATAGTTGGTACTTCTTTAAGTTTATTAATTCGAACTGAATTAGGTAATCCTGGTTCTTTAATTGGTAATGATCAAATTTATAATACTATTGTTACAGCTCATGCTTTTATTATAATTTTTTTTATAGTAATGCCTATTATAATTGGTGGATTTGGTAATTGACTTGTACCTTTAATACTTGGTGCTCCTGATATAGCTTTCCCCCGTATAAATAATATAAGTTTTTGACTTTTACCCCCTTCTTTAACTCTTTTAATTTCAAGAAGAATTGTCGAAAATGGGGCAGGTACTGGATGAACGGTTTACCCTCCCCTTTCATCTAATATTGCCCATAGAGGAAGTTCAGTTGATTTAGCTATTTTTTCTCTTCATTTAGCTGGTATTTCTTCTATTTTAGGAGCTATTAATTTTATTACCACTATTATTAATATACGTATTAATAATATATCATTTGATCAAATACCTTTATTTGTATGATCAGTAGGAATTACAGCTCTTTTACTTCTCTTATCTCTCCCTGTTTTAGCTGGTGCTATTACTATATTATTAACTGATCGTAATCTCAATACATCTTTTTTTGATCCAGCTGGTGGAGGTGATCCAATTTTATATCAACACCTATTT???????????????????????????????????????????????????????????????????????????????????????????????????????????????????????????????????????????????????????????????????????????????????????????????????????????????????????????????????????????????????????????????????????????????????????????????????????????????????????????????????????????????????????????????????????????????????????????????????????????????????????????????????????????????????????????????????????????????????????????????????????????????????????????????????????????????????????????????????????????????????????????????????????????????????????????????????????????????????????????????????????????????????????????????????????????????????????????????????????????????????????????????????????????????????????????????????????????????????????????????????????????????????????????????
	Parides_sesostris_zestos_GU164051      ??????????????????????????????????????AACATTATATTTTATTTTTGGAATTTGAGCTGGTATAGTTGGTACTTCTTTAAGTTTATTAATTCGAACTGAATTAGGTAATCCTGGTTCTTTAATTGGTAATGATCAAATTTATAATACTATTGTTACAGCTCATGCTTTTATTATAATTTTTTTTATAGTAATACCTATTATAATTGGTGGATTTGGTAATTGACTTGTACCTTTAATACTTGGTGCTCCTGATATAGCTTTCCCCCGTATAAATAATATAAGTTTTTGACTTTTACCCCCTTCTTTAACTCTTTTAATTTCAAGAAGAATTGTCGAAAATGGGGCAGGTACTGGATGAACGGTTTACCCTCCCCTTTCATCTAATATTGCCCATAGAGGAAGTTCAGTTGATTTAGCTATTTTTTCTCTTCATTTAGCTGGTATTTCTTCTATTTTAGGAGCTATTAATTTTATTACCACTATTATTAATATACGTATTAATAATATATCATTTGATCAAATACCTTTATTTGTATGATCAGTAGGAATTACAGCTCTTTTACTTCTCTTATCTCTCCCTGTTTTAGCTGGTGCTATTACTATATTATTAACTGATCGTAATCTCAATACATCTTTTTTTGATCCAGCTGGTGGAGGTGATCCAATTTTATATCAACACCTATTT???????????????????????????????????????????????????????????????????????????????????????????????????????????????????????????????????????????????????????????????????????????????????????????????????????????????????????????????????????????????????????????????????????????????????????????????????????????????????????????????????????????????????????????????????????????????????????????????????????????????????????????????????????????????????????????????????????????????????????????????????????????????????????????????????????????????????????????????????????????????????????????????????????????????????????????????????????????????????????????????????????????????????????????????????????????????????????????????????????????????????????????????????????????????????????????????????????????????????????????????????????????????????????????????
	Parides_sesostris_zestos_GU164052      ??????????????????????????????????????AACATTATATTTTATTTTTGGAATTTGAGCTGGTATAGTTGGTACTTCTTTAAGTTTATTAATTCGAACTGAATTAGGTAATCCTGGTTCTTTAATTGGTAATGATCAAATTTATAATACTATTGTTACAGCTCATGCTTTTATTATAATTTTTTTTATAGTAATGCCTATTATAATTGGTGGATTTGGTAATTGACTTGTACCTTTAATACTTGGTGCTCCTGATATAGCTTTCCCCCGTATAAATAATATAAGTTTTTGACTTTTACCCCCTTCTTTAACTCTTTTAATTTCAAGAAGAATTGTCGAAAATGGGGCAGGTACTGGATGAACGGTTTACCCTCCCCTTTCATCTAATATTGCCCATAGAGGAAGTTCAGTTGATTTAGCTATTTTTTCTCTTCATTTAGCTGGTATTTCTTCTATTTTAGGAGCTATTAATTTTATTACCACTATTATTAATATACGTATTAATAATATATCATTTGATCAAATACCTTTATTTGTATGATCAGTAGGAATTACAGCTCTTTTACTTCTCTTATCTCTCCCTGTTTTAGCTGGTGCTATTACTATATTATTAACTGATCGTAATCTCAATACATCTTTTTTTGATCCAGCTGGTGGAGGTGATCCAATTTTATATCAACACCTATTT???????????????????????????????????????????????????????????????????????????????????????????????????????????????????????????????????????????????????????????????????????????????????????????????????????????????????????????????????????????????????????????????????????????????????????????????????????????????????????????????????????????????????????????????????????????????????????????????????????????????????????????????????????????????????????????????????????????????????????????????????????????????????????????????????????????????????????????????????????????????????????????????????????????????????????????????????????????????????????????????????????????????????????????????????????????????????????????????????????????????????????????????????????????????????????????????????????????????????????????????????????????????????????????????
	Parides_sesostris_zestos_GU164053      ??????????????????????????????????????AACATTATATTTTATTTTTGGAATTTGAGCTGGTATAGTTGGTACTTCTTTAAGTTTATTAATTCGAACTGAATTAGGTAATCCTGGTTCTTTAATTGGTAATGATCAAATTTATAATACTATTGTTACAGCTCATGCTTTTATTATAATTTTTTTTATAGTAATACCTATTATAATTGGTGGATTTGGTAATTGACTTGTACCTTTAATACTTGGTGCTCCTGATATAGCTTTCCCCCGTATAAATAATATAAGTTTTTGACTTTTACCCCCTTCTTTAACTCTTTTAATTTCAAGAAGAATTGTCGAAAATGGGGCAGGTACTGGATGAACGGTTTACCCTCCCCTTTCATCTAATATTGCCCATAGAGGAAGTTCAGTTGATTTAGCTATTTTTTCTCTTCATTTAGCTGGTATTTCTTCTATTTTAGGAGCTATTAATTTTATTACCACTATTATTAATATACGTATTAATAATATATCATTTGATCAAATACCTTTATTTGTATGATCAGTAGGAATTACAGCTCTTTTACTTCTCTTATCTCTCCCTGTTTTAGCTGGTGCTATTACTATATTATTAACTGATCGTAATCTCAATACGTCTTTTTTTGATCCAGCTGGTGGAGGTGATCCAATTTTATATCAACACCTATTT???????????????????????????????????????????????????????????????????????????????????????????????????????????????????????????????????????????????????????????????????????????????????????????????????????????????????????????????????????????????????????????????????????????????????????????????????????????????????????????????????????????????????????????????????????????????????????????????????????????????????????????????????????????????????????????????????????????????????????????????????????????????????????????????????????????????????????????????????????????????????????????????????????????????????????????????????????????????????????????????????????????????????????????????????????????????????????????????????????????????????????????????????????????????????????????????????????????????????????????????????????????????????????????????
	Parides_tros_AY804382                  CGAAAATGACTTTATTCAACAAATCATAAAGATATTGGAACACTATATTTTATTTTTGCAATCTGACCTGGAATAGTAGGTACTTCTTTAAGTTTATTAATTCGAACGGAATTAGGAAACCCAGGTTCTTTAATTGGAGACGATCAAATTTATAATACTATTGTTACAGCTCATGCTTTTATTATAATTTTTTTTATAGTTATCCCTATTATAATTGGAGGATTTGGTAATTGATTAGTTCCTTTAATACTAGGAGCACCTGATATAGCTTTCCCCCGTATAAATAACATAAGTTTTTGACTTTTACCTCCTTCTTTAACTCTTTTRATTTCAAGAAGAATCGTCGAAAATGGAGCAGGTACTGGATGAACAGTTTATCCCCCCCTCTCATCCAATATTGCACATAGAGGAAGTTCAGTTGATCTAGCTATTTTTTCTCTTCATTTAGCTGGAATTTCTTCTATTTTAGGAGCCATTAACTTTATTACAACTATTATTAATATACGCATTAATAATTTATCATTTGATCAAATACCCCTATTTGTCTGATCTGTAGGAATTACTGCTTTACTACTTTTATTATCTCTTCCAGTTTTAGCTGGAGCTATTACTATATTATTAACTGATCGAAATCTTAATACTTCTTTTTTTGATCCAGCTGGAGGAGGAGATCCAATTTTATATCAACATTTATTTTGATTCTTTGGTC?????????????????????????ACCAGGATTTGGAATAATTTCTCATATTATTTCTCAAGAAAGAGGAAAAAAAGAAACTTTTGGTTGTTTAGGAATAATTTATGCTATAATAGCTATTGGTTTATTAGGATT?ATTGTTTGAGCTCATCATATATTTACAATTGG?ATAGATATTGATACACGAGCTTATTTTAC?TCAGCTACTATAATTATTGCCGTTCCTACCGGAATTAAAATTTTTAGTTGATTAGCAACTCTTCATGGAACTCAAATCAATTATAATCCTTCAACATTATGAAGATTAGGATTTGTTTTCTTATTTACTGTAGGAGGATTGACTGGAGTTATTTTAGCTAATTCTTCTATTGATATTACTCTTCATGATACTTATTATGTAGTAGCTCATTTTCATTATGTTTTATCWATAGGAGCMGTATTTGCTATTATAGGAGGATTCATTCATTGATATCCATTATTTACAGGATTATCTCTTAATTCTTTTTTATTAAAAATTCAATTTATTACTATATTTATTGGTGTTAATTTAACTTTTTTTCCACAACATTTTTTAGGGTTAGCAGGAATACCTCGTCGTTATTCAGATTATCCTGACAATTTTATCTCATGAAATATTATCTCTTCTTTTGGATCTTACATTTCTTTATTTTCAATAATAATAATAATATTAATTATTTGAGAATCCATAATTAATCAACGTATTATTTTATTCCCATTAAATATATCATCTTCTATTGAATGATTACAAAAACTCCCTCCTTATGAACATTCAT???????????????????????
	Parides_vertumnus_cutora_AY804383      CGAAAATGACTTTATTCAACAAATCATAAAGATATTGGCACATTATATTTTATTTTTGGTATTTGAGCTGGAATAGTTGGTACTTCTCTAAGTTTATTAATTCGAACTGAATTAGGAAATCCAGGTTCTTTAATTGGAAATGATCAAATTTATAATACTATTGTCACAGCTCATGCTTTTATTATAATTTTTTTTATAGTAATACCTATTATAATTGGTGGATTTGGTAACTGACTTGTACCCTTAATGTTAGGAGCCCCAGACATAGCTTTCCCCCGTATAAATAATATAAGTTTTTGACTTTTACCCCCTTCTTTAACCCTTTTAATTTCGAGAAGTATTGTCGAAAACGGGGCAGGTACTGGATGAACAGTTTACCCCCCTCTCTCTTCAAATATTGCTCATAGAGGAAGATCAGTTGATTTAGCTATTTTTTCTTTACATCTAGCAGGTATTTCTTCTATTTTAGGAGCAATTAATTTCATTACCACAATTATTAATATACGTATTAATAATATATCTTTTGATCAAATACCCCTATTTGTATGATCAGTTGGAATTACAGCTCTTCTACTTTTATTATCTTTACCTGTTTTAGCTGGAGCTATTACTATATTATTAACTGATCGAAATCTTAATACTTCTTTCTTTGACCCAGCGGGAGGAGGAGACCCAATTTTATATCAACATTTATTTTGATTTTTTGGTCACCCTGAAGTTTATATTTTAATTTTACCAGGATTTGGAATAATTTCTCATATTATTTCCCAAGAAAGAGGAAAAAAGGAAACTTTTGGTTGTTTAGGAATAATTTATGCTATAATAGCTATTGGATTATTAGGATTTATTGTTTGAGCTCATCATATGTTTACAATTGGTATAGATATTGATACTCGAGCTTACTTTACCTCAGCTACAATAATTATTGCTGTACCTACAGGAATTAAAATTTTTAGCTGATTAGCAACTCTTCATGGTGCTCAAATTAATTATAATCCTTCAACATTATGAAGTTTAGGATTTGTATTTCTATTTACTGTAGGAGGTTTAACTGGTGTAATTTTAGCTAATTCTTCCATTGATATTACTCTTCATGACACTTACTATGTAGTAGCTCACTTCCATTATGTTTTATCTATGGGAGCAGTATTTGCTATTATAGGAGGATTTATTCATTGATATCCTTTATTTACTGGTTTATCTCTTAACCCATTTCTACTAAAAATTCAATTTTTAACAATATTTATTGGTGTTAATTTAACTTTTTTCCCTCAACATTTTTTAGGATTAGCAGGTATACCTCGTCGATATTCAGATTATCCTGATAATTTTATTTCATGAAATATTATCTCTTCATTTGGATCTTATATTTCTTTATTTTCAATAATAATAATAATAATAATTATTTGAGAATCTATAATTAATCAACGTATTATTTTATTTCCTTTAAATATATCTTCCTCTATTGAATGACTTCAAAATTTACCTCCCTCTGAACACTCTTATAATGAACTTCCTATTTTAAGA
	Parides_zacynthus_AY804384             CGAACATGACTTTATTCAACTAATCATAAAAATATTGGAACATTATACTTTATTTTTGGAATTTGAGCTGGAATAGTAGGTACTTCCTTAAGATTACTAATTCGAACAGAACTAGGAAATCCAGGTTCCTTAATCGGAGACGATCAAATTTATAATACTATTGTTACAGCTCATGCTTTTATTATAATTTTTTTTATAGTTATACCTATTATAATTGGAGGATTTGGTAATTGATTAGTTCCTTTAATATTAGGAGCTCCTGATATAGCTTTCCCCCGTATAAATAATATAAGTTTTTGACTTTTACCCCCTTCTTTAACCCTTTTAATTTCAAGAAGAATTGTCGAAAATGGAGCAGGTACTGGATGAACAGTTTATCCTCCTCTTTCCTCTAATATTGCACATAGAGGAAGCTCAGTTGATTTAGCTATTTTCTCCCTTCATTTAGCTGGAATTTCTTCTATTTTAGGAGCTATTAATTTTATTACAACAATTATTAACATACGTATTAATAATTTATCATTTGATCAAATACCTTTATTTGTTTGATCTGTAGGAATTACTGCCTTATTACTTTTATTATCTCTTCCTGTTTTAGCTGGAGCTATTACTATATTATTAACTGATCGAAATCTTAATACTTCTTTTTTTGATCCAGCTGGAGGAGGAGATCCAATTTTATACCAACATTTATTTTGATTTTTTGGACATCCAGAAGTTTACATTTTAATTTTACCAGGATTTGGAATAATTTCTCATATTATCTCCCAAGAAAGAGGAAAAAAAGAAACTTTTGGTTGTCTTGGAATAATTTATGCTATAATAGCTATTGGTTTATTAGGATTCATTGTTTGAGCTCATCATATATTTACAATTGGGATAGATATTGATACACGAGCTTATTTTACCTCAGCTACTATAATTATTGCCGTTCCTACCGGAATTAAAATTTTTAGTTGATTAGCAACTCTTCATGGAACTCAAATCAATTATAATCCTTCAACATTATGAAGATTAGGATTTGTTTTCTTATTTACAGTAGGAGGATTGACTGGAGTTATTTTAGCTAATTCTTCTATTGATATTACTCTTCATGATACTTATTATGTAGTAGCTCATTTTCATTATGTTTTATCAATAGGAGCCGTATTTGCCATTATAGGAGGATTCATTCATTGATATCCTTTATTTACAGGTCTTTCTTTAAATTCTTTTTTATTAAAAATTCAATTTATTACTATATTTATTGGAGTTAATTTAACTTTCTTTCCACAACATTTCTTAGGATTAGCAGGAATACCTCGTCGTTACTCTGATTATCCTGATAATTTTATTTCATGAAATATTATCTCCTCTTTTGGATCATACATCTCTTTATTTTCAATAATAATAATAATATTAATTATTTGAGAATCTATAATTAATAAACGTATTATTTTATTCCCCTTAAATATATCATCTTCTATTGAATGATTACAAAAACTCCCTCCTTCTGAACATTCATATAATGAACTTCCTA????????
	Parides_zacynthus_AY804385             CGAACATGACTTTATTCAACTAATCATAAAAATATTGGAACATTATACTTTATTTTTGGAATTTGAGCTGGAATAGTAGGTACTTCCTTAAGATTACTAATTCGAACAGAACTAGGAAATCCAGGTTCCTTAATCGGAGACGATCAAATTTATAATACTATTGTTACAGCTCATGCTTTTATTATAATTTTTTTTATAGTTATACCTATTATAATTGGAGGATTTGGTAATTGATTAGTTCCTTTAATATTAGGAGCTCCTGATATAGCTTTYCCCCGTATAAATAATATAAGTTTTTGACTTTTACCCCCTTCTTTAACCCTTTTAATTTCAAGAAGAATTGTCGAAAATGGAGCAGGTACTGGATGAACAGTTTATCCTCCTCTTTCCT?TAATATTGCACATAGAGGAAGCTCAGTTGATTTAGCTATTTTCTCTCTTCATTTAGCTGGAATTTCTTCTATTTTAGGAGCTATTAATTTTATTACAACAATTATTAACATACGTATTAATAATTTATCATTTGATCAAATACCTTTATTTGTTTGATCTGTAGGAATTACTGCCTTATTACTTTTATTATCTCTTCCTGTTTTAGCTGGAGCTATTACTATATTATTAACTGATCGAAATCTTAATACTTCTTTTTTTGATCCAGCTGGAGGAGGAGATCCAATTTTATATCAACATTTATTTTGATTTTTTGGACATCCAGAAGTTTACATTTTAATTTTACCAGGATTTGGAATAATTTCTCATATTATCTCCCAAGAAAGAGGAAAAAAAGAAACTTTTGGTTGTCTTGGAATAATTTATGCTATAATAGCTATTGGTTTATTAGGATTCATTGTTTGAGCTCATCATATATTTACAATTGGAATAGATATTGATACACGAGCTTATTTTACCTCAGCTACTATAATTATTGCCGTTCCTACCGGAATTAAAATTTTTAGTTGATTAGCAACTCTTCATGGAACTCAAATCAATTATAATCCTTCAACATTATGAAGATTAGGATTTGTTTTCTTATTTACAGTAGGAGGATTGACTGGAGTTATTTTAGCTAATTCTTCTATTGATATTACTCTTCATGATACTTATTATGTAGTAGCTCATTTTCATTATGTTTTATCAATAGGAGCCGTATTTGCCATTATAGGAGGATTCATTCATTGATATCCCTTATTTACAGGTCTTTCTTTAAATTCTTTTTTATTAAAAATTCAATTTATTACTATATTTATTGGAGTTAATTTAACTTTCTTTCCACAACATTTCTTAGGATTAGCAGGGATACCTCGTCGTTACTCTGATTATCCTGATAATTTTATTTCATGAAATATTATCTCCTCTTTTGGATCATACATCTCTTTATTTTCAATAATAATAATAATACTAATTATTTGAGAATCTATAATTAATAAACGTATTATTTTATTCCCCTTAAATATATCATCTTCTATTGAATGATTACAAAAACTCCCTCCTTCTGAACATTCATATAATGAACTTCCTATTTTAAGA
	Teinopalpus_imperialis_GQ268351        ???????????????????????????????????????ACATTATACTTTATTTTTGGTATTTGAGCTGGTATATTAGGTACATCTCTTAGATTACTTATTCGAACAGAATTAGGAAATCCAGGTTCTTTAATTGGAGATGATCAAATTTATAATACTATTGTCACAGCTCATGCTTTTATTATAATTTTTTTTATAGTTATACCTATTATAATTGGAGGATTTGGAAATTGATTAGTCCCATTAATATTAGGAGCCCCTGATATAGCTTTCCCCCGAATAAATAATATAAGATTTTGACTTTTACCCCCTTCTTTAACTCTTTTAATTTCAAGAAGAATTGTAGAAAATGGAGCAGGTACAGGATGAACTGTATATCCCCCCCTTTCATCTAATATTGCCCATGGAGGAAGATCTGTTGATCTAGCTATTTTTTCTCTTCATTTAGCAGGAATTTCCTCAATTTTAGGTGCCATTAATTTTATTACAACAATTATTAATATACGAATTAATAATATATCATTTGATCAAATACCCTTATTTATTTGAGCAGTTGGAATTACAGCTCTTTTATTATTACTCTCATTACCAGTATTAGCTGGAGCCATTACTATACTTTTAACTGATCGTAATTTAAATACATCATTTTTTGACCCTGCAGGAGGAGGAGATCCAATTCTTTATCAACATTTATTTTGATTTTTCGGTCATCCTGAAGTTTATATTCTAATTTTACCTGGATTTGGTATAATTTCTCATATTATTTCCCAAGAAAGAGGAAAAAAAGAAACATTTGGATGTTTAGGTATAATTTACGCTATAATAGCAATTGGATTATTAGGATTTATTGTATGAGCTCATCATATATTTACTGTAGGAATAGATATTGATACACGAGCTTATTTTACTTCAGCCACTATAATTATTGCAGTTCCTACAGGTATTAAAATTTTTAGTTGACTAGCTACTCTTCATGGAACTCAAATTAATTATAGTCCATCAATCTTATGAAGATTAGGATTTGTATTTCTCTTCACTGTTGGGGGACTAACAGGAGTAATTTTAGCTAATTCCTCTATTGATGTAACTCTTCATGATACTTATTATGTAGTTGCCCATTTCCATTATGTTTTATCTATAGGAGCAGTATTTGCTATTATAGGAGGATTTATTCATTGATACCCCTTATTTACAGGACTTTCTTTAAATAATTATCTTCTAAAAATCCAATTTACTACAATATTCATTGGAGTTAATTTAACATTTTTCCCTCAACATTTTTTAGGTTTATCAGGTATACCTCGCCGTTATTCTGATTATCCAGATATTTTTATATCATGAAATATTATTTCCTCATTTGGCTCATATATTTCTTTATTATCCATAATAATAATAATAATAATCATTTGAGAATCTATAATTAATCAACGAATTGTTTTATTCCCATTAAATATACCTTCATCTATCGAATGATTACAAGCTCTACCCCCATCAGAACATTCATATAATGAACTCCCTATTTTAAG?
;


begin mrbayes;
	outgroup Graphium_agamemnon_AF170874;

	charset COI_Pos1 =  1 - 1525\3;
	charset COI_Pos2 =  2 - 1526\3;
	charset COI_Pos3 =  3 - 1527\3;

	partition Position = 3: COI_Pos1, COI_Pos2, COI_Pos3;

	set partition = Position;

	lset applyto=(1) nst=6 rates=invgamma;
	lset applyto=(2) nst=1 rates=gamma;
	lset applyto=(3) nst=6 rates=gamma;
	
	unlink statefreq=(all);
	unlink revmat=(all);
	unlink shape=(all);
	unlink pinvar=(all);
	
	prset applyto=(1,3) ratepr=variable;
	prset applyto=(2) tratiopr=fixed(1.0);
	
	mcmc ngen=5000000 printfreq=1000 samplefreq=100 nchains=4 savebrlens=yes;

END;

#########################################
#COII-PHYLOGENY FOR NEOTROPICAL TROIDINI#
#########################################

#NEXUS

BEGIN DATA;
	DIMENSIONS  NTAX=71 NCHAR=686;
	FORMAT DATATYPE = DNA GAP = - MISSING = ?;
	
	MATRIX
	Battus_belus_AY804386                ????????????????????????TCCCAAAATAGAGCATCTCCTTTAATAGAACAAATTATTTTTTTTCATGATCATACTTTAATTATTTTAATTATAATTACTATTTTAGTTAGATATTTAATAATTAATTTATTTTTCAATAATTATATTAATCGATTTTTATTAGAAAGTCAAATAATTGAATTAATTTGAACTATTATTCCAGCTATTACTTTAATTTTTGTAGCTTTACCTTCTCTTCGATTATTATATTTATTAGATGAACTTAATAACCCTCTAATTACTTTAAAATCAATTGGGCATCAATGATACTGAAGTTATGAATACTCTGATTTTAATAAAATTGAATTTGACTCTTATATAATTCAATATAATGAATCATCTAATATAAATAATTTTCGTCTTTTAGATGTAGATAATCGTATTTCCTTACCTATAAACAATCAAATTCGTATTATAATTACAGCAACAGATGTAATTCATTCATGAACTATTCCTTCTCTTGGAATTAAAATTGATGCCAATCCAGGTCGTCTTAATCAAGGTAATATATATATTAATCGACCAGGAATTTTCTATGGTCAATGTTCCGAAATTTGTGGATCAAATCATAGATTTATACCTATTGTAATTGAAAGA????????????????????????????????????????????
	Battus_crassus_AY804387              ATGTCAACTTGATCTAATCTTAATCTCCAAAATGGAGCATCCCCCTTAATAGAACAAATCATTTTTTTTCATGATCATACATTAGTTATCTTAATTATAATTACTATTTTAGTTAGATACTTAATAACTAATTTATTTTTCAATAATTATATTAATCGATTTTTATTAGAAGAACAAATAATTGAATTAATTTGAACTATTATCCCAGCTATTACT?TAATTTTCGTAGCCTTACCTTCTCTTCGCTTATTATATTTACTAGATGAACTTAATAACCCCTTAATTACCTTAAAATCAATTGGGCACCAATGATACTGAASTTATGAATATTCTGATTTTAATA---TTGAATTTGATTCTTATATAATTCAATATAATGAATCGTCTAATATAAATAATTTTCGTCTTTTAGATGTAGATAATCGTATCTCCTTACCCATAAATAATCAAATTCGTATTATAATTACAGCAACAGATGTAATTCATTCATGAACTATCCCCTCTCTTGGAATTAAAATTGATGCTAACCCTGGCCGTCTTAATCAAGGTAATATATATATTAATCGACCAGGAATTTTCTATGGTCAATGTTCTGAAATTTGTGGGTCAAATCACAGATTTATGCCCATTGTAATTGAAAGA????????????????????????????????????????????
	Battus_philenor_AF170875             ATGGCAACCTGATCTAACTTTAATCTCCAAAATGGAGCATCTCCCCTAATAGAACAAATTATTTTTTTTCATGATCATACTTTAGTTATTTTAATTATAATTACTATTTTAGTTAGATATTTAATGATTAACTTATTTTTTAATAATTATATTAATCGATTTTTACTAGAAGGTCAAATAATTGAACTAATTTGAACAATCATTCCAGCTATCACCCTAATTTTTGTAGCTTTACCTTCTCTTCGTCTTTTATATCTATTAGATGAACTTAATAATCCATTAATCACCTTAAAATCTATTGGCCATCAATGATATTGAAGCTATGAATACTCTGACTTTAATAATATTGAATTTGATTCTTATATAATTCAATATAATAATTCA---GAAATAAAAAATTTCCGTTTATTAGATGTTGATAATCGTATTGTCTTACCTATAAATAATCAAATTCGTATTATAATTACAGCAACAGATGTAATTCATTCATGAACTATCCCTTCTCTAGGAGTTAAAATTGATGCTAATCCTGGTCGACTCAATCAAGGAAATCTTTATATTAATCGCCCAGGAATTTTTTATGGTCAATGTTCTGAAATTTGTGGATCAAATCATAGATTTATACCTATTGTAATTGAAAGAATTTCTATTAAAAATTTTATTAATTGAATTAATAATTATTCTTC
	Battus_philenor_AF513726             ????????????????????????????????????????????????????????????????????????????????????????????????????????????????????????????????????????????????????????????????????????????????????????????????????????????????????????????????????????????????????????????????????????GAACTTAATAATCCATTAATCACCTTAAAATCTATTGGCCATCAATGATATTGAAGCTATGAATACTCTGACTTTAATAATATTGAATTTGATTCTTATATAATTCAATATAATAATTCA---GAAATAAAAAATTTCCGTTTATTAGATGTTGATAATCGTATTGTCTTACCTATAAATAATCAAATTCGTATTATAATTACAGCAACAGATGTAATTCATTCGTGAACTATCCCTTCTCTAGGAGTTAAAATTGATGCTAATCCTGGTCGACTCAATCAAGGAAATCTTTATATTAATCGCCCAGGAATTTTTTATGGTCAATGTTCTGAAATTTGTGGATCAAATCATAGATTTATACCTATTGTAATTGAAAGAATTTCTATTAAAAATTTTATTAATTGAATTAATAATTATTCTTC
	Battus_philenor_AF513727             ????????????????????????????????????????????????????????????????????????????????????????????????????????????????????????????????????????????????????????????????????????????????????????????????????????????????????????????????????????????????????????????????????????GAACTTAATAATCCATTAATCACCTTAAAATCTATTGGCCATCAATGATATTGAAGCTATGAATACTCTGACTTTAATAATATTGAATTTGATTCTTATATAATTCAATATAATAATTCA---GAAATAAAAAATTTCCGTTTATTAGATGTTGATAATCGTATTGTCCTACCTATAAATAATCAAATTCGTATTATAATTACAGCAACAGATGTAATTCATTCGTGAACTATCCCTTCTCTAGGAGTTAAAATTGATGCTAATCCTGGTCGACTCAATCAAGGAAATCTTTATATTAATCGCCCAGGAATTTTTTATGGTCAATGTTCTGAAATTTGTGGATCAAATCATAGATTTATACCTATTGTAATCGAAAGAATTTCTATTAAAAATTTTATTAATTGAATTAATAATTATTCTTC
	Battus_philenor_AF513728             ????????????????????????????????????????????????????????????????????????????????????????????????????????????????????????????????????????????????????????????????????????????????????????????????????????????????????????????????????????????????????????????????????????GAACTTAATAATCCATTAATCACCTTAAAATCTATTGGCCATCAATGATATTGAAGCTATGAATACTCTGACTTTAATAATATTGAATTTGATTCTTATATAATTCAATATAATAATTCA---GAAATAAAAAATTTCCGTTTATTAGATGTTGATAATCGTATCGTCTTACCTATAAATAATCAAATTCGTATTATAATTACAGCAACAGATGTAATTCATTCGTGAACTATCCCTTCTCTAGGAGTTAAAATTGATGCTAATCCTGGTCGACTCAATCAAGGAAATCTTTATATTAATCGCCCAGGAATTTTTTATGGTCAATGTTCTGAAATTTGTGGATCAAATCATAGATTTATACCTATTGTAATTGAAAGAATTTCTATTAAAAATTTTATTAATTGAATTAATAATTATTCTTC
	Battus_philenor_AF513729             ????????????????????????????????????????????????????????????????????????????????????????????????????????????????????????????????????????????????????????????????????????????????????????????????????????????????????????????????????????????????????????????????????????GAACTTAATAATCCATTAATTACCTTAAAATCTATTGGCCATCAATGATATTGAAGCTATGAATACTCTGACTTTAATAATATTGAATTTGATTCTTATATAATTCAATATAATAATTCA---GAAATAAAAAATTTCCGTTTATTAGATGTTGATAATCGTATTGTCTTACCTATAAATAATCAAATTCGTATTATAATTACAGCAACAGATGTAATTCATTCGTGAACTATCCCTTCTCTAGGAGTTAAAATTGATGCTAATCCTGGTCGACTCAATCAAGGAAATCTTTATATTAATCGCCCAGGAATTTTTTATGGTCAATGTTCTGAAATTTGTGGATCAAATCATAGATTTATACCTATTGTAATTGAAAGAATTTCTATTAAAAATTTTATTAATTGAATTAATAATTATTCTTC
	Battus_philenor_AF513730             ????????????????????????????????????????????????????????????????????????????????????????????????????????????????????????????????????????????????????????????????????????????????????????????????????????????????????????????????????????????????????????????????????????GAACTTAATAATCCATTAATCACCTTAAAATCTATTGGCCATCAATGATATTGAAGCTATGAATACTCTGACTTTAATAATATTGAATTTGATTCTTATATAATTCAATATAATAATTCA---GAAATAAAAAATTTCCGTTTATTAGATGTTGATAATCGTATTGTCTTACCTATAAATAATCAAATTCGTATTATAATTACAGCAACAGATGTAATTCATTCGTGAACTATCCCTTCTCTAGGAGTTAAAATTGATGCTAATCCTGGTCGACTCAATCAAGGAAATCTTTATATTAATCGCCCAGGAATTTTTTATGGTCAATGTTCTGAAATTTGTGGATCAAATCATAGATTTATACCTATTGTAATTGAAAGAATTTATATTAAAAATTTTATTAATTGAATTAATAATTATTCTTC
	Battus_philenor_AF513731             ????????????????????????????????????????????????????????????????????????????????????????????????????????????????????????????????????????????????????????????????????????????????????????????????????????????????????????????????????????????????????????????????????????GAACTTAATAATCCATTAATCACCTTAAAATCTATTGGCCATCAATGATATTGAAGCTATGAATACTCTGACTTTAATAATATTGAATTTGATTCTTATATAATTCAATATAATAATTCA---AAAATAAAAAATTTCCGTTTATTAGATGTTGATAATCGTATTGTCTTACCTATAAATAATCAAATTCGTATTATAATTACAGCAACAGATGTAATTCATTCGTGAACTATCCCTTCTCTAGGAGTTAAAATTGATGCTAATCCTGGTCGACTCAATCAAGGAAATCTTTATATTAATCGCCCAGGAATTTTTTATGGTCAATGTTCTGAAATTTGTGGATCAAATCATAGATTTATACCTATTGTAATTGAAAGAATTTCTATTAAAAATTTTATTAATTGAATTAATAATTATTCTTC
	Battus_philenor_AF513732             ????????????????????????????????????????????????????????????????????????????????????????????????????????????????????????????????????????????????????????????????????????????????????????????????????????????????????????????????????????????????????????????????????????GAACTTAATAATCCATTAATCACCTTAAAATCTATTGGCCATCAATGATATTGAAGCTATGAATACTCTGACTTTAATAATATTGAATTTGATTCTTATATAATTCAATATAATAATTCA---GAAATAAAAAATTTCCGTTTATTAGATGTTGATAATCGTATTGTCTTACCTATAAATAATCAAATTCGTATTATAATTACAGCAACAGATGTAATTCATTCATGAACTATCCCTTCTCTAGGAGTTAAAATTGATGCTAATCCTGGTCGACTCAATCAAGGAAATCTTTATATTAATCGCCCAGGAATTTTTTATGGTCAATGTTCTGAAATTTGTGGATCAAATCATAGATTTATACCTATTGTAATTGAAAGAATTTCTATTAAAAATTTTATTAATTGAATTAATAATTATTCTTC
	Battus_philenor_AF513733             ????????????????????????????????????????????????????????????????????????????????????????????????????????????????????????????????????????????????????????????????????????????????????????????????????????????????????????????????????????????????????????????????????????GAACTTAATAATCCATTAATCACCTTAAAATCTATTGGCCATCAATGATATTGAAGCTATGAATACTCTGACTTTAATAATATTGAATTTGATTCTTATATAATTCAATATGATAATTCA---GAAATAAAAAATTTCCGTTTATTAGATGTTGATAATCGTATTGTCTTACCTATAAATAATCAAATTCGTATTATAATTACAGCAACAGATGTAATTCATTCGTGAACTATCCCTTCTCTAGGAGTTAAAATTGATGCTAATCCTGGTCGACTCAATCAAGGAAATCTTTATATTAATCGCCCAGGAATTTTTTATGGTCAATGTTCTGAAATTTGTGGATCAAATCATAGATTTATACCTATTGTAATTGAAAGAATTTCTATTAAAAATTTTATTAATTGAATTAATAATTATTCTTC
	Battus_philenor_AF513734             ????????????????????????????????????????????????????????????????????????????????????????????????????????????????????????????????????????????????????????????????????????????????????????????????????????????????????????????????????????????????????????????????????????GAACTTAATAATCCATTAATCACCTTAAAATCTATTGGCCATCAATGATATTGAAGCTATGAATACTCTGACTTTAATAATATTGAATTTGATTCTTATATAATTCAATATAATAATTCA---GAAATAAAAAATTTCCGTTTATTAGATGTTGATAATCGTATTATCTTACCTATAAATAATCAAATTCGTATTATAATTACAGCAACAGATGTAATTCATTCGTGAACTATCCCTTCTCTAGGAGTTAAAATTGATGCTAATCCTGGTCGACTCAATCAAGGAAATCTTTATATTAATCGCCCAGGAATTTTTTATGGTCAATGTTCTGAAATTTGTGGATCAAATCATAGATTTATACCTATTGTAATTGAAAGAATTTCTATTAAAAATTTTATTAATTGAATTAATAATTATTCTTC
	Battus_philenor_AF513735             ????????????????????????????????????????????????????????????????????????????????????????????????????????????????????????????????????????????????????????????????????????????????????????????????????????????????????????????????????????????????????????????????????????GAACTTAATAACCCATTAATCACCTTAAAATCTATTGGCCATCAATGATATTGAAGCTATGAATACTCTGACTTTAATAATATTGAATTTGATTCTTATATAATTCAATATAATAATTCA---GAAATAAAAAATTTCCGTTTATTAGATGTTGATAATCGTATTGTCTTACCTATAAATAATCAAATTCGTATTATAATTACAGCAACAGATGTAATTCATTCGTGAACTATCCCTTCTCTAGGAGTTAAAATTGATGCTAATCCTGGTCGACTCAATCAAGGAAATCTTTATATTAATCGCCCAGGAATTTTTTATGGTCAATGTTCTGAAATTTGTGGATCAAATCATAGATTTATACCTATTGTAATTGAAAGAATTTCTATTAAAAATTTTATTAATTGAATTAATAATTATTCTTC
	Battus_philenor_AF513736             ????????????????????????????????????????????????????????????????????????????????????????????????????????????????????????????????????????????????????????????????????????????????????????????????????????????????????????????????????????????????????????????????????????GAACTTAATAATCCATTAATCACCTTAAAATCTATTGGCCATCAATGATATTGAAGCTATGAATACTCTGACTTTAATAATATTGAATTTGATTCTTATATAATTCAATATAATAATTTA---GAAATAAAAAATTTCCGTTTATTAGATGTTGATAATCGTATTGTCTTACCTATAAATAATCAAATTCGTATTATAATTACAGCAACAGATGTAATTCATTCGTGAACTATCCCTTCTCTAGGAGTTAAAATTGATGCTAATCCTGGTCGACTCAATCAAGGAAATCTTTATATTAATCGCCCAGGAATTTTTTATGGTCAATGTTCTGAAATTTGTGGATCAAATCATAGATTTATACCTATTGTAATTGAAAGAATTTCTATTAAAAATTTTATTAATTGAATTAATAATTATTCTTC
	Battus_philenor_AF513737             ????????????????????????????????????????????????????????????????????????????????????????????????????????????????????????????????????????????????????????????????????????????????????????????????????????????????????????????????????????????????????????????????????????GAACTTAATAATCCATTAATTACCTTAAAATCTATTGGCCATCAATGATATTGAAGCTATGAATACTCTGACTTTAATAATATTGAATTTGATTCTTATATAATTCAATATAATAATTCA---GAAATAAAAAATTTCCGTTTATTAGATGTTGATAATCGTATTGTCTTACCTATAAATAATCAAATTCGTATTATAATTACAGCAACAGATGTAATTCATTCATGAACTATCCCTTCTCTAGGAGTTAAAATTGATGCTAATCCTGGTCGACTCAATCAAGGAAATCTTTATATTAATCGCCCAGGAATTTTTTATGGTCAATGTTCTGAAATTTGTGGATCAAATCATAGATTTATACCTATTGTAATTGAAAGAATTTCTATTAAAAATTTTATTAATTGAATTAATAATTATTCTTC
	Battus_philenor_AF513738             ????????????????????????????????????????????????????????????????????????????????????????????????????????????????????????????????????????????????????????????????????????????????????????????????????????????????????????????????????????????????????????????????????????GAACTTAATAATCCATTAATTACCTTAAAATCTATTGGCCATCAATGATATTGAAGCTATGAATACTCTGACTTTAATAATATTGAATTTGATTCTTATATAATTCAATATAATAATTCA---GAAATAAAAAATTTCCGTTTATTAGATGTTGATAATCGTATTGTCTTACCTATAAATAATCAAATTCGTATTATAATTACAGCAACAGATGTAATTCATTCGTGAACTATCCCTTCTCTAGGAGTTAAAATTGATGCTAATCCTGGTCGTCTCAATCAAGGAAATCTTTATATTAATCGCCCAGGAATTTTTTATGGTCAATGTTCTGAAATTTGTGGATCAAATCATAGATTTATACCTATTGTAATTGAAAGAATTTCTATTAAAAATTTTATTAATTGAATTAATAATTATTCTTC
	Battus_philenor_AF513739             ????????????????????????????????????????????????????????????????????????????????????????????????????????????????????????????????????????????????????????????????????????????????????????????????????????????????????????????????????????????????????????????????????????GAACTTAATAATCCATTAATTACCTTAAAATCTATTGGCCATCAATGATATTGAAGCTATGAATACTCTGACTTTAATAATATTGAATTTGATTCTTATATAATTCAATATAATAATTCA---GAAATAAAAAATTTCCGTTTATTAGATGTTGATAATCGTATTGTTTTACCTATAAATAATCAAATTCGTATTATAATTACAGCAACAGATGTAATTCATTCGTGAACTATCCCTTCTCTAGGAGTTAAAATTGATGCTAATCCTGGTCGACTCAATCAAGGAAATCTTTATATTAATCGCCCAGGAATTTTTTATGGTCAATGTTCTGAAATTTGTGGATCAAATCATAGATTTATACCTATTGTAATTGAAAGAATTTCTATTAAAAATTTTATTAATTGAATTAATAATTATTCTTC
	Battus_philenor_AF513740             ????????????????????????????????????????????????????????????????????????????????????????????????????????????????????????????????????????????????????????????????????????????????????????????????????????????????????????????????????????????????????????????????????????GAACTTAATAATCCATTAATCACCTTAAAATCTATTGGCCATCAATGATATTGAAGCTATGAATACTCTGACTTTAATAATATTGAATTTGATTCTTATATAATTCAATATAATAATTCA---GAAATAAAAAATTTCCGTTTATTAGATGTTGATAATCGTATTGTCTTACCTATAAATAATCAAATTCGTATTATAATTACAGCAACAGATGTAATTCATTCATGAACTATCCCTTCTCTAGGAGTTAAAATTGATGCTAATCCTGGTCGACTTAATCAAGGAAATCTTTATATTAATCGCCCAGGAATTTTTTATGGTCAATGTTCTGAAATTTGTGGATCAAATCATAGATTTATACCTATTGTAATTGAAAGAATTTCTATTAAAAATTTTATTAATTGAATTAATAATTATTCTTC
	Battus_philenor_AF513741             ????????????????????????????????????????????????????????????????????????????????????????????????????????????????????????????????????????????????????????????????????????????????????????????????????????????????????????????????????????????????????????????????????????GAACTTAATAATCCATTAATCACCTTAAAATCTATTGGCCATCAATGATATTGAAGCTATGAATACTCTGACTTTAATAATATTGAATTTGATTCTTATATAATTCAATATAATAATTCA---GAAATAAAAAATTTCCGTTTATTAGATGTTGATAATCGTATTGTCTTACCTATAAATAATCAAATTCGTATTATAATTACAGCAACAGATGTAATTCATTCATGAACTATCCCTTCTCTAGGAGTTAAAATTGATGCTAATCCTGGTCGACTCAATCAAGGAAATCTTTATATTAATCGCCCAGGAATTTTTTATGGTCAATGTTCTGAAATTTGTGGATCAAATCATAGATTTATACCTATTGTCATTGAAAGAATTTCTATTAAAAATTTTATTAATTGAATTAATAATTATTCTTC
	Battus_philenor_AF513742             ????????????????????????????????????????????????????????????????????????????????????????????????????????????????????????????????????????????????????????????????????????????????????????????????????????????????????????????????????????????????????????????????????????GAACTTAATAATCCATTAATTACCTTAAAATCTATTGGCCATCAATGATATTGAAGCTATGAATACTCTGACTTTAATAATATTGAATTTGATTCTTATATAATTCAATATAATAATTCA---GAAATAAAAAATTTCCGTTTATTAGATGTTGATAATCGTATTGTCTTACCTATAAATAATCAAATTCGTATTATAATTACAGCAACAGATGTAATTCATTCGTGAACTATTCCTTCTCTAGGAGTTAAAATTGATGCTAACCCTGGTCGACTCAATCAAGGAAATCTTTATATTAATCGCCCAGGAATTTTTTATGGTCAATGTTCTGAAATTTGTGGATCAAATCATAGATTTATACCTATTGTAATTGAAAGAATTTCTATTAAAAATTTTATTAATTGAATTAATAATTATTCTTC
	Battus_philenor_AF513743             ????????????????????????????????????????????????????????????????????????????????????????????????????????????????????????????????????????????????????????????????????????????????????????????????????????????????????????????????????????????????????????????????????????GAACTTAATAATCCATTAATTACCTTAAAATCTATTGGCCATCAATGATATTGAAGCTATGAATACTCTGACTTTAATAATATTGAATTTGATTCTTATATAATTCAATATAATAATTCA---GAAATAAAAAATTTCCGTTTATTAGATGTTGATAATCGTATTGTCTTACCTATAAATAATCAAATTCGTATTATAATTACAGCAACAGATGTAATTCATTCGTGAACTATTCCTTCTCTAGGGGTTAAAATTGATGCTAATCCTGGTCGACTCAATCAAGGAAATCTTTATATTAATCGCCCAGGAATTTTTTATGGTCAATGTTCTGAAATTTGTGGATCAAATCATAGATTTATACCTATTGTAATTGAAAGAATTTCTATTAAAAATTTTATTAATTGAATTAATAATTATTCTTC
	Battus_philenor_AF513744             ????????????????????????????????????????????????????????????????????????????????????????????????????????????????????????????????????????????????????????????????????????????????????????????????????????????????????????????????????????????????????????????????????????GAACTTAATAATCCATTAATTACCTTAAAATCTATTGGCCATCAATGATATTGAAGCTATGAATACTCTGACTTTAATAATATTGAATTTGATTCTTATATAATTCAATATAATAATTCA---GAAATAAAAAATTTCCGTTTATTAGATGTTGATAATCGCATTGTCTTACCTATAAATAATCAAATTCGTATTATAATTACAGCAACAGATGTAATTCATTCATGAACTATCCCTTCTCTAGGAGTTAAAATTGATGCTAATCCTGGTCGACTCAATCAAGGAAATCTTTATATTAATCGCCCAGGAATTTTTTATGGTCAATGTTCTGAAATTTGTGGATCAAATCATAGATTTATACCTATTGTAATTGAAAGAATTTATATTAAAAATTTTATTAATTGAATTAATAATTATTCTTC
	Battus_polydamas_AY804388            ????????????????ATTTTA?TCTCCAAAACGGATCATCCCCTTTAATAGAACAAATTATTTTTTTTCATGATCATACTTTAG?TATTTCGATTATAATCACTATTTTAGTTAGATATTTAATAATTAATTTATTTTTTAATAATTATATTAATCGATTTTTATTAGAAGGGCAAATAATTGAATTAATTTGAACAATTATTCCTGCTATTACCTTAATTTTCGTAGCCCTTCCTTCCCTTCGACTTTTATATTTACTAGACGAACTTAACAATCCTTTAATTACTTTAAAATCTATTGGCCATCAATGATACTGAAGCTATGAATATTCTGATTTTAATAATGTTGAATTTGACTCTTATATAATTCAATATGATAATTCA---GAAATTAAAAATTTTCGTCTTTTAGATGTTGATAATCGAATTATTTTACCTATAAATAATCAAATTCGTATTATAATTACAGCAACAGATGTAATTCATTCATGAACTATTCCTTCTTTAGGAATTAAAATTGACGGTAATCCTGGACGTCTCAATCAAGGAAATCTTTATATTAATCGGCCAGGAATTTT?TATGGTCAATGTTCTGAAATTTGTGGTTCAAATCATAGATTTATACCTATTGTAATTGAAAGA????????????????????????????????????????????
	Battus_polydamas_AY804389            ATGGCAACTTGATCTAATTTTAATCTCCAAAACGGAGCATCACCTTTAATAGAACAAATTATTTTTTTTCATGATCATACTTTAG?TATTTCGATTATAATCACTATTTTAGTTAGATATTTAATAATTAATTTATTTTTTAATAATTATATTAATCGATTTTTATTAGAAGGGCAAATAATTGAATTAATTTGAACAATTATTCCTGCTATTACCTTAATTTTCGTAGCCCTTCCTTCCCTTCGACTTTTATATTTACTAGACGAACTTAACAATCCTTTAATTACTTTAAAATCTATTGGCCATCAATGATACTGAAGCTATGAATATTCTGATTTTAATAATGTTGAATTTGACTCTTATATAATTCAATATGATAATTCA---GAAATTAAAAATTTTCGTCTTTTAGATGTTGATAATCGAATTATTTTACCTATAAATAATCAAATTCGTATTATAATTACAGCAACAGATGTAATTCATTCATGAACTATTCCTTCTTTAGGAATTAAAATTGACGCTAATCCTGGACGTCTCAATCAAGGAAATCTTTATATTAATCGGCCAGGAATTTT?TATGGTCAATGTTCTGAAATTTGTGGTTCAAATCATAGATTTATACCTATTGTAATTGAAAGA????????????????????????????????????????????
	Battus_polystictus_AY804390          ?????????TGATCTACTCTTATCCTCCAAAATAGAGCATCCCCCTTAATAGAACAAATTATTTTTTTTCATGATCATACATTGGCTATTTTAATTATAATTACTATTTTAGTTAGATATTTAATAATTAATTTATTTTTTAATAATTATATTAACCGATTTTTATTAGAAGGACAAATAATTGAATTAATTTGAACTATTATTCCAGCTATTACTTTAATTATTGTAGCATTACCTTCTCTACGTCTATTATATTTATTAGATGAACTTAATAATCCTTTAATTACTTTAAAATCAATTGGACATCAATGATATTGAAGCTATGAATACTCTGATTTTAATAATATTGAATTTGATTCTTACATAATTCAATATAATGAATTATCTAATATTAATAATTTTCGTCTTTTAGATGTAGATAATCGCATTTCCCTACCCATAAATAATCAAATTCGTATTATAATTACAGCAACAGATGTAATTCACTCATGAACTATCCCCTCTCTTGGAATTAAAATTGACGCCAACCCTGGTCGTCTTAATCAAGGCAATATATTCATTAATCGACCAGGAATTTTTTATGGTCAATGTTCTGAAATTTGTGGATCAAATCATAGATTCATACCTAT?????????????????????????????????????????????????????????
	Battus_polystictus_AY804391          ?????????TGATCTACTCTTATCCTCCAAAATAGAGCATCCCCCTTAATAGAACAAATTATTTTTTTTCATGATCATACATTRGYTATTTTAATTATAATTACTATTTTAGTTAGATATTTAATAATTAATTTATTTTTTAATAATTATATTAACCGATTTTTATTAGAAGGACAAATAATTGAATTAATTTGAACYATTATTCCAGCTATTACTTTAATTWTTGTAGCATTACCTTCTCTACGTCTATTATATTTATTAGATGAACTTAATAATCCTTTAATTACTTTAAAATCAATTGGACATCAATGATATTGAAGCTATGAATACTCTGATTTTAATAATATTGAATTTGATTCTTAYATAATTCAATATAATGAATTATCTAATATTAATAATTTTCGTCTTTTAGATGTAGATAATCGCATTTCYCTACCYATAAATAATCAAATTCGTATTATAATTACAGCAACAGATGTAATTCACTCATGAACTATCCCCTCTCTTGGAATTAAAATTGACGCCAACCCTGGTCGTCTTAATCAAGGCAATATATTCATTAATCGACCAGGAATTTTTTATGGTCAATGTTCTGAAATTTGTGGATCAAATCATAGATTCATACCTAT?????????????????????????????????????????????????????????
	Euryades_corethrus_AY804392          ??????????????????????????????????TATCTT?TCCTATTATA?AACAAATTATTTTCTTTCATGATCATACTTTAATTATTTTAATTATAATTACTACTTTAGTTAGTTACTTATTAATTAATTTATTTTTTAATAAATATATTAATCGATTTTTATTGGAAGGTCAAATGATTGAATTAATCTGAACAATTATCCCTGCTATTACTTTAATTTTTATTGCTTTACCTTCTCTTCGTTTATTATATTTATTAGATGAAATTAATAATCCTTTAATTACTTTAAAATCTATTGGACATCAATGATATTGAAGTTATGAATATTCTGATTTTAATAATATTGAATTTGATTCCTTTATAATTAATTATGAAAAAAAA---AAATTAAGAAATTTTCGCCTTCTTGATGTTGATAATCGTATTATTTTACCTATAAATAATCAAATTCGAATTTTAGTTACTGCTACAGATGTAATTCACTCTTGAACTATTCCTTCTCTAGGAATCAAAATTGATGCTAATCCTGGACGATTAAATCAAGGTAATTTATTCATTAATCGTCCAGGAATCTTTTTTGGTCAATGCTCAGAAAT???????????????????????????????????????????????????????????????????????????????????????
	Euryades_duponchelii_AY919290        ATGGCAACCTGATCAAATTTTAATCTTCAAAATAGAGCTTCTCCTCTCATAGAACAAATTATTTTTTTTCATGATCATACATTAATTATTTTAATTATAATTACTATTTTAGTTGGTTATTTATTAATTAATTTATTTTTTAATAAATATATTAATCGATTTTTATTAGAAGGTCAAATAATTGAATTAATTTGAACTATTTTACCGGCTATTACTTTAATTTTTATTGCTTTACCCTCTCTTCGCTTATTGTATTTATTAGAAGAACTTAATAATCCTTTAATTACTTTAAAATCTATTGGTCATCAATGATATTGAAGTTATGAATACTCTGATTTTAATAATATTGAATTTGATTCTTATATAATTAATTATATAAAAGAA---AAATTAAGAAATTTTCGTCTTCTTGATGTTGATAATCGTATTATTTTACCTATGAATAATCAAATTCGAATTCTTATTACCGCTACAGATGTAATTCATTCCTGAACTATTCCTTCTTTAGGAATTAAAATTGATGCTAATCCTGGTCGATTAAATCAAGGTAACTTATATATAAATCGACCAGGAATTTTTTTTGGTCAATGTTCAGAAATTTGTGGAGCTAATCATAGTTTTATACCTATTGTAGTTGAAAGAATTAATATAAAAAATTTTATTAATTGAATTAATAATTATTCTTC
	Graphium_agamemnon_AF170874          ATGGCAACTTGATATAGTATTAATCTACAAAATGGAGCTTCCCCTTTAATAGAACAAATTATTTTTTTTCATGATCATACTTTAATTATTTTAATTATAATTACTATTTTAGTAAGATACTTAATAACTAACTTATTTTTTAATAAATTTATTAATCGATTTTTATTAGAAGGTCAAATAATTGAATTAATCTGAACTATTATTCCGGCAATTACTTTAATTTTTATTGCTTTTCCATCTTTACGATTATTATATCTTTTAGATGAACTTAATAACCCTTTAATTACCTTAAAATCAATTGGTCATCAATGATATTGAAGATATGAATATTCTGATTTTAATAATATTGAATTTGATTCATATATAATTCAAGATACAAGAAATTTAAAT---AAAAATTTTCGACTATTAGATGTTGATAATCGTGTAATTTTACCTATAAATAACCAAATTCGAATTCTTGTTACCGCAAGAGATGTAATTCATTCTTGAACTATTCCCTCTCTTGGAATTAAAATTGATGCTAATCCAGGTCGTTTAAATCAGACAAATATATTTATTAATCGACCTGGAATTTTTTTTGGTCAATGTTCTGAAATTTGTGGAGCTAATCATAGTTTTATACCTATTGTAATTGAAAGAATTTCAATTAATAATTTTATTAATTGAATTAATAATTATTCTTC
	Papilio_machaon_AF044006             ATGGCTACTTGATCTAATTTTAATCTTCAAAATAGAGCTTCTCCTTTAATAGAACAAATTATTTTTTTTCATGACCATACTTTAATTATTTTAATTATAATTACTATTTTAGTAGGTTATTTAATAATTAATTTATTTTTTAACAAATATATTAATCGTTTTTTATTAGAAGGACAAATAATTGAATTAATTTGAACTATTATTCCTACTATTACTTTAATTTTTATTGCTCTTCCTTCATTACGCTTATTATATTTATTAGATGAACTAAATAATCCTTTAATTACACTAAAATCAATTGGTCATCAATGATATTGAAGTTATGAATATTCTGATTTTAATAATGTAGAATTCGATTCTTATATAATTAATTATGATAATTCT---AATATTAATAATTTTCGATTATTAGATGTTGATAATCGAATTATTTTACCTATAAATAATCAAATTCGAATTATAGTTACCGCTACAGATGTTATTCATTCATGAACCATCCCCTCTTTAGGGGTTAAAATTGACGCTAATCCTGGTCGATTAAATCAAACTAATTTATTTATTAATCGACCAGGTATTTTTTTTGGTCAATGTTCAGAAATTTGTGGAGCTAATCACAGATTTATACCTATTATAATTGAAAGAATTTCAATTAAAAATTTTATTAATTGAATTAATAATTATTCCT?
	Parides_aeneas_linoides_AY804393     ????????????????????????????????????????CCCCTTTAATAGAACAAATTATTTTTTTTCATGATCATACTTTAATTATCTTAATTATAATTACTATTTTAGTTAGTTATTTAATAATAAGCTTATTTTTTAATAATTATATTAATCGATTTCTTTTAGAAAATCAATTAATTGAGTTAATTTGAACTATTATCCCAGCTATTACTTTAATTTTTATTGCTCTTCCTTCTCTCCGTTTATTATATATTTTAGATGAACTTAATAACCCTTTAATTACTCTAAAATCTATTGGGCATCAATGATATTGAAGTTATGAATATTCTGATTTTAATAATATTGAATTTAATTCCTATATAATTAACTATGAAAAAAGT---AATTTAAGAAATTTTCGCCTTCTTGATGTCGATAATCGAATTGTTTTACCTATAAATGTTCAAATTCGAATTTTAATTACTGCTACTGATGTAATTCATTCTTGAACTGTTCCTTCCTTAGGAATTAAAATTGATGCTAACCCAGGACGTTTAAATCAAAGAAATTTATTTATTAACCAACCTGGAATATTTTTTGGTCAATGTTCAGAAATTTGCGGAGCTAATCATAGTTTTATACCTATTGTTATTGAAAGA????????????????????????????????????????????
	Parides_aeneas_linoides_AY804394     ?????????????????????????????????????????CCCTTTAATAGAACAAAGTATTTTTTTTCATGATCATACTTTAATTATCTTAATTATAATTACTATTTTAGTTAGTTATTTAATAATGAGCTTATTTTTTAATAATTATATTAATCGATTTCTTTTAGAAAATCAATTAATTGAATTAATTTGAACTATTATTCCAGCTATTACTTTAATTTTTATTGCTCTTCCCTCTCTTCGTTTATTATATATTTTAGATGAACTTAATAACCCTTTAATTACTCTAAAATCTATTGGACATCAATGATATTGAAGTTATGAATATTCTGATTTTAATAATATTGAATTTAATTCCTATATAATTAACTATGAAAAAAGT---AATTTAAGAAATTTTCGCCTTCTTGATGTCGATAATCGAATTGTTTTACCTATAAATGTTCAAATTCGAATTTTAATTACTGCTACTGATGTAATTCATTCTTGAACTGTTCCTTCCTTAGGAATTAAAATTGATGCTAACCCAGGACGTTTAAATCAAAGAAATTTATTTATTAATCAACCTGGAATATTTTTTGGTCAATGTTCAGAAATTTGCGGAGCTAATCATAGTTTTATACCTATCGTTATTGAAAGA????????????????????????????????????????????
	Parides_agavus_AY804395              ATGGCAACTTGATCTAATTTTAATTTTCAAAATAGAGCTTCTCCTTTAATAGAACAAATTATTTTTTTTCATGATCATACTTTAATTATTTTAATTATAATTACTATTTTAGTTAGATATTTAATAATTAACATATTTTTTAATAAATATATTAATCGATTTCTTTTAGAAGGACAAATAATTGAATTAATTTGAACTATTATTCCAGCCATTACTTTAATTTTTATTGCTTTACCTTCTCTTCGTTTATTATATCTTTTAGATGAACTTAATAATCCATTAATTACTTTAAAATCAATTGGACATCAATGATATTGAAGTTATGAATATTCTGATTTTAATAATATTGAATTTGATTCTTACATAATTAATTACGAAAAAAAT---AATTTAAGTAACTTTCGTCTTCTTGATGTAGATAATCGAATTATTTTACCTATAAATAATCAAATTCGAATTCTTATTACTGCAACAGATGTAATTCATTCTTGAACTATTCCTTCTCTAGGAATTAAAATTGATGCTAATCCAGGACGTTTAAATCAAGGTAGATTATTTATTAATCGTCCAGGAATTTTTTTTGGTCAATGTTCAGAAATTTGTGGAGCTAATCATAGTTTTATACCTATTGTAATTGAAAGA????????????????????????????????????????????
	Parides_agavus_AY804396              ATGGCAACTTGATCTAATTTTAATTTTCAAAATAGAGCTTCTCCTTTAATAGAACAAATTATTTTTTTTCATGATCATACTTTAATTATTTTAATTATAATTACTATTTTAGTTAGATATTTAATAATTAACATATTTTTTAATAAATATATTAATCGATTTCTTTTAGAAGGACAAATAATTGAATTAATTTGAACTATTATTCCAGCCATTACTTTAATTTTTATTGCTTTACCTTCTCTTCGTTTATTATATCTTTTAGATGAACTTAATAATCCATTAATTACTTTAAAATCAATTGGACATCAATGATATTGAAGTTATGAATATTCTGATTTTAATAATATTGAATTTGATTCTTACATAATTAATTACGAAAAAAAT---AATTTAAGTAACTTTCGTCTTCTTGATGTAGATAATCGAATTATTTTACCTATAAATAATCAAATTCGAATTCTTATTACTGCAACAGATGTAATTCATTCTTGAACTATTCCTTCTCTAGGAATTAAAATTGATGCTAATCCAGGACGTTTAAATCAAGGTAGATTATTTATTAATCGTCCAGGAATTTTTTTTGGTCAATGTTCAGAAATTTGTGGAGCTAATCATAGTTTTATACCTATTGTAATTGAAAGA????????????????????????????????????????????
	Parides_anchises_AY804397            ATGGTAACTTGATCTAATCTTAATCTTCAAAATAGATTTTCCCCCCTAATAGAACAAATTATTTTTTTCCATGATCATACTTTAGTTATTTTAATTATAATTACTGTTTTAGTTAGATATTTAATAATTAATTTATTTTTTAACAATTATATTAATCGATTCTTATTAGAAGGACAATTAATTGAATTAATTTGAACTATTATTCCCGCTATTACTTTAATTTTTATTGCATTACCTTCCCTTCGTCTTTTATATCTTTTAGATGAATTAAATAATCCCCTAATTACTTTAAAATCTATTGGTCATCAATGATACTGAAGTTATGAATTTTCTGATTTTAATAATATTGAATTTGATTCTTACATAATTAATTATGAAAAAAAT---AATTTAAATAACTTTCGTCTTCTTGATGTTGATAATCGAATCATTTTACCTATAAATAATCAAATTCGAATTTTAATCACTGCTACAGATGTAATTCATTCCTGAACTGTTCCTTCCTTAGGAATTAAAATTGATGCTAATCCTGGTCGATTAAATCAAGGAAGATTATTTATTAATCGACCAGGAATTTTTTTTGGGCAATGTTCAGAAATTTGTGGAGCTAATCATAGTTTTATACCTATTGTAATTGAAAGA????????????????????????????????????????????
	Parides_anchises_AY804398            ATGGCAACTTGATCTAATCTTAATCTTCAAAATAGATTTTCCCCCCTAATAGAACAAATTATTTTTTTCCATGATCATACTTTAGTTATTTTAATTATAATTACTGTTTTAGTTAGATATTTAATAATTAATTTATTTTTTAACAATTATATTAATCGATTCTTATTAGAAGGACAATTAATTGAATTAATTTGAACTATTATTCCCGCTATTACTTTAATTTTTATTGCATTACCTTCCCTTCGTCTTTTATATCTTTTAGATGAATTAAATAATCCCCTAATTACTTTAAAATCTATTGGTCATCAATGATACTGAAGTTATGAATTTTCTGATTTTAATAATATTGAATTTGATTCTTACATAATTAATTATGAAAAAAAT---AATTTAAATAACTTTCGTCTTCTTGATGTTGATAATCGAATCATTTTACCTATAAATAATCAAATTCGAATTTTAATCACTGCTACAGATGTAATTCATTCCTGAACTGTTCCTTCCTTAGGAATTAAAATTGATGCTAATCCTGGTCGATTAAATCAAGGAAGATTATTTATTAATCGACCAGGAATTTTTTTTGGGCAATGTTCAGAAATTTGTGGAGCTAATCATAGTTTTATACCTATTGTAATTGAAAGA????????????????????????????????????????????
	Parides_anchises_AY804399            ATGGCAACTTGATCTAATCTTAATCTTCAAAATAGATTTTCCCCCCTAATAGAACAAATTATTTTTTTCCATGATCATACTTTAGTTATTTTAATTATAATTACTGTTTTAGTTAGATATTTAATAATTAATTTATTTTTTAACAATTATATTAATCGATTCTTATTAGAAGGACAATTAATTGAATTAATTCGAACTATTATTCCCGCTATTACTTTAATTTTTATTGCATTACCTTCCCTTCGTCTTTTATATCTTTTAGATGAATTAAATAATCCCCTACTTACTTTAAAATCTATTGGTCATCAATGATACTGAAGTTATGAATTTTCTGATTTTAATAATATTGAATTTGATTCTTACATAATTAATTATGAAAAAAAT---AATTTAAATAACTTTCGTCTTCTTGATGTTGATAATCGAATCATTTTACCTATAAATAATCAAATTCGAATTTTAATCACTGCTACAGATGTAATTCATTCCTGAACTGTTCCTTCCTTAGGAATTAAAATTGATGCTAATCCTGGTCGATTAAATCAAGGAAGATTATTTATTAATCGACCAGGAATTTTTTTTGGGCAATGTTCAGAAATTTGTGGAGCTAATCATAGTTTTATACCTATTGTAATTGAAAGA????????????????????????????????????????????
	Parides_ascanius_AY804400            ATGGTAACTTGATCTAATTTCAATCTTCAAAATAGAGCTTCTCCTTTAATAGAACAAATTATTTTTTTTCATGATCACACATTAATTATTCTAACTATAATTACTATTTTAATTAGATATTTAATAATTAATTTATTTTTTAATAAATACATCAATCGTTTTTTATTAGAAGAACAAATAATTGAATTAATTTGAACTATTATTCCTGCTTTTACTTTAATTTTTATTGCTTTACCTTCACTTCGTTTATTATACCTTTTAGATGAAATTAATAATCCTTTAATTACTATTAAATCTATTGGTCATCAATGATATTGAAGTTATGAATATTCTGATTTTAATAATATTGAATTTAATTCTTATATAATTAATTATGAAAAAAAT---AATTTAAGAAATTTTCGTCTTCTTGATGTTGATAATCGTATTATTTTACCTATAAATAATCAAATTCGAATTTTAATTACTGCTACAGATGTTATTCATTCTTGAACTATTCCTTCTTTAGGAATTAAAATTGATGCAAATCCTGGACGTTTAAATCAAGGAAATTTATTTATTAATCGTCCAGGAATTTTTTTTGGTCAATGTTCAGAAATTTGTGGAGCTAATCATAGTTTTATACC????????????????????????????????????????????????????????????
	Parides_ascanius_AY804401            ???????????????????????????????????????TCTCCTTTAATAGAACAAATTATTTTTTTTCATGATCACACATTAATTATTCTAACTATAATTACTATTTTAATTAGATATTTAATAATTAATTTATTTTTTAATAAATACATCAATCGTTTTTTATTAGAAGAACAAATAATTGAATTAATTTGAACTATTATTCCTGCTTTTACTTTAATTTTTATTGCTTTACCTTCACTTCGTTTATTATACCTTTTAGATGAAATTAATAATCCTTTAATTACTATTAAATCTATTGGTCATCAATGATATTGAAGTTATGAATATTCTGATTTTAATAATATTGAATTTAATTCTTATATAATTAATTATGAAAAAAAT---AATTTAAGAAATTTTCGTCTTCTTGATGTTGATAATCGTATTATTTTACCTATAAATAATCAAATTCGAATTTTAATTACTGCTACAGATGTTATTCATTCTTGAACTATTCCTTCTTTAGGAATTAAAATTGATGCAAATCCTGGACGTTTAAATCAAGGAAATTTATTTATTAATCGTCCAGGAATTTTTTTTGGTCAATGTTCAGAAATTTGTGGAGCTAATCATAGTTTTATACC????????????????????????????????????????????????????????????
	Parides_bunichus_AY804402            ?????TGTTACCTCGAACTGTAATCTTCAAAATATAGCTTCTCCTTTAATAGAACA?ATTATTTTTTTTCATGAGCACACATTAATTATTTTAACTATAATTACTATTTTAGTTAGATATTTATTAATTAATTTATTTTTTAATAAATATATCAATCGTTTTTTATTAGAAGGACAAATAATTGAATTAATTTGAACTATTATTCCTGCTTTTACTTTAATTTTTATTGCTTTACCTTCACTTCGTTTATTGTACCTTTTAGATGAAATTAACAATCCTTTAATTACTATTAAATCTATTGGTCATCAATGATATTGAAGTTATGAATATTCTGATTTTAATAATATTGAATTTAACTCTTATATAATTAATTACGAAAAAAAT---AATTTAAGAAATTTTCGTCTTCTTGATGTTGATAATCGTATTATTTTACCTATAAATAATCAAATTCGAATTTTAATTACTGCTACAGATGTCATTCATTCTTGAACTATTCCTTCTTTAGGAATTAAAATTGATGCTAATCCTGGACGTTTAAATCAAGGAAATTTATTTATTAACCGACCAGGAATTTTTTTTGGTCAATGTTCAGAAATTTGTGGAGCTAATCATAGTTTTATACCTATTGTAATTGAAAGA????????????????????????????????????????????
	Parides_bunichus_AY804403            ???????????????????????????????ATAGAGCTTCTCCTTTAATAGAACAAATTATTTTTTTTCATGATCACACATTAATTATTTTAACTATAATTACTATTTTAGTTAGATATTTATTAATTAATTTATTTTTTAATAAATATATCAATCGTTTTTTATTAGAAGGACAAATAATTGAATTAATTTGAACTATTATTCCTGCTTTTACTTTAATTTTTATTGCTTTACCTTCACTTCGTTTATTGTACCTTTTAGATGAAATTAACAATCCTTTAATTACTATTAAATCTATTGGTCATCAATGATATTGAAGTTATGAATATTCTGATTTTAATAATATTGAATTTAACTCTTATATAATTAATTACGAAAAAAAT---AATTTAAGAAATTTTCGTCTTCTTGATGTTGATAATCGTATTATTTTACCTATAAATAATCAAATTCGAATTTTAATTACTGCTACAGATGTCATTCATTCTTGAACTATTCCTTCTTTAGGAATTAAAATTGATGCTAATCCTGGACGTTTAAATCAAGGAAATTTATTTATTAACCGACCAGGAATTTTTTTTGGTCAATGTTCA????????????????????????????????????????????????????????????????????????????????????????????
	Parides_bunichus_bunichus_EF102907   ATGGCAACTTGATCTAATTTTAATCTTCAAAATAGAGCTTCTCCTTTAATAGAACAAATTATTTTTTTTCATGATCACACATTAATTATTTTAACTATAATTACTATTTTAGTTAGATATTTATTAATTAATTTATTTTTTAATAAATATATCAATCGTTTTTTATTAGAAGGACAAATAATTGAATTAATTTGAACTATTATTCCTGCTTTTACTTTAATTTTTATTGCTTTACCTTCACTTCGTTTATTGTACCTTTTAGATGAAATTAACAATCCTTTAATTACTATTAAATCTATTGGTCATCAATGATATTGAAGTTATGAATATTCTGATTTTAATAATATTGAATTTAACTCTTATATAATTAATTACGAAAAAAAT---AATTTAAGAAATTTTCGTCTTCTTGATGTTGATAATCGTATTATTTTACCTATAAATAATCAAATTCGAATTTTAATTACTGCTACAGATGTCATTCATTCTTGAACTATTCCTTCTTTAGGAATTAAAATTGATGCTAATCCTGGACGTTTAAATCAAGGAAATTTATTTATTAACCGACCAGGAATTTTTTTTGGTCAATGTTCAGAAATTTGTGGAGCTAATCATAGTTTTATACCTATTGTAATTGAAAGA????????????????????????????????????????????
	Parides_bunichus_bunichus_EF102908   ATGGCAACTTGATCTAATTTTAATCTTCAAAATAGAGCTTCTCCTTTAATAGAACAAATTATTTTTTTTCATGATCACACATTAATTATTTTAACTATAATTACTATTTTAGTTAGATATTTATTAATTAATTTATTTTTTAATAAATATATCAATCGTTTTTTATTAGAAGAACAAATAATTGAATTAATTTGAACTATTATTCCTGCTTTTACTTTAATTTTTATTGCTTTACCTTCACTTCGTTTATTGTACCTTTTAGATGAAATTAACAATCCTTTAATTACTATTAAATCTATTGGTCATCAATGATATTGAAGTTATGAATATTCTGATTTTAATAATATTGAATTTAACTCTTATATAATTAATTACGAAAAAAAT---AATTTAAGAAATTTTCGTCTTCTTGATGTTGATAATCGTATTATTTTACCTATAAATAATCAAATTCGAATTTTAATTACTGCTACAGATGTCATTCATTCTTGAACTATTCCTTCTTTAGGAATTAAAATTGATGCTAATCCTGGACGTTTAAATCAAGGAAATTTATTTATTAACCGACCAGGAATTTTTTTTGGTCAATGTTCAGAAATTTGTGGAGCTAATCATAGTTTTATACCTATTGTAATTGAAAGA????????????????????????????????????????????
	Parides_bunichus_diodorus_EF102909   ATGGCAACTTGATCTAATTTCAATCTTCAAAATAGAGCTTCTCCTTTAATAGAACAAATTATTTTTTTTCATGATCACACATTAATTATTTTAACTATAATTACTATTTTAGTTAGATATTTATTAATTAATTTATTTTTTAATAAATATATCAATCGTTTTTTATTAGAAGGACAAATAATTGAATTAATTTGAACTATTATTCCTGCTTTCACTTTAATTTTTATTGCTTTACCTTCACTTCGTTTATTATATCTTTTAGATGAAATTAACAATCCTTTAATTACTATTAAATCTATCGGTCATCAATGATATTGAAGTTATGAATATTCTGATTTTAATAATATTGAATTTAACTCTTATATAATTAATTACGAAAAAAAT---AATTTAAGAAATTTTCGTCTTCTTGATGTTGATAATCGTATTATTTTACCTATAAATAATCAAATTCGAATTTTAATTACTGCTACAGATGTCATTCATTCTTGAACTATTCCTTCCTTAGGAATTAAAATTGATGCTAATCCTGGACGTTTAAATCAAGGAAATTTATTTATTAACCGACCAGGAATTTTTTTTGGTCAATGTTCAGAAATTTGCGGAGCTAATCATAGTTTTATACCTATTGTAATTGAAAGA????????????????????????????????????????????
	Parides_burchellanus_EF102910        ATGGCAACCTGATCTAATTTTAATCTACAAAATAGAGCGTCTCCTTTAATAGAACAAATTATTTT?TTTCATGATCA?ACTTTAATTATCCTAATTATAATTACTATTTTAGTTAGATATTTAATAATAAATTTATTCTTTAATAATTATATCAATCGATTTTTATTAGAAGGTCAATTAATTGAATTAATCTGAACTATTATTCCAGCTATTACTTTAATTTTTATTGCCCTTCCTTCTCTTCGTTTATTATATATTTTAGACGAACTTAATAATCCTTTAATTACTCTCAAATCTATTGGGCATCAATGATATTGAAGTTATGAATATTCTGATTTTAATAATATTGAATTTAATTCTTATATAATTAACTATGAAAAAGAC---AATTTAAGAAATTTTCGTCTTCTCGACGTCGATAACCGAATTGTTTTACCCATAAATAACCAAATTCGAATTTTAATCACCGCTACTGACGTAATTCATTCTTGAACCATTCCTTCTTTAGGAATCAAAATCGACGCCAACCCAGGACGCCTAAACCAAGGAAATTTATTCATTAACCGACCTGGAATCTTTTTTGGCCAATGTTCAGAAATTTGTGGAGCTAATCACAGTTTTAT???????????????????????????????????????????????????????????????
	Parides_burchellanus_EF102911        ATGGCAACTTGATCTAATTTTAATCTACAAAATAGAGCGTCTCCTTTAATAGAACAAATTATTTTTTTTCATGATCATACTTTAATTATCCTAATTATAATTACTATTTTAGTTAGATATTTAATAATAAATTTATTCTTTAATAATTATATCAATCGATTTTTATTAGAAGGTCAATTAATTGAATTAATCTGAACTATTATTCCAGCTATTACTTTAATTTTTATTGCCCTTCCTTCTCTTCGTTTATTATATATTTTAGACGAACTTAATAATCCTTTAATTACTCTCAAATCTATTGGGCATCAATGATATTGAAGTTATGAATATTCTGATTTTAATAATATTGAATTTAATTCTTATATAATTAACTATGAAAAAGAC---AATTTAAGAAATTTTCGTCTTCTCGACGTCGATAACCGAATTGTTTTACCCATAAATAACCAAATTCGAATTTTAATCACCGCTACTGACGTAATTCATTCTTGAACCATTCCTTCTTTAGGAATCAAAATCGACGCCAACCCAGGACGCCTAAACCAAGGAAATTTATTCATTAACCGACCTGGAATCTTTTTTGGCCAATGTTCAGAAATTTGTGGAGCTAATCACAGTTTTATACCTATTATAATTGAAAGA????????????????????????????????????????????
	Parides_chabrias_AY804404            ATGGCAACTTGATCTAAC?TTAATTTACAAAATAGTTCTTCTCCTTTAATAGAACAAATTATTTTTTTCCATGATCATACTTTAATTATTTTAATTATAATTACTATTTTAATTAGTTATTTATTATTAAATTTATTTTTTAATAATTATATTAATCGATTTCTTTTAGAAGAACAATTTATTGAACTAATTTGAACTATTATTCCTGCTATTGTTTTAATTTTTATTGCTTTTCCTTCCCTTCGTTTACTATATCTTTTAGATGAACTTAATAATCCATTAATTACTTTTAAATCTATTGGTCATCAATGATATTGAASTTATGAATATTCTGATTT---TAATATTGAATTTGATTCTTATATAATTAACTATGAAAAAAAT---AATATAAAAAATTTTCGACTTCTTGATGTTGATAATCGTATTATTTTACCTATAAATAATCAAATTCGAATTTTAATCACTGCTACAGATGTAATTCATTCTTGAACTATTCCTTCTATAGGAATTAAAATTGATGCTAATCCCGGTCGTTTAAATCAAGGAAGATTATTCATTAATCGTCCAGGAATTTTTTTTGGTCAATGTTCTGAAATTTGTGGAGCTAATCATAGTTTTATACCCATTATAATTGAAAGA????????????????????????????????????????????
	Parides_childrenae_AY804405          ???????????????????????????????ATAGAGCTTCTCCTTTAATA?AACAAATTATTTTTTTTCATGATCATACTTTAGTTATTTTAATCATAATTACTATTTTAGTTAGATATCTTATAATTAATTTATTTTTTAATAATTATATTAATCGATTTTTATTAGAAGGTCAATTAATTGAATTAATTTGAACTATTATTCCCGCTATTACTTTAATTTTTATTGCCTTACCTTCTTTACGTTTACTTTATCTTTTAGATGAACTTAATAATCCTTTAATTACTTTAAAATCTATTGGTCATCAATGATATTGAAGTTACGAATTTTCTGACTTTAATAACATTGAATTTGATTCTTACATAATTAACTATGAAAAAGAT---AATTTAAGAAATTTTCGACTTTTAGATGTAGACAATCGAATTATTTTACCTATTAATAATCAAATTCGAATTTTAATTACTGCTACAGATGTTATTCACTCTTGAACTGTCCCTTCTTTAGGAATTAAAATTGATGCCAACCCTGGACGACTAAATCAAGGAAGATTATTTATTAATCGCCCAGGAATTTTTTTTGGTCAATGTTCA????????????????????????????????????????????????????????????????????????????????????????????
	Parides_eurimedes_AY804406           ATGGCAACTTGATCTAATTTTAATTTACAAAATAGAGCGTCCCCTTTAATGGAACAAATTATTTTCTTTCATGATCACACTTTAATTATTCTAATTATAATTACTATTTTAGTTAGTTATTTAATAATAAGTTTATTTTTTAATAATTATATTAATCGATTTCTATTAGAAGGTCAATTAATTGAATTAATTTGAACTATTATTCCAGCTATTACTCTAATTTTTATTGCTTTACCTTCTCTTCATTTATTATATATTTTAGATGAACTTAATAATCCTTTAATTACTCTTAAATCTATTGGTCATCAATGATATTGAAGTTATGAATATTCTGATTTTAATAATATTGAATTTAATTCTTATATAATTAATTATGAAAAAGAT---AATTTAAGAAATTTTCGTCTTCTTGATGTTGATAATCGAATTGTTTTACCCATAAATAATCAAATTCGAATTTTAATTACTGCTACTGATGTAATTCATTCTTGAACTATCCCTTCCTTAGGAATCAAAATCGACGCTAATCCAGGGCGCCTAAATCAAGGAAATTTATTCATTAACCGACCTGGAATCTTTTTTGGTCAATGCTCAGAAATTTGTGGAGCTAATCATAGTTTTATACCC??TATAATTGAAAGA????????????????????????????????????????????
	Parides_eurimedes_AY804407           ?????????????????????????????AAATAGAGCGTCCCCTTTAATGGAACAAATTATTTTCTTTCATGATCACACTTTAATTATTCTAATTATAATTACTATTTTAGTTAGTTATTTAATAATAAGTTTATTTTTTAATAATTATATTAATCGATTTCTATTAGAAGGTCAATTAATTGAATTAATTTGAACTATTATTCCAGCTATTACTCTAATTTTTATTGCTTTACCTTCTCTTCGTTTATTATATATTTTAGATGAACTTAATAATCCTTTAATTACTCTTAAATCTATTGGTCATCAATGATATTGAAGTTATGAATATTCTGATTTTAATAATATTGAATTTAATTCTTATATAATTAATTATGAAAAAGAT---AATTTAAGAAATTTTCGTCTTCTTGATGTTGATAATCGAATTGTTTTACCCATAAATAATCAAATTCGAATTTTAATTACTGCTACTGATGTAATTCATTCTTGAACTATCCCTTCCTTAGGAATCAAAATCGACGCTAATCCAGGGCGCCTAAATCAAGGAAATTTATTCATTAACCGACCTGGAATCTTTTTTGGTCAATGCTCAGAAATTTGTGGAGCTAATCAT???????????????????????????????????????????????????????????????????????
	Parides_lysander_AY804408            ???????????????????????????????????????????CTTTAATAGAACAAATTATTTTTTTTCATGATCATACTTTAATTATCTTAATTATAATTACTATTTTAGTTAGATATTTAATAGTAAATTTATTCTTTAATAATTATATTAATCGATTTTTATTAGAAGGTCAATTAATTGAATTAATCTGAACTATTATTCCAGCTATTACTTTAATTTTCATTGCCCTTCCGTCTCTTCGTTTATTATATATTTTAGACGAACTTAATAACCCTTTAATTACTCTTAAATCTATTGGTCATCAATGATATTGAAGTTATGAATATTCTGATTTTAATAATATTGAATTTAATTCTTATATAATTAATTATGAAAAAGAT---AATTTAATAAATTTTCGCCTTCTCGACGTCGATAACCGAATTGTTTTACCCATAAATAACCAAATTCGAATTTTAATCACTGCTACTGACGTAATTCATTCTTGAACCGTTCCTTCATTAGGGGTCAAAATCGACGCCAACCCAGGACGCCTAAACCAAGGAAATTTATTCATTAACCGACCTGGAATTTTTTTTGGACAATGTTCA????????????????????????????????????????????????????????????????????????????????????????????
	Parides_neophilus_AY804409           ATGGCAACTTGATCTAATTTTAATTTACAAAATAGAGCATCTCCTTTAATAGAACAAATTATTTTTTTTCATGATCACACTTTAATTATTCTAATTATAATTACCATTTTAGTTAGTTATTTAATAATAAGTTTATTTTTTAATAACTATATTAATCGATTTTTATTAGAAGGTCAATTAATTGAATTAATTTGAACTATTATTCCAGCTATTACTTTAATTTTTATTGCATTACCCTCTCTTCGTTTATTATATATTTTAGATGAACTTAATAATCCTTTAATTACTCTTAAATCTATTGGCCATCAATGATATTGAAGTTATGAATATTCTGATTTTAATAATATTGAATTTAATTCTTATATAATTAATTATGAAAAAGAT---AATTTAAGAAATTTTCGCCTTCTTGATGTTGATAATCGAATTGTTTTACCCATAAATAACCAAATTCGAATTTTAATTACTGCTACTGATGTAATTCATTCTTGAACTATCCCTTCCTTAGGAATCAAAATCGACGCTAATCCAGGACGTCTAAACCAAGGAAATTTATTCATTAACCGACCTGGAATCTTTTTTGGTCAATGCTCAGAAATTTGTGGAGCTAATCATAGTTTTATACCCATTATAATTGAAAGA????????????????????????????????????????????
	Parides_neophilus_AY804410           ATGGCAACTTGATCTAATTTTAATTTACAAAATAGAGCATCTCCTTTAATAGAACAAATTATTTTTTTTCATGATCACACTTTAATTATTCTAATTATAATTACCATTTTAGTTAGTTATTTAATAATAAGTTTATTTTTTAATAACTATATTAATCGATTTTTATTAGAAGGTCAATTAATTGAATTAATTTGAACTATTATTCCAGCTATTACTTTAATTTTTATTGCATTACCCTCTCTTCGTTTATTATATATTTTAGATGAACTTAATAATCCTTTAATTACTCTTAAATCTATTGGCCATCAATGATATTGAAGTTATGAATATTCTGATTTTAATAATATTGAATTTAATTCTTATATAATTAATTATGAAAAAGAT---AATTTAAGAAATTTTCGCCTTCTTGATGTTGATAATCGAATTGTTTTACCCATAAATAACCAAATTCGAATTTTAATTACTGCTACTGATGTAATTCATTCTTGAACTATCCCTTCCTTAGGAATCAAAATCGACGCTAATCCAGGACGTCTAAACCAAGGAAATTTATTCATTAACCGACCTGGAATCTTTTTTGGTCAATGCTCAGAAATTTGTGGAGCTAATCATAGTTTTATACCCATTATAATTGAAAGA????????????????????????????????????????????
	Parides_neophilus_AY804411           ATGGCAACTTGATCTAATTTTAATTTACAAAATAGAGCATCTCCTTTAATAGAACAAATTATTTTTTTTCATGATCACACTTTAATTATTCTAATTATAATTACCATTTTAGTTAGTTATTTAATAATAAGTTTATTTTTTAATAACTATATTAATCGATTTTTATTAGAAGGTCAATTAATTGAATTAATTTGAACTATTATTCCAGCTATTACTTTAATTTTTATTGCATTACCCTCTCTTCGTTTATTATATATTTTAGATGAACTTAATAATCCTTTAATTACTCTTAAATCTATTGGCCATCAATGATATTGAAGTTATGAATATTCTGATTTTAATAATATTGAATTTAATTCTTATATAATTAATTATGAAAAAGAT---AATTTAAGAAATTTTCGCCTTCTTGATGTTGATAATCGAATTGTTTTACCCATAAATAACCAAATTCGAATTTTAATTACTGCTACTGATGTAATTCATTCTTGAACTATCCCTTCCTTAGGAATCAAAATCGACGCTAATCCAGGACGTCTAAACCAAGGAAATTTATTCATTAACCGACCTGGAATCTTTTTTGGTCAATGCTCAGAAATTTGTGGAGCTAATCATAGTTTTATACCCATTATAATTGAAAGA????????????????????????????????????????????
	Parides_neophilus_EF102912           ATGGCAACTTGATCTAATTTTAATTTACAAAATAGAGCATCTCCTTTAATGGAACAAATTATTTTTTTTCATGATCACACTTTAATTATTCTAATTATAATTACCATTTTAGTTAGTTATTTAATGATAAGTTTATTTTTTAATAACTATATTAATCGATTTTTATTAGAAGGTCAATTAATTGAATTAATTTGAACTATTATTCCAGCTATTACTTTAATTTTTATTGCATTACCCTCCCTTCGTTTATTATATATTTTAGATGAACTTAATAATCCTTTAATTACTCTTAAATCTATTGGCCATCAATGATATTGAAGTTATGAATACTCTGATTTTAATAATGTTGAATTTAATTCTTATATAATTAATTATGAAAAAGAT---AATTTAAGAAATTTTCGCCTTCTTGATGTTGATAATCGAATTGTTTTACCCATAAATAACCAAATTCGAATTTTAATTACTGCTACTGATGTAATTCATTCTTGAACTATCCCTTCCTTAGGAATCAAAATCGACGCTAATCCAGGACGTCTAAACCAAGGAAATTTATTCATTAACCGACCTGGAATCTTTTTTGGTCAATGTTCAGAAATTTGTGGAGCTAATCATAGTTTTATACCCATTATAATTGAAAGA????????????????????????????????????????????
	Parides_panthonus_aglaope_EF102913   ATGGCAACTTGATCTAATTTTAACCTACAAAATAGAGCGTCTCCTTTAATAGAACAAATTATTTTTTTTCATGATCATACTTTAATTATCCTAATTATAATTACTATTTTAGTTAGATATTTAATAATAAATTTATTCTTTAATAATTATATCAATCGATTTTTATTAGAAGGTCAATTAATTGAATTAATCTGAACTATTATTCCAGCTATTACTTTAATTTTTATTGCCCTTCCTTCTCTTCGTTTATTATATATTTTAGACGAACTTAATAATCCTTTAATTACTCTCAAATCTATTGGTCATCAATGATATTGAAGTTATGAATATTCTGATTTTAATAATATTGAATTTAATTCTTATATAATTAATTATGAAAAAGAC---AATTTAAGAAATTTTCGTCTTCTCGACGTCGATAACCGAATCGTTTTACCCATAAATAACCAAATTCGAATTTTAATCACCGCTACTGATGTAATTCATTCTTGAACCATTCCTTCCTTAGGAATCAAAATCGACGCCAACCCAGGACGCCTAAACCAAGGAAATTTATTCATTAACCGACCTGGAATTTTTTTTGGTCAATGTTCAGAAATTTGTGGAGCTAATCACAGTTTTATACCTATTATAATTGAAAGA????????????????????????????????????????????
	Parides_panthonus_aglaope_EU119177   ATGGCAACTTGATCTAATTTTAACCTACAAAATAGAGCGTCTCCTTTAATAGAACAAATTATTTTTTTTCATGATCATACTTTAATTATCCTAATTATAATTACTATTTTAGTTAGATATTTAATAATAAATTTATTCTTTAATAATTATATCAATCGATTTTTATTAGAAGGTCAATTAATTGAATTAATCTGAACTATTATTCCAGCTATTACTTTAATTTTTATTGCCCTTCCTTCTCTTCGTTTATTATATATTTTAGACGAACTTAATAATCCTTTAATTACTCTCAAATCTATTGGTCATCAATGATATTGAAGTTATGAATATTCTGATTTTAATAATATTGAATTTAATTCTTATATAATTAATTATGAAAAAGAC---AATTTAAGAAATTTTCGTCTTCTCGACGTCGATAACCGAATCGTTTTACCCATAAATAACCAAATTCGAATTTTAATCACCGCTACTGATGTAATTCATTCTTGAACCATTCCTTCCTTAGGAATCAAAATCGACGCCAACCCAGGACGCCTAAACCAAGGAAATTTATTCATTAACCGACCTGGAATTTTTTTTGGTCAATGTTCAGAAATTTGTGGAGCTAATCACAGTTTTATACCTATTATAATTGAAAGA????????????????????????????????????????????
	Parides_panthonus_jaguarae_AY804412  ???????????????????????????????????AGCGTCTCCTTTAATAGAACAAATTATTTTTTTTCATGATCATACTTTAATTATCCTAATTATAATTACTATTTTAGTTAGATATTTAATAATAAATTTATTCTTTAATAATTATATCAATCGATTTTTATTAGAAGGTCAATTAATTGAATTAATCTGAACTATTATCCCAGCTATTACTTTAATTTTTATTGCCCTTCCTTCTCTTCGTTTATTATATATTTTAGACGAACTTAATAATCCTTTAATTACTCTCAAATCTATTGGGCATCAATGATATTGAAGTTATGAATATTCTGATTTTAATAATATTGAATTTAATTCTTATATAATTAACTATGAAAAAGAC---AATTTAAGAAATTTTCGTCTTCTCGACGTCGATAACCGAATTGTTTTACCCATAAATAACCAAATTCGAATTTTAATCACCGCTACTGACGTAATTCATTCTTGAACCATTCCTTCTTTAGGAATCAAAATCGACGCCAACCCAGGACGCCTAAACCAAGGAAATTTATTCATTAACCGACCTGGAATCTTTTTTGGCCAATGTTCAGAAATTTGTGGGGCTAATCACAGTTTTATACCTATTATAA????????????????????????????????????????????????????
	Parides_panthonus_jaguarae_EU119178  ATGGCAACTTGATCTAATTTTAATCTACAAAATAGAGCGTCTCCTTTAATAGAACAAATTATTTTTTTTCATGATCATACTTTAATTATCCTAATTATAATTACTATTTTAGTTAGATATTTAATAATAAATTTATTCTTTAATAATTATATCAATCGATTTTTATTAGAAGGTCAATTAATTGAATTAATCTGAACTATTATCCCAGCTATTACTTTAATTTTTATTGCCCTTCCTTCTCTTCGTTTATTATATATTTTAGACGAACTTAATAATCCTTTAATTACTCTCAAATCTATTGGGCATCAATGATATTGAAGTTATGAATATTCTGATTTTAATAATATTGAATTTAATTCTTATATAATTAACTATGAAAAAGAC---AATTTAAGAAATTTTCGTCTTCTCGACGTCGATAACCGAATTGTTTTACCCATAAATAACCAAATTCGAATTTTAATCACCGCTACTGACGTAATTCATTCTTGAACCATTCCTTCTTTAGGAATCAAAATCGACGCCAACCCAGGACGCCTAAACCAAGGAAATTTATTCATTAACCGACCTGGAATCTTTTTTGGCCAATGTTCAGAAATTTGTGGGGCTAATCACAGTTTTATACCTATTATAATTGAAAGA????????????????????????????????????????????
	Parides_panthonus_jaguarae_EU119179  ATGGCAACTTGATCTAATTTTAACCTACAAAATAGAGCGTCTCCTTTAATAGAACAAATTATTTTTTTTCATGATCATACTTTAATTATCCTAATTATAATTACTATTTTAGTTAGATATTTAATAATAAATTTATTCTTTAATAATTATATCAATCGATTTTTATTAGAAGGTCAATTAATTGAATTAATCTGAACTATTATCCCAGCTATTACTTTAATTTTTATTGCCCTTCCTTCTCTTCGTTTATTATATATTTTAGACGAACTTAATAATCCTTTAATTACTCTCAAATCTATTGGGCATCAATGATATTGAAGTTATGAATATTCTGATTTTAATAATATTGAATTTAATTCTTATATAATTAACTATGAAAAAGAC---AATTTAAGAAATTTTCGTCTTCTCGACGTCGATAACCGAATTGTTTTACCCATAAATAACCAAATTCGAATTTTAATCACCGCTACTGACGTAATTCATTCTTGAACCATTCCTTCTTTAGGAATCAAAATCGACGCCAACCCAGGACGCCTAAACCAAGGAAATTTATTCATTAACCGACCTGGAATCTTTTTTGGCCAATGTTCAGAAATTTGTGGGGCTAATCACAGTTTTATACCTATTATAATTGAAAGA????????????????????????????????????????????
	Parides_panthonus_lysimachus_AY804413 ??????????????????????????????????????????????????????????????????????????????????????????????????????????????????????????????????????????????????????????????????????????????????????????????????????????????????????????????????TTGCCCTTCCTTCTCTTCGTTTATTATATATTTTAGACGAACTTAATAATCCTTTAATTACTCTCAAATCTATTGGGCATCAATGATATTGAAGTTATGAATATTCTGATTTTAATAATATTGAATTTAATTCTTATATAATTAATTATGAAAAGGAC---AATTTAAGAAATTTTCGTCTTCTCGACGTCGATAACCGAATTGTTTTACCCATAAATAACCAAATTCGAATCTTAATCACCGCTACTGACGTAATTCATTCTTGAACCATTCCTTCCTTAGGAATCAAAATCGACGCCAACCCAGGACGCCTAAACCAAGGAAATTTATTCATTAACCGACCTGGAATCTTTTTTGGCCAATGTTCAGAAATTTGTGGAGCTAATCACAGTTTTATACCTATTATAATTGAAAGA????????????????????????????????????????????
	Parides_photinus_AF170877            ATGGCAACCTGATCAAATCTTAATCTTCAAAATAGAGCTTCTCCATTAATAGAACAAATTATTTTCTTTCATGATCATACTTTAGTTATTTTAATTATAATTACTATTTTAGTTAGATATTTAATAATTAATTTATTTTTTAATAATTATATTAATCGATTTTTATTAGAAGGACAATTAATTGAATTAATTTGAACTATTATTCCTGCTATTACTTTAATTTTTATTGCATTGCCTTCTCTTCGCCTTTTATATCTTTTAGATGAAATAAATAATCCATTAATTACTTTAAAATCTATTGGACATCAATGATATTGAAGTTATGAATTTTCTGATTTTAATAATATTGAATTTGATTCTTATATAATTAATTATGAAAAAGAT---AATTTAAATAATTTTCGTCTTCTTGATGTTGATAATCGAATCATTTTACCTATAAATAATCAAATTCGAATTTTAATTACTGCCACAGATGTAATTCATTCTTGAACTATTCCTTCCTTAGGAATTAAAATTGATGCTAATCCTGGACGTTTAAATCAAGGAAGATTATTTATTAATCGACCAGGAATTTTTTTTGGGCAATGTTCAGAAATTTGTGGAGCTAATCATAGTTTTATACCTATTGTAATCGAAAGAATTTCTATTAAAAATTTTATTAATTGAATTAATAATTACTCTTC
	Parides_proneus_AY804414             ATGGCAACCTGATCTAATTTTAATTTTCAAAATAGAGCTTCTCCTTTAATAGAACAAATTATTTTTTTTCATGATCATACTTTAATTATTTTAATTATAATTACTATTTTAGTTAGTTATTTAATAATTAATTTATTTTTTAATAACTATATTAATCGATTTCTTTTAGAAGGACAAATAATTGAATTAATTTGAACTATTATTCCTGCTATTACTTTAATTTTTATTGCTTTACCTTCTTTACGTTTATTGTATCTTTTAGATGAATTAAATAATCCTTTAATTACTTTAAAATCTATTGGTCATCAGTGATATTGAAGTTATGAATATTCTGATTTTAATAATATTGAATTTGATTCTTATATAATCAATTTTGAAAAAAAT---AATTTAAGAAATTTTCGTCTTTTAGATGTTGATAATCGTATTATTTTACCTATAAATAATCAAATTCGAATTCTAATTACTGCTACAGATGTAATTCATTCATGAACTATTCCTTCCCTAGGAATTAAAATTGATGCTAACCCTGGACGATTAAATCAAGGAAGATTATTTATTAATCGCCCAGGAATTTTTTTTGGTCAATGTTCAGAAATTTGTGGAGCTAATCATAGTTTTATACCTATTGTAATTGAAAGA????????????????????????????????????????????
	Parides_proneus_AY804415             ??????????????TAATTTTAATTTTCAAAATAGAGCTTCTCCTTTAATAGAACAAATTATTTTTTTTCATGATCATACTTTAATTATTTTAATTATAATTACTATTTTAGTTAGTTATTTAATAATTAATTTATTTTTTAATAACTATATTAATCGATTTCTTTTAGAAGGACAAATAATTGAATTAATTTGAACTATTATTCCTGCTATTACTTTAATTTTTATTGCTTTACCTTCTTTACGTTTATTGTATCTTTTAGATGAATTAAATAATCCTTTAATTACTTTAAAATCTATTGGTCATCAATGATATTGAAGTTATGAATATTCTGATTTTAATAATATTGAATTTGATTCTTATATAATCAATTTTGAAAAAAAT---AATTTAAGAAATTTTCGTCTTTTAGATGTTGATAATCGTATTATTTTACCTATAAATAATCAAATTCGAATTCTAATTACTGCTACAGATGTAATTCATTCATGAACTATTCCTTCCCTAGGAATTAAAATTGATGCTAATCCTGGACGATTAAATCAAGGAAGATTATTTATTAATCGTCCAGGAATTTTTTTTGGTCAATGTTCAGAAATTTGTGGAGCTAATCATAGTTTTATACCTATTGTAATTG?????????????????????????????????????????????????
	Parides_proneus_AY804416             ???GCAACCTGATCTAATTTTAATTTTCAAAATAGAGCTTCTCCTTTAATAGAACAAATTATTTTTTTTCATGATCATACTTTAATTATTTTAATTATAATTACTATTTTAGTTAGTTATTTAATAATTAATTTATTTTTTAATAACTATATTAATCGATTTCTTTTAGAAGGACAAATAATTGAATTAATTTGAACTATTATTCCTGCTATTACTTTAATTTTTATTGCTTTACCTTCTTTACGTTTATTGTATCTTTTAGATGAATTAAATAATCCTTTAATTACTTTAAAATCTATTGGTCATCAATGATATTGAAGTTATGAATATTCTGATTTTAATAATATTGAATTTGATTCTTATATAATCAATTTTGAAAAAAAT---AATTTAAGAAATTTTCGTCTTTTAGATGTTGATAATCGTATTATTTTACCTATAAATAATCAAATTCGAATTCTAATTACTGCTACAGATGTAATTCATTCATGAACTATTCCTTCCCTAGGAATTAAAATTGATGCTAACCCTGGACGATTAAATCAAGGAAGATTATTTATTAATCGTCCAGGAATTTTTTTTGGTCAATGTTCAGAAATTTGTGGAGCTAATCATAGTTTTATACCTATTGTAATTGAAAGA????????????????????????????????????????????
	Parides_sesostris_AY804417           ?????????????????????????????????????????CCCCCTAATAGAACAAATTATTTTTTTTCATGATCATACTTTAGTTATTTTAATTATAATTACTGTTTTAGTTAGATATTTAATAATTAATTTATTCTTTAACAACTATATTAATCGATTTTTATTAGAAGGGCAATTAATTGAATTAATTTGAACTATTATTCCCGCTATTACTTTAATTTTTATTGCATTACCTTCTCTTCGTCTTTTATACCTTTTAGATGAATTAAATAATCCCCTTATTACTTTAAAATCTATTGGACATCAATGATACTGAAGTTATGAATTTTCTGATTTTAATAATATTGAATTTGATTCTTATATAATTAACTATGAAAAAGAT---AATTTAAATAATTTTCGTCTTCTTGATGTTGATAATCGAATTATTTTACCTATAAATAATCAAATTCGAATTTTAATCACTGCTACAGATGTAATTCATTCCTGAACTGTTCCTTCCTTAGGAATTAAAATTGATGCTAATCCTGGTCGATTAAATCAAGGAAGATTATTTATTAATCGCCCAGGAATTTTTTTCGGACAATGTTCAGAAATTTGTGGAGCTAATCATAGTTTTATACCTATTGTAATTCAAAGA????????????????????????????????????????????
	Parides_tros_AY804418                ???????????????????????????????????????TCTCCTTTAATAGAACAAATTATTTTTTTTCATGATCATACTTTAATTATTTTAATTATAATTACTATTTTAGTTAGTTATTTAATAATAAGTTTATTCTTTAATAATTATATTAATCGATTTCTTTTAGAGGGTCAATTAATTGAATTAATTTGAACTATTATCCCAGCTGTTACTTTAATTTTTATTGCTCTTCCTTCCCTTCGTTTATTATACATTTTAGATGAACTTAATAATCCTTTAATTACTCTTAAATCTATTGGTCATCAATGATACTGAAGTTATGAATATTCTGATTTCAATAATATTGAATTTAATTCTTATATAATTAATTATGAAAAAGAT---AACTTAAGAAATTTTCGTCTCCTCGATGTTGATAATCGAATTGTTTTACCCATAAATAATCAAATTCGAATTTTAATTACTGCCACCGATGTAATTCATTCTTGAACTATTCCCTCCTTAGGAATTAAAGTTGATGCTAATCCAGGACGATTAAATCAAAGAAATTTATTCATTAATCGACCTGGAATTTTTTTTGGTCAATGTTCAGAAATTTGTGGAGCTAATCATAGTTTTATACCTATTGTAATTGAAAGA????????????????????????????????????????????
	Parides_vertumnus_cutora_AY804419    ATGGCAACTTGATCTAATCTTAATCTTCAAAATAGAGCTTCCCCCCTAATAGAACAAATTATTTTTTTCCATGATCATACTTTAGTTATTTTAATTATAATTACTGTTTTAGTTAGATACCTAATAATTAATTTATTTTTTAACAATTATATTAATCGATTCCTATTAGAAGGACAATTAATTGAATTAATTTGAACTATCATTCCCGCTATTACTTTAATTTTTATTGCATTACCTTCCCTTCGTCTTTTATATCTTTTAGATGAATTAAATAATCCCCTAATTACTTTAAAATCTATTGGCCATCAATGATATTGAAGTTATGAATTTTCTGATTTTAATAATATTGAATTTGATTCTTACATAATTAACTATGAAAAAGAT---AATTTAAATAACTTTCGTCTCCTTGATGTTGATAATCGAATCATTTTACCTATAAATAATCAAATTCGAATTTTAATTACTGCTACAGATGTAATTCATTCCTGAACTATTCCTTCCTTAGGAATTAAAATTGATGCTAATCCTGGTCGATTAAATCAAGGAAGATTATTTATTAATCGACCAGGAATTTTTTTCGGGCAATGTTCAGAAATTTGTGGAGCTAATCACAGTTTTATACCTATTGTAATTGAAAGA????????????????????????????????????????????
	Parides_zacynthus_AY804420           ?????????????????????????????????????????TCCTTTAATGGAACAAATTATTTTTTTTCATGATCACACTTTAATTATTCTAATTATAATTACCATTTTAGTTAGTTATTTAATAATAAATTTATTTTTCAATAATTATATTAATCGATTTCTATTAGAAGGTCAATTAATTGAATTAATTTGAACTATTATTCCAGCTATTACTTTAATTTTTATTGCTTTACCCTCCCTTCGTTTATTATATATTTTAGATGAACTTAATAATCCTTTAATTACTCTTAAATCTATTGGTCATCAATGATATTGAAGTTATGAATATTCTGATTTTAATAATATTGAATTTAATTCTTATATAATTAATTATGAAAAAGAT---AATTTAAGAAATTTTCGTCTTCTTGATGTTGATAATCGAATTGTTTTACCTATAAATAATCAAATTCGAATCTTAATTACTGCTACCGACGTAATTCACTCTTGAACTATCCCCTCTTTAGGAATCAAAATCGACGCTAATCCAGGACGTCTAAACCAAGGAAATTTATTCATTAATCGACCTGGAATCTTTTTTGGTCAATGCTCAGAAATTTGTGGAGCTAATAATAGTTTTATACCCATTATAATTGAAAGA????????????????????????????????????????????
	Parides_zacynthus_AY804421           ??????????????????????????????????????????????TAATGGAACAAATTATTTTTTTTCATGATCACACTTTAATTATTCTAATTATAATTACCATTTTAGTTAGTTATTTAATAATAAGTTTATTTTTCAATAATTATATTAATCGATTTCTATTAGAAGGTCAATTAATTGAATTAATTTGAACTATTATTCCAGCTATTACTTTAATTTTTATTGCTTTACCCTCCCTTCGTTTATTATATATTTTAGATGAACTTAATAATCCTTTAATTACTCTTAAATCTATTGGTCATCAATGATATTGAAGTTATGAATATTCTGATTTTAATAATATTGAATTTAATTCTTATATAATTAATTATGAAAAAGAT---AATTTAAGAAATTTTCGTCTTCTTGATGTTGATAATCGAATTGTTTTACCTATAAATAATCAAATTCGAATCTTAATTACTGCTACCGACGTAATTCACTCTTGAACTATCCCCTCTTTAGGAATCAAAATCGACGCTAATCCAGGACGTCTAAACCAAGGAAATTTATTCATTAATCGACCTGGAATCTTTTTTGGTCAATGCTCA????????????????????????????????????????????????????????????????????????????????????????????
	Teinopalpus_imperialis_GQ268358      ???????????????????????????????????????????????????GAACAAATTATTTTTTTCCATGATCATACTTTAATTATTTTATTAATAATTACTATTTTAGTTAGTTATCTAATAATCAGATTATTTTTTAATAATTATATCAATCGATTCTTATTAGAAGGTCAAATAATTGAATTAATTTGAACCATTATCCCAGCTATTACATTAATTTTTATTGCCTTACCATCATTACGTCTACTTTACTTATTAGATGAACTTAATAATCCATTAATAACATTAAAATCAATTGGGCATCAATGATATTGAAGTTATGAATATTCTGATTTTAATAATGTAGAATTTGACTCTTATATAATAAATTATGATAAATCT---ATTATCAATAATTTTCGCTTACTTGACGTTGATAATCGAATTGTATTACCCATAAATAATCAAATTCGTATTATAATTACAGCAACAGATGTTATCCATTCATGAACCATTCCATCATTAGGAGTGAAAGTTGATGCCAACCCTGGACGATTAAATCAAACTAATTTATTTATTAACCGTCCAGGAATTTTTTATGGACAGTGTTCTGAAATTTGTGGAGCTAATCATAGATTTATACCTATTGTTATTGAAAGTGTATCAATTAAAAATTTCATTAACTGAATTAATAATTATTC???
;


begin mrbayes;
	outgroup Graphium_agamemnon_AF170874;

	charset COII_Pos1 =  1 - 685\3;
	charset COII_Pos2 =  2 - 686\3;
	charset COII_Pos3 =  3 - 684\3;

	partition Position = 3: COII_Pos1, COII_Pos2, COII_Pos3;

	set partition = Position;

	lset applyto=(1) nst=6 rates=invgamma;
	lset applyto=(2) nst=1 rates=gamma;
	lset applyto=(3) nst=6 rates=gamma;
	
	unlink statefreq=(all);
	unlink revmat=(all);
	unlink shape=(all);
	unlink pinvar=(all);
	
	prset applyto=(1,3) ratepr=variable;
	prset applyto=(2) tratiopr=fixed(1.0);
	
	mcmc ngen=5000000 printfreq=1000 samplefreq=100 nchains=4 savebrlens=yes;

END;

#########################################
#EF1a-PHYLOGENY FOR NEOTROPICAL TROIDINI#
#########################################

#NEXUS

BEGIN DATA;
	DIMENSIONS  NTAX=50 NCHAR=1161;
	FORMAT DATATYPE = DNA GAP = - MISSING = ?;
	
	MATRIX
	Battus_belus_AY804422                AAGTCCACCACCACCGGCCACTTAATTTACAAATGTGGTGGTATCGACAAACGTACCATTGAGAAGTTCGAAAAGGAAGCCCAGGAAATGGGTAAAGGTTCCTTCAAGTACGCTTGGGTATTGGACAAACTGAAGGCTGAGCGTGAACGTGGTATCACCATAGATATCGCTTTATGGAAATTCGAGACCAGCAAATACTATGTCACCATTATTGACGCTCCTGGACACAGAGATTTCATCAAGAACATGATCACCGGAACGTCGCAGGCTGACTGCGCCGTGCTCATCGTCGCCGCTGGTACCGGTGAGTTCGAAGCTGGTATCTCGAAGAACGGCCAGACCCGTGAACATGCTCTTCTTGCATTCACACTCGGTGTCAAGCAATTGATTGTAGGAGTCAACAAAATGGACTCTACTGAGCCACCATACAGCGAGTCTCGTTTCGAGGAAATCAAGAAGGAAGTATCTTCTTACATCAAGAAGATCGGTTACAACCCTGCTGCTGTCGCTTTCGTACCCATTTCTGGCTGGCACGGAGACAACATGCTGGAGCCATCTACCAAAATGCCTTGGTTCAAGGGATGGAACGTTGAGCGTAAGGAAGGCAAGGCTGAGGGCAAATGCTTGATTGAAGCACTGGATGCCATCCTGCCCCCAGCTCGTCCCACCGACAAGCCTCTTCGTTTACCCCTGCAGGACGTTTACAAAATCGGCGGTATTGGAACGGTGCCCGTAGGCAGAGTCGAAACTGGTGTTCTCAAACCAGGTACTATTGTCGTTTTCGCTCCCGCTAACATCACAACTGAAGTAAAGTCAGTTGAGATGCACCACGAAGCTCTCCAGGAAGCCGTACCTGGTGACAATGTTGGTTTCAACGTCAAGAACGTTTCCGTTAAGGAATTGCGTCGTGGTTATGTTGCCGGTGACTCTAAGAACAACCCACCCAAGGGAGCTGCAGACTTCACTGCACAGGTCATTGTCCTCAACCACCCTGGTCAAATCTCAAACGGTTATACACCAGTGTTGGATTGCCACACAGCCCACATTGCCTGCAAGTTCGCTGAAATCAAAGAGAAGGTTGACCGTCGTACTGGTAAATCCACTGAGGATAATCCCAAATCCATCAAATCCGGTGATGCAGCCATTGTCAACCTTGTGCCA
	Battus_crassus_AY804423              AAGTCCACCACCACCGGCCACTTAATTTACAAATGTGGTGGTATC?ACAAACGTACCATTGAGAAGTTCGAGAAGGAAGCCCAGGAAATGGGAAAAGGTTCCTTCAAGTACGCTTGGGTATTGGACAAACTGAAGGCTGAGCGTGAACGTGGTATCACCATCGACATCGCTTTATGGAAATTTGAGACCAGCAAATACTATGTCACCATTATTGACGCTCCTGGACACAGAGATTTCATCAAGAACATGATCACCGGAACATCGCAAGCCGACTGCGCGGTGCTCATCGTCGCCGCTGGTACCGGTGAGTTCGAAGCTGGTATTTCGAAGAACGGCCAGACCCGTGAACACGCTCTTCTTGCGTTCACACTCGGTGTCAAGCAATTGATTGTAGGAGTCAACAAAATGGACTCTACTGAGCCCCCATACAGTGAGTCTCGTTTCGAGGAAATCAAGAAGGAAGTATCTTCTTACATCAAGAAGATCGGTTACAACCCTGCTGCTGTCGCTTTCGTACCCATTTCTGGCTGTCACGGAGACAACATGCTGGAGCCATCTACCAAAATGCCTTGGTTCAAGGGATGGAACGTTGAGCGTAAGGAAGGCAAGGCTGAGGGCAAATGCCTGATTGAAGCATTGGATGCCATTCTGCCCCCAGCTCGTCCCACCGACAAGCCTCTTCGTTTACCCCTGCAGGACGTTTACAAAATCGGCGGTATTGGAACGGTGCCCGTAGGCAGAGTCGAAACTGGTGTTCTCAAACCAGGTACTATTGTCGTTTTCGCTCCTGCCAACATCACCACTGAAGTAAAGTCAGTTGAGATGCACCACGAAGCTCTTCAGGAAGCCGTACCTGGTGACAATGTTGGTTTCAACGTCAAGAACGTTTCCGTTAAGGAATTGCGTCGTGGTTATGTTGCCGGTGACTCTAAGAACAACCCACCCAAGGGAGCCGCAGACTTCACTGCACAGGTCATTGTCCTCAACCACCCTGGTCAAATCTCAAACGGTTATACACCAGTGTTGGATTGCCACACAGCCCACATTGCCTGCAAATTCGCCGAAATCAAAGAGAAGGTTGACCGTCGTACTGGTAAATCCACTGAGGATAATCCCAAATCCATCAAATCCGGTGATGCAGCCATTGTCAACCTTGTGCCA
	Battus_philenor_AF173415             AAGTCCACCACCACCGGCCACTTGATTTACAAATGYGGTGGTATCGACAAACGTACCATTGAGAAGTTCGAGAAGGAAGCCCAGGAAATGGGCAAAGGTTCCTTCAAGTACGCTTGGGTATTGGACAAACTGAAGGCTGAGCGTGAACGTGGTATCACCATTGACATCGCTTTGTGGAAATTCGAGACCAGCAAATACTATGTCACCATTATTGACGCTCCTGGCCACAGAGATTTCATTAAGAACATGATTACTGGAACGTCGCAGGCTGACTGCGCCGTGCTCATCGTCGCCGCCGGTACCGGTGAGTTCGAAGCTGGTATCTCTAAGAACGGCCAGACCCGTGAACACGCTCTTCTTGCTTTCACACTCGGAGTCAAGCAATTGATCGTAGGAGTTAACAAGATGGACTCCACTGAGCCACCATACAGCGAACCCCGTTTCGAGGAAATCAAGAAGGAAGTATCTTCATACATCAAGAAGATCGGTTACAACCCTGCTGCTGTCGCTTTCGTACCCATTTCTGGCTGGCACGGAGACAACATGCTGGAGCCATCTACCAAAATGCCTTGGTTCAAGGGATGGAACGTTGAGCGTAAGGAAGGTAAGGCTGAGGGCAAATGCCTGATTGAAGCACTGGATGCTATCCTGCCCCCAGCTCGTCCCACCGACAAGCCTCTTCGTTTACCCCTGCAGGACGTATACAAAATCGGCGGTATCGGCACGGTGCCCGTAGGCAGAGTCGAAACTGGTGTCCTCAAACCAGGTACCATCGTCGTCTTTGCCCCCGCCAACATCACCACTGAAGTAAAGTCTGTTGAAATGCACCACGAAGCTCTCCAAGAAGCCGTGCCCGGTGACAATGTTGGTTTCAACGTTAAGAACGTGTCCGTTAAGGAATTGCGTCGTGGTTATGTTGCCGGTGACTCTAAGAACAACCCACCCAAGGGAGCCGCAGACTTCACTGCACAGGTCATTGTCCTCAAYCACCCTGGTCAAATCTCAAACGGTTACACACCAGTGTTGGATTGCCACACAGCCCACATTGCTTGCAAATTCGCTGAAATCAAAGAGAAGGTTGACCGTCGTACTGGTAAATCCACTGAAGAGAATCCCAAATCCATCAAATCTGGTGATGCAGCCATTGTCAACCTTGTGCCC
	Battus_polydamas_AY804424            ???????????????????????????????????????GGTATCGACAAACGTACCATTGAGAAGTTCGAGAAGGAAGCCCAGGAAATGGGTAAAGGTTCCTTCAAGTACGCTTGGGTATTGGACAAATTGAAGGCTGAGCGTGAACGTGGTATCACCATTGACATCGCTTTGTGGAAATTCGAGACCAGCAAATACTATGTCACCATTATTGACGCTCCTGGTCACAGAGATTTCATTAAGAACATGATTACTGGAACGTCGCAGGCTGACTGCGCCGTGCTTATCGTCGCCGCCGGTACCGGTGAGTTCGAAGCTGGTATCTCTAAGAACGGCCAGACCCGTGAACACGCTCTTCTTGCTTTCACACTCGGAGTCAAGCAATTGATCGTAGGAGTCAACAAAATGGACTCAACTGAGCCACCATACAGCGAGCCCCGTTTCGAGGAAATCAAGAAGGAAGTATCTTCGTACATCAAGAAGATCGGTTACAACCCTGCTGCTGTCGCTTTCGTACCCATTTCTGGCTGGCACGGAGACAACATGATGGAGCCATCTACCAAAATGCCTTGGTTCAAGGGATGGAACGTTGAGCGTAAGGAAGGTAAAGCTGAGGGCAAATGCCTGATTGAAGCACTGGATGCTATCCTGCCCCCAGCTCGTCCCACCGACAAGCCTCTTCGTTTACCTCTGCAGGACGTATACAAAATCGGCGGTATCGGCACGGTGCCCGTAGGCAGAGTCGAAACTGGTGTTCTCAAACCAGGTACCATTGTCGTCTTTGCCCCCGCCAACATCACCACTGAAGTAAAGTCTGTTGAAATGCACCACGAAGCTCTCCAGGAAGCCGTGCCTGGTGACAATGTTGGTTTCAACGTAAAGAACGTGTCCGTTAAGGAGTTGCGTCGTGGTTATGTTGCCGGTGACTCTAAGAACAACCCACCCAAGGGAGCCGCAGACTTCACTGCACAGGTCATTGTCCTCAACCACCCTGGTCAAATCTCAAACGGTTACACACCAGTGTTGGATTGCCACACAGCCCACATTGCTTGCAAATTCGCCGAAATCAAAGAGAAGGTTGACCGTCGTACTGGTAAATCCACTGAAGAAAATCCCAAATCCATCAAATCTGGTGATGCA?????????????????????
	Battus_polydamas_AY804425            AAGTCCACCACCACCGGCCACTTGATTTACAAATGTGGTGGTATCGACAAACGTACCATTGAGAAGTTCGAGAAGGAAGCCCAGGAAATGGGTAAAGGTTCCTTCAAGTACGCTTGGGTATTGGACAAATTGAAGGCTGAGCGTGAACGTGGTATCACCATTGACATCGCTTTGTGGAAATTCGAGACCAGCAAATACTATGTCACCATTATTGACGCTCCTGGTCACAGAGATTTCATTAAGAACATGATTACTGGAACGTCGCAGGCTGACTGCGCCGTGCTTATCGTCGCCGCCGGTACCGGTGAGTTCGAAGCTGGTATCTCTAAGAACGGCCAGACCCGTGAACACGCTCTTCTTGCTTTCACACTCGGAGTCAAGCAATTGATCGTAGGAGTCAACAAAATGGACTCAACTGAGCCACCATACAGCGAGCCCCGTTTCGAGGAAATCAAGAAGGAAGTATCTTCGTACATCAAGAAGATCGGTTACAACCCTGCTGCTGTCGCTTTCGTACCCATTTCTGGCTGGCACGGAGACAACATGATGGAGCCATCTACCAAAATGCCTTGGTTCAAGGGATGGAACGTTGAGCGTAAGGAAGGTAAAGCTGAGGGCAAATGCCTGATTGAAGCACTGGATGCTATCCTGCCCCCAGCTCGTCCCACCGACAAGCCTCTTCGTTTACCTCTGCAGGACGTATACAAAATCGGCGGTATCGGCACGGTGCCCGTAGGCAGAGTCGAAACTGGTGTTCTCAAACCAGGTACCATTGTCGTCTTTGCCCCCGCCAACATCACCACTGAAGTAAAGTCTGTTGAAATGCACCACGAAGCTCTCCAGGAAGCCGTGCCTGGTGACAATGTTGGTTTCAACGTAAAGAACGTGTCTGTTAAGGAGTTGCGTCGTGGTTATGTTGCCGGTGACTCTAAGAACAACCCACCCAAGGGAGCCGCAGACTTCACTGCACAGGTCATTGTCCTCAACCACCCTGGTCAAATCTCAAACGGTTACACACCAGTGTTGGATTGCCACACAGCCCACATTGCTTGCAAATTCGCCGAAATCAAAGAGAAGGTTGACCGTCGTACTGGTAAATCCACTGAAGAAAATCCCAAATCCATCAAATCTGGTGATGCAGCCATTGTC????????????
	Battus_polystictus_AY804426          ????????????????????????????????????????????????????????????????????????????????????????????????GGTTCCTTCAGGTACGCTTGGGTATTGGACAAACTGATGGCTGAGCGTGAACGTGGTATCACCATCGACATCGCTTTATGGAAATTCGAGACCGGCAAATACTATGTCACCATTATTGACGCTCCTGGACACAGAGATTTCATCAAGAACATGATCACTGGAACGTCGCAGGCTGACTGCGCCGTGCTCATCGTCGCCGCTGGTACCGGTGAGTTCGAGGCTGGTATCTCGAAGAACGGCCAGACCCGTGAACACGCTCTTCTTGCGTTCACACTCGGTGTCAAGCAATTGATTGTAGGAGTCAACAAAATGGACTCTACTGAGCCACCATACAGCGAATCTCGTTTCGAGGAAATCAAGAAGGAAGTATCTTCTTACATCAAGGAAATCGGTTACAACCCTGCTGCTGTCGCTTTCGTACCCATTTCTGGCTGGCACGGAGACAACATGCTGGAGCCATCTACCAAAATGCCTTGGTTCAAGGGATGGAACGTTGAGCGTAAGGAAGGCAAGGCTGAGGGCAAATGCCTGATTGAAGCACTGGATGCCATCCTGCCCCCAGCTCGTCCCACCGACAAGCCTCTTCGTTTACCCCTGCAGGATGTTTACAAAATCGGCGGTATTGGAACGGTGCCCGTAGGCAGAGTCGAAACTGGTGTTCTCAAACCAGGTACTATTGTCGTTTTCGCTCCCGCTAACATCACCACTGAAGTAAAGTCAGTTGAGATGCACCACGAAGCTCTCCAGGAAGCCGTACCTGGTGACAATGTTGGTTTCAACGTCAAGAATGTTTCCGTTAAGGAATTGCGTCGTGGTTATGTTGCTGGTGACTCTAAGAACAACCCACCCAAGGGAGCCGCAGACTTCACTGCACAGGTCATTGTCCTCAACCACCCAGGTCAAATCTCAAACGGTTATACACCAGTGTTGGATTGCCACACAGCCCACATTGCCTGCAAGTTCGCCGAAATCAAAGAGAAGGTTGACCGTCGTACTGGTAAATCCACTGAGGATAATCCCAAATCTATCAAATC???????????????????????????????
	Battus_polystictus_AY804427          ?????????????????????????????????????????????????????????????????????????????????????????????AAAGGTTCCTTCAAGTACGCTTGGGTATTGGACAAACTGAAGGCTGAGCGTGAACGTGGTATCACCATCGACATCGCTTTATGGAAATTCGAGACCGGCAAATACTATGTCACCATTATTGACGCTCCTGGACACAGAGATTTCATCAAGAACATGATCACTGGAACGTCGCAGGCTGACTGCGCCGTGCTCATCGTCGCCGCTGGTACCGGTGAGTTCGAGGCTGGTATCTCGAAGAACGGCCAGACCCGTGAACACGCTCTTCTTGCGTTCACACTCGGTGTCAAGCAATTGATTGTAGGAGTCAACAAAATGGACTCTACTGAGCCACCATACAGCGAATCTCGTTTCGAGGAAATCAAGAAGGAAGTATCTTCTTACATCAAGGAAATCGGTTACAACCCTGCTGCTGTCGCTTTCGTACCCATTTCTGGCTGGCACGGAGACAACATGCTGGAGCCATCTACCAAAATGCCTTGGTTCAAGGGATGGAACGTTGAGCGTAAGGAAGGCAAGGCTGAGGGCAAATGCCTGATTGAAGCACTGGATGCCATCCTGCCCCCAGCTCGTCCCACCGACAAGCCTCTTCGTTTACCCCTGCAGGATGTTTACAAAATCGGCGGTATTGGAACGGTGCCCGTAGGCAGAGTCGAAACTGGTGTTCTCAAACCAGGTACTATTGTCGTTTTCGCTCCCGCTAACATCACCACTGAAGTAAAGTCAGTTGAGATGCACCACGAAGCTCTCCAGGAAGCCGTACCTGGTGACAATGTTGGTTTCAACGTCAAGAATGTTTCCGTTAAGGAATTGCGTCGTGGTTATGTTGCTGGTGACTCTAAGAACAACCCACCCAAGGGAGCCGCAGACTTCACTGCACAGGTCATTGTCCTCAACCACCCAGGTCAAATCTCAAACGGTTATACACCAGTGTTGGATTGCCACACAGCCCACATTGCCTGCAAGTTCGCCGAAATCAAAGAGAAGGTTGACCGTCGTACTGGTAAATCCACTGAGGATAATCCCAAATCTATCAAATCCGGTGATGCAGCCATTGTCAACCTTGTGCCA
	Euryades_corethrus_AY804428          AAGTCCACAACCACCGGTCACTTGATCTACAAATGTGGTGGTATCGACAAACGTACCATCGAGAAGTTCGAGAAGGAAGCCCAGGAAATGGGTAAAGGTTCCTTCAAGTACGCCTGGGTGTTGGACAAACTGAAGGCTGAGCGTGAGCGTGGTATCACTATCGATATCGCTTTGTGGAAGTTCGAGACAAGCAAATACTATGTCACCATCATTGATGCTCCAGGACACAGAGATTTCATCAAGAACATGATTACTGGAACTTCTCAGGCCGATTGCGCAGTGCTCATTGTTGCCGCTGGTACCGGTGAGTTTGAAGCAGGTATCTCAAAGAACGGCCAGACCCGTGAACACGCTCTTCTTGCTTTCACACTCGGAGTCAAGCAGCTGATTGTAGGAGTCAACAAAATGGATTCCACTGAGCCACCATACAGCGAGTCTCGTTTCGAGGAAATCAAGAAGGAAGTATCATCATACATCAAGAAGATCGGTTACAACCCTGCTGCTGTCGCTTTCGTACCCATTTCTGGCTGGCACGGAGACAACATGTTGGAGCCATCTACCAAAATGCCTTGGTTCAAGGGATGGAATGTTGAGCGTAAGGAAGGTAAGGCTGAGGGCAAGTGCCTCATTGAGGCCTTGGATGCCATCCTGCCTCCAGCTCGTCCCACCGACAAGCCTCTCCGTCTGCCCCTTCAGGACGTATACAAAATCGGCGGTATTGGTACAGTGCCCGTAGGCCGTGTCGAAACTGGTGTCCTCAAGCCTGGTACCATTGTCGTCTTCGCCCCCGCCAACATCACCACTGAAGTTAAGTCTGTTGAGATGCACCACGAAGCTCTCCAGGAAGCCGTACCTGGTGACAATGTTGGTTTCAACGTTAAGAACGTCTCCGTTAAGGAATTGCGTCGTGGTTACGTCGCTGGTGACTCCAAGAACAACCCACCCAAAGGAGCCTCAGACTTCACTGCACAGGTCATTGTCCTCAACCACCCTGGTCAAATCTCCAATGGTTACACACCTGTATTGGATTGCCACACGGCTCACATTGCCTGCAAATTCGCCGAAATCAAGGAGAAAGTCGACCGTCGTACTGGTAAATCCACTGAAGAAAATCCCAAGTCCATCAAATCCGGTGACGCCGCCATCGTCAACCTCGTGCCC
	Euryades_duponchelii_AY919295        ??????????????????????????????????????????????????????????????????????????????????????????????????????????????????????????????????????????????????????????????CATCGATATCGCTTTGTGGAAGTTCGAGACGAGCAAATACTATGTCACCATCATTGATGCTCCAGGACACAGAGATTTCATCAAGAACATGATTACTGGAACTTCTCAGGCCGATTGCGCTGTGCTCATTGTTGCCGCTGGTACCGGTGAGTTTGAAGCTGGTATCTCAAAGAACGGCCAGACCCGAGAACACGCTCTTCTTGCTTTCACACTCGGAGTCAAGCAGCTGATTGTAGGAGTCAACAAAATGGACTCTACTGAGCCACCATACAGCGAGTCTCGTTTCGAGGAAATCAAGAAGGAAGTATCATCATACATCAAGAAGATTGGTTACAACCCTGCTGCTGTCGCTTTCGTACCCATTTCTGGCTGGCACGGAGACAACATGTTGGAGCCATCCACCAAAATGCCTTGGTTCAAGGGATGGAATGTTGAGCGTAAGGAAGGTAAGGCTGAGGGCAAGTGCCTCATTGAGGCTTTGGATGCCATCCTGCCCCCAGCTCGTCCCACCGACAAGCCTCTCCGTCTGCCCCTTCAGGACGTATACAAAATCGGCGGTATTGGTACAGTGCCCGTAGGCCGTGTCGAAACTGGTGTCCTCAAGCCTGGTACCATTGTCGTCTTCGCCCCCGCCAACATCACCACTGAAGTTAAGTCTGTTGAGATGCACCACGAAGCTCTCCAGGAAGCCGTACCCGGTGACAATGTTGGTTTCAACGTAAAGAACGTATCCGTTAAGGAATTGCGTCGTGGTTACGTCGCTGGTGACTCCAAGAACAACCCACCCAAAGGAGCCTCAGACTTCACTGCACAGGTTATTGTCCTCAACCACCCTGGTCAAATCTCCAATGGTTACACACCTGTATTGGATTGCCACACAGCTCACATTGCCTGCAAATTCGCCGAAATCAAGGAGAAAGTCGACCGTCGTACTGGTAAATCCACTGAAGAAAATCCCAAGTCCATCAAATCTGGTGACGCCGCCATTGTCAACCTCGTGCCC
	Graphium_agamemnon_AF173414_GQ268389 ???TCCACCACCACTGGACATTTGATTTACAAATGTGGTGGTATCGACAAACGTACCATCGAGAAGTTCGAGAAGGAGGCCCAGGAGATGGGTAAGGGTTCCTTCAAATACGCCTGGGTGTTGGACAAACTGAAGGCTGAGCGTGAACGTGGTATCACCATCGATATCGCTTTATGGAAGTTCGAGACCGCCAAATACTACGTCACCATCATCGATGCTCCCGGACACAGAGATTTCATCAAGAACATGATCACTGGTACATCACAGGCCGACTGCGCCGTACTGATCGTAGCCGCCGGTACCGGTGAGTTCGAAGCAGGTATCTCTAAGAACGGACAAACCCGTGAACACGCTCTTCTTGCTTTCACACTCGGAGTGAAGCAACTTATCGTTGGTGTCAACAAAATGGACTCCACTGAGCCACCTTACAGCGAGCCCCGTTTCGAGGAAATCAAGAAGGAAGTTTCCTCTTACATCAAGAAGATCGGTTACAATCCCGCTGCTGTCGCTTTCGTACCCATTTCTGGCTGGCACGGAGACAACATGCTGGAGGCTTCYACCAAAATGCCTTGGTTCAAGGGATGGCAGGTGGAGCGTAAAGAGGGCAAGGCTGAGGGTAAATGCCTGATCGAGGCTCTGGATGCTATCTTGCCCCCTGCTCGTCCCACCGACAAGGCTCTCCGTCTTCCCCTGCAGGACGTTTACAAAATCGGTGGTATCGGAACGGTGCCCGTCGGCAGAGTGGAAACTGGTGTCCTCAAACCCGGTACCATTGTCGTGTTCGCCCCCGCCAACATCACCACTGAAGTAAAGTCTGTTGAGATGCACCACGAAGCCCTCCAGGAAGCCGTGCCCGGTGACAACGTCGGTTTCAACGTAAAGAACGTCTCTGTCAAGGAATTGCGTCGTGGCTACGTCGCTGGCGACTCCAAAAACAACCCACCCAAGGGAGCTTCAGACTTCACCGCACAGGTCATCGTCCTCAACCACCCTGGTCAAATCTCCAACGGTTACACACCTGTGTTGGATTGCCACACGGCTCACATTGCTTGCAAATTCGCCGAAATCAAAGAGAAGGTTGACCGTCGTACCGGTAAATCCACTGAGGACAACCCGAAATCAATCAAGTCTGGWGATGCCGCCATCGTTAACCTCGTCCCC
	Papilio_machaon_EF485106             ???TCCACCACCACCGGCCACTTGATCTACAAATGTGGTGGTATCGACAAACGTACCATCGAGAAGTTCGAGAAGGAGGCCCAAGAAATGGGCAAAGGATCCTTCAAGTACGCCTGGGTTTTGGACAAACTAAAGGCTGAGCGTGAGCGTGGTATCACTATCGACATCGCCCTGTGGAAGTTCGAGACTAGCAAATACTATGTCACCATCATCGACGCTCCCGGACACAGAGATTTCATCAAGAACATGATCACAGGAACGTCGCAGGCCGACTGCGCCGTGCTCATCGTCGCCGCCGGTACCGGTGAGTTCGAAGCGGGTATCTCCAAGAACGGTCAGACCCGCGAGCACGCTCTGCTCGCTTTCACACTCGGTGTCAAGCAATTGATCGTCGGTGTCAACAAAATGGATTCCACTGAGCCGCCATACAGCGAGTCCCGTTTCGAGGAAATCAAGAAGGAAGTATCGTCATACATCAAGAAAATCGGTTACAACCCAGCGGCTGTCGCTTTCGTACCCATTTCTGGCTGGCACGGAGACAACATGCTGGAGCCATCCACCAAAATGCCCTGGTTCAAGGGGTGGAATGTTGAGCGTAAGGAGGGTAAGGCTGAGGGCAAATGCCTGATTGAAGCTTTGGATGCCATCCTGCCTCCGGCTCGTCCCACTGACAAGGCTCTGCGTCTTCCCCTGCAGGACGTATACAAAATTGGTGGTATTGGTACAGTGCCCGTAGGCAGAGTTGAAACTGGTGTCCTCAAGCCTGGTACCATTGTCGTGTTTGCGCCTGCTAACATCACCACTGAGGTTAAGTCTGTTGAAATGCACCACGAAGCTCTCCAGGAAGCCGTACCTGGTGACAATGTAGGTTTCAACGTAAAGAACGTTTCCGTTAAGGAATTGCGTCGTGGTTACGTCGCTGGCGACTCCAAAAACAATCCCCCCAGAGGAGCTGCAGACTTCACTGCACAGGTCATCGTTCTCAACCACCCTGGTCAAATCTCCAATGGTTACACACCAGTATTGGATTGCCACACAGCTCACATTGCCTGCAAATTCGCCGAAATTAAAGAGAAGGTCGACCGTCGTACTGGTAAATCCACTGAAGACAACCCCAAGTCCATCAAATCTGGTGATGCCGCCATTGTCAACCTTGTGCCC
	Parides_aeneas_linoides_AY804429     AAGTCCACCACCACTGGCCACTTGATTTACAAATGTGGTGGAATCGATAAACGTACCATTGAGAAGTTCGAGAAGGAAGCCCAGGAAATGGGCAAAGGTTCCTTCAAATACGCCTGGGTGCTGGACAAACTTAAGGCTGAGCGTGAGCGTGGTATCACCATCGATATCGCTTTGTGGAAGTTTGAGACTGCCAAATACTATGTCACCATTATTGATGCTCCAGGACACAGAGATTTCATCAAAAACATGATTACGGGAACTTCTCAGGCCGATTG?GCTGTACTCATTGTTGCCGCCGGTACCGGTGAGTTTGAAGCAGGTATCTCAAAGAACGGCCAGACACGTGAGCACGCTCTTCTTGCTTTCACACTCGGAGTCAAGCAGCTGATTGTAGGAGTCAACAAAATGGACTCCACTGAGCCTCCATACAGTGAGTCTCGTTTCGAGGAAATCAAGAAAGAAGTATCTTCTTACATCAAGAAGATTGGTTATAATCCTGCTGCTGTCGCTTTCGTACCCATTTCTGGCTGGCACGGAGACAACATGCTGGAGCCATCTACTAAAATGCCTTGGTTCAAGGGATGGAATGTTGAGCGTAAGGAAGGCAAGGCTGAGGGCAAATGCCTTATTGAGGCTTTGGATGCTATCCTGCCCCCAGCTCGTCCCACCGACAAGGCTCTTCGTCTGCCCCTTCAGGACGTATACAAAATCGGCGGTATTGGTACAGTGCCCGTAGGCCGTGTCGAAACCGGTGTACTCAAGCCTGGTACCATTGTTGTGTTCGCTCCCGCCAATATCACCACTGAAGTAAAGTCTGTTGAGATGCACCACGAAGCTCTCCAGGAGGCCGTACCTGGTGACAATGTTGGTTTCAACGTAAAGAACGTCTCTGTTAAGGAATTACGTCGTGGTTACGTTGCTGGTGATTCCAAGAACAACCCACCCAAAGGAGCATCAGACTTCACAGCACAGGTCATTGTCCTCAACCACCCTGGTCAAATCTCCAA?GGTTACACGCCTGTATTGGATTGCCACACAGCTCACATCGCCTGCAAATTCGCCGAAATCAAAGAGAAGGTTGACCGTCGTACTGGTAAATCCACTGAGGAAAACCCCAAGTCCATCAAATCTGGTGACGCTGCCATCGTCAATCTCGTGCCC
	Parides_aeneas_linoides_AY804430     AAGTCCACCACCACTGGCCACTTGATTTACAAATGTGGTGGAATCGATAAACGTACCATTGAGAAGTTCGAGAAGGAAGCCCAGGAAATGGGCAAAGGTTCCTTCAAATACGCCTGGGTGCTGGACAAACTTAAGGCTGAGCGTGAGCGTGGTATCACCATCGATATCGCTTTGTGGAAGTTTGAGACTGCCAAATACTATGTCACCATTATTGATGCTCCAGGACACAGAGATTTCATCAAAAACATGATTACGGGAACTTCTCAGGCCGATTGCGCTGTACTCATTGTTGCCGCCGGTACCGGTGAGTTTGAAGCAGGTATCTCAAAGAACGGCCAGACACGTGAGCACGCTCTTCTTGCTTTCACACTCGGAGTCAAGCAGCTGATTGTAGGAGTCAACAAAATGGACTCCACTGAGCCTCCATACAGTGAGTCTCGTTTCGAGGAAATCAAGAAAGAAGTATCTTCTTACATCAAGAAGATTGGTTATAATCCTGCTGCTGTCGCTTTCGTACCCATTTCTGGCTGGCACGGAGACAACATGCTGGAGCCATCTACTAAAATGCCTTGGTTCAAGGGATGGAATGTTGAGCGTAAGGAAGGCAAGGCTGAGGGCAAATGCCTTATTGAGGCTTTGGATGCTATCCTGCCCCCAGCTCGTCCCACCGACAAGGCTCTTCGTCTGCCCCTTCAGGACGTATACAAAATCGGCGGTATTGGTACAGTGCCCGTAGGCCGTGTCGAAACCGGTGTACTCAAGCCTGGTACCATTGTTGTGTT?GCTCCCGCCAATATCACCACTGAAGTAAAGTCTGTTGAGATGCACCACGAAGCTCTCCAGGAGGCCGTACCTGGTGACAATGTTGGTTTCAACGTAAAGAACGTCTCTGTTAAGGAATTACGTCGTGGTTACGTTGCTGGTGATTCCAAGAACAACCCACCCAAAGGAGCATCAGACTTCACAGCACAGGTCATTGTCCTCAACCACCCTGGTCAAATCTCCAA?GGTTACAC?CCTGTATTGGATTGCCACACAGCTCACATCGCCTGCAAATTCGCCGAAATCAAAGAGAAGGTTGACCGTCGTACTGGTAAATCCACTGAGGAAAACCCCAAGTCCATCAAATCTGGTGACGCTGCCATCGTCAATCTCGTGCCC
	Parides_agavus_AY804431              AAGTCTACCACCACCGGCCACTTGATTTACAAATGTGGTGGTATCGATAAACGTACTATTGAGAAGTTCGAGAAGGAAGCCCAGGAGATGGGCAAAGGTTCCTTCAAATACGCCTGGGTGCTGGACAAACTGAAGGCTGAGCGTGAGCGTGGTATCACTATCGATATCGCTTTGTGGAAGTTTGAGACGGCCAAATACTACGTCACCATCATTGATGCTCCAGGACACAGAGATTTCATCAAAAACATGATTACAGGAACTTCTCAGGCTGATTGCGCTGTGCTCATTGTCGCCGCCGGTACCGGTGAGTTTGAAGCAGGTATCTCAAAGAACGGCCAGACCCGTGAACACGCTCTTCTTGCCTTCACACTCGGAGTCAAGCAACTGATTGTAGGAGTCAATAAAATGGACTCCACTGAGCCACCATACAGCGAGTCTCGTTTTGAGGAAATCAAGAAGGAAGTATCTTCATACATCAAGAAGATTGGTTACAACCCTGCTGCTGTCGCTTTCGTACCCATTTCTGGCTGGCACGGAGACAACATGATGGAGCCATCTACTAAAATGCCTTGGTTCAAGGGATGGAACGTTGAGCGTAAAGAAGGTAAGGCCGAGGGCAAATGCCTTATTGAGGCTTTGGATGCCATCCTGCCCCCTGCTCGTCCCACCGACAAGGCTCTTCGTCTGCCCCTTCAGGACGTATACAAAATCGGCGGTATTGGAACAGTGCCTGTAGGCCGTGTTGAAACTGGTGTACTCAAGCCTGGTACCATTGTTGTCTTTGCCCCTGCTAATATCACCACTGAAGTCAAATCTGTTGAGATGCATCACGAAGCTCTCCAAGAGGCCGTACCTGGTGACAATGTTGGTTTCAACGTTAAGAACGTCTCCGTTAAGGAATTGCGTCGTGGTTACGTTGCTGGTGATTCCAAGAACAACCCACCCAAAGGAGCATCAGACTTCACTGCACAGGTCATTGTCCTCAACCACCCTGGTCAAATCTCCAATGGTTACACACCTGTATTGGATTGCCACACAGCTCACATTGCCTGCAAATTCGCCGAAATCAAGGAGAAGGTCGACCGTCGTACTGGTAAATCCACTGAGGAAAACCCCAAGTCCATTAAATCTGGTGATGCTGCCATCGTCAACCTTGTGCCC
	Parides_agavus_AY804432              ???????????????????????????????????????????????????????????????????????????????CCCAGGAGATGGGCAAAGGTTCCTTCAAATACGCCTGGGTGCTGGACAAACTGAAGGCTGAGCGTGAGCGTGGTATCACTATCGATATCGCTTTGTGGAAGTTTGAGACGGCCAAATACTACGTCACCATCATTGATGCTCCAGGACACAGAGATTTCATCAAAAACATGATTACAGGAACTTCTCAGGCTGATTGCGCTGTGCTCATTGTCGCCGCCGGTACCGGTGAGTTTGAAGCAGGTATCTCAAAGAACGGCCAGACCCGTGAACACGCTCTTCTTGCCTTCACACTCGGAGTCAAGCAACTGATTGTAGGAGTCAATAAAATGGACTCCACTGAGCCACCATACAGCGAGTCTCGTTTTGAGGAAATCAAGAAGGAAGTATCTTCATACATCAAGAAGATTGGTTACAACCCTGCTGCTGTCGCTTTCGTACCCATTTCTGGCTGGCACGGAGACAACATGATGGAGCCATCTACTAAAATGCCTTGGTTCAAGGGATGGAACGTTGAGCGTAAAGAAGGTAAGGCCGAGGGCAAATGCCTTATTGAGGCTTTGGATGCCATCCTGCCCCCTGCTCGTCCCACCGACAAGGCTCTTCGTCTGCCCCTTCAGGACGTATACAAAATCGGCGGTATTGGAACAGTGCCTGTAGGCCGTGTTGAAACTGGTGTACTCAAGCCTGGTACCATTGTTGTCTTTGCCCCTGCTAATATCACCACTGAAGTCAAATCTGTTGAGATGCACCACGAAGCTCTCCAAGAGGCCGTACCTGGTGACAATGTTGGTTTCAACGTTAAGAACGTCTCCGTTAAGGAATTGCGTCGTGGTTACGTTGCTGGTGATTCCAAGAACAACCCACCCAAAGGAGCATCAGACTTCACTGCACAGGTCATTGTCCTCAACCACCCTGGTCAAATCTCCAATGGTTACACACCTGTATTGGATTGCCACACAGCTCACATTGCCTGCAAATTCGC????????????????????????????????????????????????????????????????????????????????????????????????????
	Parides_anchises_AY804433            AAGTCCACCACCACTGGCCACTTGATTTACAAATGTGGTGGCATCGATAAACGTACCATTGAGAAGTTCGAGAAGGAAGCCCAAGAAATGGGCAAGGGTTCCTTCAAATACGCCTGGGTGCTGGACAAACTGAAGGCTGAGCGTGAACGTGGTATCACCATCGACATCGCTTTGTGGAAGTTTGAGAC?GCCAAATACTATGTCACCATCATTGATGCTCCAGGACACAGAGATTTCATCAAAAACATGATTACAGGAACTTCTCAGGCCGATTGCGCTGTACTCATTGTTGCCGCCGGTACCGGTGAGTTTGAAGCAGGTATCTCAAAGAACGGCCAGACCCGTGAACACGCTCTTCTTGCCTTCACACTCGGAGTCAAGCAGCTTATTGTAGGAGTCAACAAAATGGACTCCACTGAGCCACCATACAGCGAGTCCCGTTTCGAGGAAATCAAGAAGGAAGTGTCTTCTTACATCAAGAAGATTGGTTACAACCCTGCTGCTGTCGCTTTCGTACCCATTTCTGGCTGGCACGGAGACAACATGCTGGAGCCATCTACTAAAATGCCTTGGTTCAAGGGATGGAATGTTGAGCGAAAGGAAGGTAAGGCCGAGGGTAAATGCCTCATTGAGGCTTTGGATGCTATCCTTCCCCCAGCTCGTCCCACCGACAAGGCTCTTCGTCTGCCCCTTCAGGACGTATACAAAATCGGCGGTATTGGTACAGTGCCCGTAGGCCGTGTCGAAACCGGTGTACTCAAGCCTGGTACCATTGTCGTCTTCGCCCCCGCTAATATCACCACTGAAGTTAAGTCTGTTGAGATGCACCACGAAGCTCTTCCCGAAGCCGTACCTGGTGACAATGTTGGTTTCAACGTCAAGAACGTCTCTGTTAAGGAATTACGTCGTGGTTACGTCGCTGGTGATTCCAAGAACAACCCACCCAAAGGAGCATCAGACTTCACTGCACAGGTCATTGTCCTCAACCACCCTGGTCAAATCTCCAATGGTTACACGCCCGTATTGGATTGCCACACAGCTCATATCGCCTGCAAATTCGCCGAAATCAAGGAGAAGGTCGACCGTCGTACTGGTAAATCCACTGAGGAAAACCCCAAGTCCATCAAATCATGGGATGCTGCCATCGTCAACCTCGTGCCC
	Parides_anchises_AY804434            ?????????????????????????????CAAATGTGGTGGCATCGATAAACGTACCATTGAGAAGTTCGAGAAGGAAGCCCAAGAAATGGGCAAGGGTTCCTTCAAATACGCCTGGGTGCTGGACAAACTGAAGGCTGAGCGTGAACGTGGTATCACCATCGACATCGCTTTGTGGAAGTTTGAGACGGCCAAATACTATGTCACCATCATTGATGCTCCAGGACACAGAGATTTCATCAAAAACATGATTACAGGAACTTCTCAGGCCGATTGCGCTGTACTCATTGTTGCCGCCGGTACCGGTGAGTTTGAAGCAGGTATCTCAAAGAACGGCCAGACCCGTGAACACGCTCTTCTTGCCTTCACACTCGGAGTCAAGCAGCTTATTGTAGGAGTCAACAAAATGGACTCCACTGAGCCACCATACAGCGAGTCCCGTTTCGAGGAAATCAAGAAGGAAGTGTCTTCTTACATCAAGAAGATTGGTTACAACCCTGCTGCTGTCGCTTTCGTACCCATTTCTGGCTGGCTCGGAGACAACATGCTGGAGCCATCTACTAAAATGCCTTGGTTCAAGGGATGGAATGTTGAGCGAAAGGAAGGTAAGGCCGAGGGTAAATGCCTCATTGAGGCTTTGGATGCTATCCTTCCCCCAGCTCGTCCCACCGACAAGGCTCTTCGTCTGCCCCTTCAGGACGTATACAAAATCGGCGGTATTGGTACAGTGCCCGTAGGCCGTGTCGAAACCGGTGTACTCAAGCCTGGTACCATTGTCGTCTTCGCCCCCGCTAATATCACCACTGAAGTTAAGTCTGTTGAGATGCACCACGAAGCTCTTCCCGAAGCCGTACCTGGTGACAATGTTGGTTTCAACGTCAAGAACGTCTCTGTTAAGGAATTACGTCGTGGTTACGTCGCTGGTGATTCCAAGAACAACCCACCCAAAGGAGCATC?GACTTCACTGCACAGGTCATTGTCCTCAACCACCCTGGTCAAATCTCCAATGGTTACACGCCCGTATTGGATTGCCACACAGCTCATATCGCCTGCAAATTCGCCGAAATCAAGGAGAAGGTCGACCGTCGTACTGGTAAATCCACTGAGGAAAACCCCAAGTCCATCAAATCATGGGATGCTGCCATCGTCAACCTCGTGCCC
	Parides_anchises_AY804435            AAGTCCACCACCACTGGCCACTTGATTTACAAATGTGGTGGCATCGATAAACGTACCATTGAGAAGTTCGAGAAGGAAGCCCAAGAAATGGGCAAGGGTTCCTTCAAATACGCCTGGGTGCTGGACAAACTGAAGGCTGAGCGTGAACGTGGTATCACCATCGACATCGCTTTGTGGAAGTTTGAGACGGCCAAATACTATGTCACCATCATTGATGCTCCAGGACACAGAGATTTCATCAAAAACATGATTACAGGAACTTCTCAGGCCGATTGCGCTGTACTCATTGTTGCCGCCGGTACCGGTGAGTTTGAAGCAGGTATCTCAAAGAACGGCCAGACCCGTGAACACGCTCTTCTTGCCTTCACACTCGGAGTCAAGCAGCTTATTGTAGGAGTCAACAAAATGGACTCCACTGAGCCACCATACAGCGAGTCCCGTTTCGAGGAAATCAAGAAGGAAGTGTCTTCTTACATCAAGAAGATTGGTTACAACCCTGCTGCTGTCGCTTTCGTACCCATTTCTGGCTGGCACGGAGACAACATGCTGGAGCCATCTACTAAAATGCCTTGGTTCAAGGGATGGAATGTTGAGCGAAAGGAAGGTAAGGCCGAGGGTAAATGCCTCATTGAGGCTTTGGATGCTATCCTTCCCCCAGCTCGTCCCACCGACAAGGCTCTTCGTTTGCCCCTTCAGGACGTATACAAAATCGGCGGTATTGGTACAGTGCCCGTAGGCCGTGTCGAAACCGGTGTACTCAAGCCTGGTACCATTGTCGTCTTCGCCCCCGCTAATATCACTACTGAAGTTAAGTCTGTTGAGATGCACCACGAAGCTCTTCCCGAAGCCGTACCTGGTGACAATGTTGGTTTCAACGTCAAGAACGTCTCTGTTAAGGAATTACGTCGTGGTTACGTCGCTGGTGATTCCAAGAACAACCCACCCAAAGGAGCATCAGACTTCACTGCACAGGTCATTGTCCTCAACCACCCTGGTCAAATCTCTAATGGTTACACGCCCGTATTGGATTGCCACACAGCTCATATCGCCTGCAAATTCGCCGAAATCAAGGAGAAGGTCGACCGTCGTACTGGTAAATCCACTGAGGAAAACCCCAAGTCCATCAAATC???????????????????????????????
	Parides_ascanius_AY804436            AAGTCCACCACTACCGGCCACTTAATTTATAAATGTGGTGGTATCGACAAACGTACCATTGAGAAGTTCGAGAAGGAAGCTCAAGAAATGGGCAAAGGTTCCTTCAAATATGCCTGGGTGCTGGACAAACTGAAGGCTGAGCGTGAACGTGGTATCACCATCGATATCGCTTTGTGGAAGTTTGAGACGGCCAAATACTATGTCACCATCATTGATGCTCCAGGACACAGAGATTTCATCAAAAACATGATTACAGGAACTTCTCAGGCCGATTGCGCTGTGCTCATTGTTGCCGCCGGTACCGGTGAGTTTGAAGCAGGTATCTCAAAGAACGGCCAGACCCGTGAACACGCTCTTCTTGCCTTCACACTCGGAGTCAAACAGCTCATTGTAGGAGTCAACAAAATGGACTCTACTGAGCCACCATACAGCGAGTCTCGCTTCGAAGAAATCAAGAAGGAAGTATCTTCATACATCAAGAAGATTGGTTACAACCCTGCTGCTGTTGCTTTCGTACCCATTTCTGGCTGGCACGGAGACAACATGCTGGAGCCATCTACTAAAATGCCTTGGTTCAAGGGATGGAATGTTGAGCGTAAGGAAGGTAAGGCCGAAGGTAAATGCCTCATTGAGGCTTTGGATGCCATCCTGCCCCCAGCTCGTCCCACCGACAAGGCTCTTCGCCTGCCCCTTCAGGACGTATACAAAATCGGCGGTATTGGAACAGTGCCCGTAGGTCGTGTCGAAACCGGTGTCCTCAAGCCTGGTACCATTGTCGTCTTCGCCCCCGCCAATATCACCACTGAAGTAAAGTCAGTTGAGATGCACCACGAAGCTCTCCAGGAGGCTGTCCCTGGTGACAATGTTGGTTTCAACGTTAAGAACGTCTCTGTTAAGGAATTGCGTCGTGGTTACGTTGCTGGTGATTCCAAGAACAACCCACCCAGAGGAGCATCGGACTTCACTGCGCAAGTCATTGTCCTCAACCACCCTGGTCAAATCTCTAATGGTTACACGCCTGTATTGGATTGCCACACAGCTCATATTGCCTGCAAATTCGCCGAAATCAAAGAGAAGGTCGACCGTCGTACTGGTAAATCCACTGAAGAAAACCCTAAGTCCATCAAATCTGGTGACGCA-CCATCGTCAACCTCGTGCCT
	Parides_ascanius_AY804437            AAGTCCACCACTACCGGCCACTTAATTTATAAATGTGGTGGTATCGACAAACGTACCATTGAGAAGTTCGAGAAGGAAGCTCAAGAAATGGGCAAAGGTTCCTTCAAATATGCCTGGGTGCTGGACAAACTGAAGGCTGAGCGTGAACGTGGTATCACCATCGATATCGCTTTGTGGAAGTTTGAGACGGCCAAATACTATGTCACCATCATTGATGCTCCAGGACACAGAGATTTCATCAAAAACATGATTACAGGAACTTCTCAGGCCGATTGCGCTGTGCTCATTGTTGCCGCCGGTACCGGTGAGTTTGAAGCAGGTATCTCAAAGAACGGCCAGACCCGTGAACACGCTCTTCTTGCCTTCACACTCGGAGTCAAACAGCTCATTGTAGGAGTCAACAAAATGGACTCTACTGAGCCACCATACAGCGAGTCTCGCTTCGAAGAAATCAAGAAGGAAGTATCTTCATACATCAAGAAGATTGGTTACAACCCTGCTGCTGTCGCTTTCGTACCCATTTCTGGCTGGCACGGAGACAACATGCTGGAGCCATCTACTAAAATGCCTTGGTTCAAGGGATGGAATGTTGAGCGTAAGGAAGGTAAGGTCGAAGGTAAATGCCTCATTGAGGCTTTGGATGCCATCCTGCCCCCAGCTCGTCCCACCGACAAGGCTCTTCGCCTGCCCCTTCAGGACGTATACAAAATCGGCGGTATTGGAACAGTGCCCGTAGGTCGTGTCGAAACCGGTGTCCTCAAGCCTGGTACCATTGTCGTCTTCGCCCCCGCCAATATCACCACTGAAGTAAAGTCAGTTGAGATGCACCACGAAGCTCTCCAGGAGGCTGTCCCTGGTGACAATGTTGGTTTCAACGTTAAGAACGTCTCTGTTAAGGAATTGCGTCGTGGTTACGTTGCTGGTGATTCCAAGAACAACCCACCCAGAGGAGCATCGGACTTCACTGCGCAAGTCATTGTCCTCAACCACCCTGGTCAAATCTCTAATGGTTACACGCCTGTATTGGATTGCCACACAGCTCATATTGCCTGCAAATTCGCCGAAATCAAAGAGAAGGTCGACCGTCGTACTGGTAAATCCACTGAAGAAAACCCT?????????????????????????????????????????????
	Parides_bunichus_AY804438            AAGTCCACCACTACCGGCCACTTAATTTATAAATGTGGTGGTATCGACAAACGTACCATTGAGAAGTTCGAGAAGGAAGCTCAAGAAATGGGCAAAGGTTCCTTCAAATATGCCTGGGTGCTGGACAAACTGAAGGCTGAGCGTGAACGTGGTATCACCATCGATATCGCTTTGTGGAAGTTTGAGACTGCCAAATACTATGTCACCATCATTGATGCTCCAGGACACAGAGATTTCATCAAAAACATGATTACAGGAACTTCTCAGGCCGATTGCGCTGTGCTCATTGTTGCCGCCGGTACCGGTGAGTTTGAAGCAGGTATCTCAAAGAACGGCCAGACCCGTGAACACGCTCTTCTTGCCTTTACACTCGGAGTCAAACAGCTCATTGTAGGAGTCAACAAAATGGACTCTACTGAGCCACCATACAGCGAGTCTCGCTTCGAAGAAATCAAGAAGGAAGTATCTTCATACATCAAGAAGATTGGTTACAACCCTGCTGCTGTCGCTTTCGTACCCATTTCTGGCTGGCACGGAGACAACATGCTGGAGCCATCTACTAAAATGCCTTGGTTCAAGGGATGGAATGTTGAGCGTAAGGAAGGTAAGGCCGAAGGTAAATGCCTCATTGAGGCTTTGGATGCCATCCTGCCCCCAGCTCGTCCCACCGACAAGGCTCTTCGCCTGCCCCTTCAGGACGTATACAAAATCGGCGGTATTGGAACAGTGCCCGTAGGTCGTGTCGAAACCGGTGTCCTCAAGCCTGGTACCATTGTCGTCTTCGCCCCCGCTAATATCACCACTGAAGTAAAGTCAGTTGAGATGCACCACGAAGCTCTCCAGGAGGCTGTCCCTGGTGACAATGTTGGTTTCAACGTTAAGAACGTCTCTGTTAAGGAATTGCGTCGTGGTTACGTTGCTGGTGATTCCAAGAACAACCCACCCAGAGGAGCATCGGACTTCACTGCGCAAGTCATTGTCCTCAACCACCCTGGTCAAATCTCTAATGGTTACACGCCTGTATTGGATTGCCACACAGCTCATATTGCCTGCAAATTCGCCGAAATCAAAGAGAAGGTTGACCGTCGTACTGGTAAATCCACTGAAGAAAACC-TAAGTCCATCAAATCTGGTGATGCAGCCATCGTCAACCTCGTGCCT
	Parides_bunichus_AY804439            AAGTCCACCACTACCGGCCACTTAATTTATAAATGTGGTGGTATCGACAAACGTACCATTGAGAAGTTCGAGAAGGAAGCTCAAGAAATGGGCAAAGGTTCCTTCAAATATGCCTGGGTGCTGGACAAACTGAAGGCTGAGCGTGAACGTGGTATCACCATCGATATCGCTTTGTGGAAGTTTGAGACTGCCAAATACTATGTCACCATCATTGATGCTCCAGGACACAGAGATTTCATCAAAAACATGATTACAGGAACTTCTCAGGCCGATTGCGCTGTGCTCATTGTTGCCGCCGGTACCGGTGAGTTTGAAGCAGGTATCTCAAAGAACGGCCAGACCCGTGAACACGCTCTTCTTGCCTTTACACTCGGAGTCAAACAGCTCATTGTAGGAGTCAACAAAATGGACTCTACTGAGCCACCATACAGCGAGTCTCGCTTCGAAGAAATCAAGAAGGAAGTATCTTCATACATCAAGAAGATTGGTTACAACCCTGCTGCTGTCGCTTTCGTACCCATTTCTGGCTGGCACGGAGACAACATGCTGGAGCCATCTACTAAAATGCCTTGGTTCAAGGGATGGAATGTTGAGCGTAAGGAAGGTAAGGCCGAAGGTAAATGCCTCATTGAGGCTTTGGATGCCATCCTGCCCCCAGCTCGTCCCACCGACAAGGCTCTTCGCCTGCCCCTTCAGGACGTATACAAAATCGGCGGTATTGGAACAGTGCCCGTAGGTCGTGTCGAAACCGGTGTCCTCAAGCCTGGTACCATTGTCGTCTTCGCCCCCGCCAATATCACCACTGAAGTAAAGTCAGTTGAGATGCACCACGAAGCTCTCCAGGAGGCTGTCCCTGGTGACAATGTTGGTTTCAACGTTAAGAACGTCTCTGTTAAGGAATTGCGTCGTGGTTACGTTGCTGGTGATTCCAAGAACAACCCACCCAGAGGAGCATCGGACTTCACTGCGCAAGTCATTGTCCTCAACCACCCTGGTCAAATCTCTAATGGTTACACGCCTGTATTGGATTGCCACACAGCTCATATTGCCTGCAAATTCGCCGAAATCAAAGAGAAGGTTGACCGTCGTACTGGTAAATCCACTGAAGAAAACC-TAAGTCCATCAAATCTGGTGATGCAGCCATCGTCAACCTCGTGCCT
	Parides_bunichus_bunichus_EF102894   ?????????????????????????????????????????????????????????????????????????????????????????????????????????????????????????????????????????????????????????????????????????????????????????????????????????????????????????????????????????????????????????????????????????????????????????????????????????????????????????????????????????????????????????????????????????????????????????????????????????????????????????????????????????????????????????????????????????AGGAAGTATCTTCATACATCAAGAAGATTGGTTACAACCCTGCTGCTGTCGCTTTCGTACCCATTTCTGGCTGGCACGGAGACAACATGCTGGAGCCATCTACTAAAATGCCTTGGTTCAAGGGATGGAATGTTGAGCGTAAGGAAGGTAAGGCCGAAGGTAAATGCCTCATTGAGGCTTTGGATGCCATCCTGCCCCCAGCTCGTCCCACCGACAAGGCTCTTCGCCTGCCCCTTCAGGACGTATACAAAATCGGCGGTATTGGAACAGTGCCCGTAGGTCGTGTCGAAACCGGTGTCCTCAAGCCTGGTAC?ATTGTCGTCTTCGCCCCCGCCAATATCACCACTGAAGTAAAGTCAGTTGAGATGCACCACGAAGCTCTCCAGGAGGCTGTCCCTGGTGACAATGTTGGTTTCAACGTTAAGAACGTCTCTGTTAAGGAATTGCGTCGTGGTTACGTTGCTGGTGATTCCAAGAACAACCCACCCAGAGGAGCATCGGACTTCACTGCGCAAGTCATTGTCCTCAACCACCCTGGTCAAATCTCTAA?GGTTACACGCCTGTATTGGATTGCCACACAGCTCATATTGCCTGCAAATTCGCCGAAATCAAAGAGAAGGTCGACCGTCGTACTGGTAAATCCACTGAAGAAAACCCTAAGTCCATCAAATCTGGTGACGCAGCCATCGTCAACCTCGTGCCT
	Parides_bunichus_bunichus_EF102895   ?????????????????????????????????????????????????????????????????????????????????????????????????????????????????????????????????????????????????????????????????????????????????????????????????????????????????????????????????????????????????????????????????????????????????????????????????????????????????????????????????????????????????????????????????????????????????????????????????????????????????????????????????????????????????????????????????????????????AGTATCTTCATACATCAAGAAGATTGGTTACAACCCTGCTGCTGTCGCTTTCGTACCCATTTCTGGCTGGCACGGAGACAACATGCTGGAGCCATCTACTAAAATGCCTTGGTTCAAGGGATGGAATGTTGAGCGTAAGGAAGGTAAGGCCGAAGGTAAATGCCTCATTGAGGCTTTGGATGCCATCCTGCCCCCAGCTCGTCCCACCGACAAGGCTCTTCGCCTGCCCCTTCAGGACGTATACAAAATCGGCGGTATTGGAACAGTGCCCGTAGGTCGTGTCGAAACCGGTGTCCTCAAGCCTGGTACCATTGTCGTCTTCGCCCCCGCCAATATCACCACTGAAGTAAAGTCAGTTGAGATGCACCACGAAGCTCTCCAGGAGGCTGTCCCTGGTGACAATGTTGGTTTCAACGTTAAGAACGTCTCTGTTAAGGAATTGCGTCGTGGTTACGTTGCTGGTGATTCCAAGAACAACCCACCCAGAGGAGCATCGGACTTCACTGCGCAAGTCATTGTCCTCAACCACCCTGGTCAAATCTCTAACGGTTACACGCCTGTATTGGATTGCCACACAGCTCATATTGCCTGCAAATTCGCCGAAATCAAAGAGAAGGTCGACCGTCGTACTGGTAAATCCACTGAAGAAAACCCTAAGTCCATCAAATCTGGTGATGCAGCCATCGTCAACCTCGTGCCT
	Parides_bunichus_diodorus_EF102896   AAGTCCACCACTACCGGCCACTTAATTTATAAATGTGGTGGTATCGACAAACGTACCATTGAGAAGTTCGAGAAGGAAGCTCAAGAAATGGGCAAAGGTTCCTTCAAATATGCCTGGGTGCTGGACAAACTGAAGGCTGAGCGTGAACGTGGTATCACCATCGATATCGCTTTGTGGAAGTTTGAGAC?GCCAAATACTATGTCACCATCATTGATGCTCCAGGACACAGAGATTTCATCAAAAACATGATTACAGGAACTTCTCAGGCCGATTGCGCTGTGCT?ATTGTTGCCGCCGGTACCGGTGAGTTTGAAGCAGGTATCTCAAAGAACGGCCAGACCCGTGAACACGCTCTTCTTGCCTT?ACACTCGGAGTCAAACAGCTCATTGTAGGAGTCAACAAAATGGACTCTACTGAGCCACCATACAGCGAGTCTCGCTTCGAAGAAATCAAGAAGGAAGTATCTTCATACATCAAGAAGATTGGTTACAACCCTGCTGCTGTCGCTTTCGTACCCATTTCTGGCTGGCACGGAGACAACATGCTGGAGCCATCTACTAAAATGCCTTGGTTCAAGGGATGGAATGTTGAGCGTAAGGAAGGTAAGGCCGAAGGTAAATGCCTCATTGAGGCTTTGGATGCCATCCTGCCCCCAGCTCGTCCCACCGACAAGGCTCTTCGCCTGCCCCTTCAGGACGTATACAAAATCGGCGGTATTGGAACAGTGCCCGTAGGTCGTGTCGAAACCGGTGTCCTCAAGCCTGGTACCATTGTCGTCTTCGCCCCCGCCAATATCACCACTGAAGTAAAGTCAGTTGAGATGCACCACGAAGCTCTCCAGGAGGCTGTCCCTGGTGACAATGTTGGTTTCAACGTTAAGAACGTCTCTGTTAAGGAATTGCGTCGTGGTTACGTTGCTGGTGATTCCAAGAACAACCCACCCAGAGGAGCATCGGACTTCACTGCGCAAGTCATTGTCCTCAACCACCCTGGTCAAATCTCTAAYGGTTACACGCCTGTATTGGATTGCCACACAGCTCATATTGCCTGCAAATTCGCCGAAATCAAAGAGAAGGTCGACCGTCGTACTGGTAAATCCACTGAAGAAAACCCTAAGTCCATCAAATCTGGTGA?GCAGC?ATCGTCAACCTCGTGCCT
	Parides_burchellanus_EF102897        AAGTCCACCACCACTGGCCACTTGATTTACAAATGTGGTGGAATCGATAAACGTACCATCGAGAAGTTCGAGAAGGAAGCCCAGGAAATGGGCAAAGGTTCCTTCAAATACGCCTGGGTGCTGGACAAACTTAAGGCTGAGCGTGAGCGTGGTATCACCATCGATATCGCTTTGTGGAAGTTTGAGACAGCCAAATACTATGTCACCATCATTGATGCTCCAGGACACAGAGATTTCATCAAAAACATGATTACGGGAACTTCTCAGGCCGATTGCGCTGTACTCATTGTTGCTGCCGGTACCGGTGAGTTCGAAGCAGGTATCTCAAAGAACGGCCAGACACGTGAACACGCTCTTCTTGCCTTCACACTCGGAGTCAAGCAGCTTATTGTAGGAGTCAACAAAATGGACTCCACTGAGCCTCCATACAGCGAATCTCGTTTCGAGGAAATCAAGAAAGAAGTATCTTCTTACATCAAGAAGATTGGTTATAATCCTGCTGCTGTCGCTTTCGTACCCATTTCTGGCTGGCACGGCGACAATATGCTGGAGCC?TCTACTAAAATGCCTTGGTTCAAGGG?TGGAATGTTGAGCGTAAGGAAGGCAAGGCTGAGGGCAAATGCCTTATTGAGGCTTTGGATGCTATCCTGCCCCCAGCTCGTCCCACCGACAAGGCTCTTCGTCTGCCCCTTCAGGACGTATACAAAATCGGCGGTATTGGTACAGTGCCCGTAGGCCGTGTCGAAACTGGTGTACTCAAGCCTGGTACCATTGTTGTCTTCGCCCCCGCCAACATCACTACTGAAGTTAAGTCTGTTGAGATGCACCACGAAGCTCTCCAGGAGGCCGTACCTGGTGACAATGTTGGTTTCAACGTAAAGAACGTCTCTGTCAAGGAATTACGTCGTGGTTACGTCGCTGGTGATTCAAAGAACAACCCACCCAAAGGAGCTTCAGACTTCACTGCACAGGTCATTGTCCTCAACCACCCTGGTCAAATCTCCAATGGTTACACGCCTGTATTGGATTGCCACACAGCTCACATCGCCTGCAAATTCGCCGAAATCAAAGAGAAGGTTGACCGTCGTACTGGTAAATCCACCGAGGAAAACCCCAAGTCCATCAAATCTGGTGACGCTGCCATCGTCAATCTCGTGCCC
	Parides_burchellanus_EF102898        AAGTCCACCACCACTGGCCACTTGATTTACAAATGTGGTGGAATCGATAAACGTACCATCGAGAAGTTCGAGAAGGAAGCCCAGGAAATGGGCAAAGGTTCCTTCAAATACGCCTGGGTGCTGGACAAACTTAAGGCTGAGCGTGAGCGTGGTATCACCATCGATATCGCTTTGTGGAAGTTTGAGACAGCCAAATACTATGTCACCATCATTGATGCTCCAGGACACAGAGATTTCATCAAAAACATGATTACGGGAACTTCTCAGGCCGATTGCGCTGTACTCATTGTTGCTGCCGGTACCGGTGAGTTCGAAGCAGGTATCTCAAAGAACGGCCAGACACGTGAACACGCTCTTCTTGCCTTCACACTCGGAGTCAAGCAGCTTATTGTAGGAGTCAACAAAATGGACTCCACTGAGCCTCCATACAGCGAATCTCGTTTCGAGGAAATCAAGAAAGAAGTATCTTCTTACATCAAGAAGATTGGTTATAATCCTGCTGCTGTCGCTTTCGTACCCATTTCTGGCTGGCACGGAGACAATATGCTGGAGCCATCTACTAAAATGCCTTGGTTCAAGGGATGGAATGTTGAGCGTAAGGAAGGCAAGGCTGAGGGCAAATGCCTTATTGAGGCTTTGGATGCTATCCTGCCCCCAGCTCGTCCCACCGACAAGGCTCTTCGTCTGCCCCTTCAGGACGTATACAAAATCGGCGGTATTGGTACAGTGCCCGTAGGCCGTGTCGAAACTGGTGTACTCAAGCCTGGTACCATTGTTGTCTTCGCCCCCGCCAACATCACTACTGAAGTTAAGTCTGTTGAGATGCACCACGAAGCTCTCCAGGAGGCCGTACCTGGTGACAATGTTGGTTTCAACGTAAAGAACGTCTCTGTCAAGGAATTACGTCGTGGTTACGTCGCTGGTGATTCAAAGAACAACCCACCCAAAGGAGCTTCAGACTTCACTGCACAGGTCATTGTCCTCAACCACCCTGGTCAAATCTCCAATGGTTACACGCCTGTATTGGATTGCCACACAGCTCACATCGCCTGCAAATTCGCCGAAATCAAAGAGAAGGTTGACCGTCGTACTGGTAAATCCACCGAGGAAAACCCCAAGTCCATCAAATCTGGTGACGCTGCCATCGTCAATCTCGTGCCG
	Parides_chabrias_AY804440            ??????????????????????????????????????????????????????????????????????????????????????????GGCAAGGGTTCCTTCAAATACGCCTGGGTGCTGGACAAACTGAAGGCTGAGCGTGAACGTGGTATCACCATCGATATCGCTTTGTGGAAGTTTGAGACCGCCAAATACTATGTCACCATCATCGATGCTCCAGGACACAAAGATTTCATCAAAAACATGATTACTGGAACATCTCAGGCCGATTGCGCTGTACTCATTTTAGCCGCCGGTACCGGTGAGTTTGAAGCAGGTATCTCAAAGAACGGCCAGACACGTGAACACGCTCTTCTTGCCTTCACAC?CGGAGTCAAGCAGCTTATAGTAGGAGTCAACAAAATGGACTCCACTGAGCCACCATACAGCGAGTCCCGGTTCGAGGAAATTAAGAAGGAAGTATCTTCTTACATCAAGAAGATTGGTTACAATCCTGCTGCTGTCGCTTTCGTACCCATTTCTGGCTGGCACGGAGACAACATGCTGGAGCCATCTACTAAAATGCCTTGGTTCAAGGGATGGAATGTTGAGCGTAAGGAAGGCAAGGCCGAGGGTAAATGCCTTATTGAGGCTTTGGATGCTATCCTGCCCCCAGCTCGTCCCACCGACAAGGCTCTTCGTCTGCCCCTCCAGGACGTATACAAAATCGGCGGTATTGGTACAGTGCCCGTAGGCCGTGTCGAAACTGGTGTACTCAAGCCTGGTACCATTGTTGTCTTCGCCCCCGCTAA?ATCAC?ACTGAAGTTAAGTCTGTTGAGATGCACCACGAAGCTCTTCACGAAGCCGTACCTGGTGACAATGTTGGTTTCAACGTCAAGAACGTCTCTGTTAAGGAATTACGTCGTGGTTACGTCGCTGGTCATTCCAAGAACAACCCACCCAAAGGAGCATCAGACTTCACTGCACAGGTCATTGTCCTCAACCACCCTGGTCAAATCTCCAATGGTTACACGCCTGTATTGGATTGCCACACAGCTCACATCGCCTGCAAATTCGC?GAAATCAAAGAGAAGGTTGACCGTCGTACTGGTAAATCCA?TGAGGAAAACCCCAAGTCCATCAAATCTGGTGATGCTGCCATCGTCAACCTCGTGCCC
	Parides_childrenae_AY804441          AAGTCCACCACCACTGGCCACTTGATTTACAAATGTGGTGGCATCGATAAACGTACCATTGAGAAGTTCGAGAAGGAAGCCCAAGAAATGGGCAAAGGTTCCTTCAAATACGCCTGGGTGCTGGACAAACTGAAGGCTGAGCGTGAACGTGGTATCACCATCGATATCGCTTTGTGGAAGTTTGAGACGGCCAAATACTATGTCACCATCATTGATGCTCCAGGACACAGAGATTTCATCAAAAACATGATTACAGGAACTTCTCAGGCCGACTGCGCTGTACTCATTGTTGCCGCCGGTACCGGTGAGTTTGAAGCAGGTATCTCAAAGAACGGCCAGACACGTGAACACGCTCTTCTTGCCTTCACACTCGGAGTCAAGCAGCTTATTGTAGGAGTCAACAAAATGGACTCCACTGAGCCACCATACAGCGAGCCCCGTTTCGAGGAAATCAAGAAGGAAGTGTCTTCTTACATCAAGAAGATTGGTTACAACCCTGCTGCTGTCGCTTTCGTACCCATTTCTGGCTGGCACGGAGACAACATGCTGGAGCCATCTACTAAAATGCCTTGGTTCAAGGGATGGAATGTTGAGCGAAAGGAAGGTAAGGCCGAGGGTAAATGCCTCATTGAGGCTTTGGATGCTATCCTGCCGCCAGCTCGTCCCACCGACAAGGCTCTTCGTCTGCCCCTTCAGGACGTATACAAAATCGGCGGTATTGGTACGGTGCCCGTAGGCCGTGTTGAAACTGGTGTACTCAAGCCTGGTACCATTGTAGTCTTCGCCCCCGCTAATATCACCACTGAAGTCAAGTCTGTTGAGATGCACCACGAAGCTCTCCCCGAGGCTGTACCTGGTGACAATGTTGGTTTCAACGTCAAGAACGTCTCTGTTAAGGAATTACGCCGTGGTTACGTCGCTGGTGATTCCAAGAACAACCCACCCAAAGGAGCATCAGACTTCACTGCACAGGTCATTGTCCTCAACCACCCTGGTCAAATCTCCAATGGTTACACGCCCGTATTGGATTGCCACACAGCTCACATCGCCTGCAAATTCGCCGAAATCAAGGAGAAGGTCGACCGTCGTACTGGTAAATCCACTGAGGAAAACCCCAAGTCCATCAAATCTGGAGATGCTGCCATCGTCAACCTCGTGCCT
	Parides_eurimedes_AY804442           AAGTCCACCACCACTGGCCACTTGATTTACAAATGTGGTGGAATCGATAAACGTACCATTGAGAAGTTCGAGAAGGAAGCCCAGGAAATGGGCAAAGGTTCCTTCAAATATGCCTGGGTGCTGGACAAACTTAAGGCTGAGCGTGAGCGTGGTATCACCATCGATATCGCTTTGTGGAAGTTTGAGACAGCCAAATACTATGTCACCATCATTGATGCTCCAGGACACAGAGATTTCATCAAAAACATGATTACGGGAACTTCTCAGGCCGATTGCGCTGTACTCATTGTTGCTGCCGGTACCGGTGAGTTCGAAGCAGGTATCTCAAAGAACGGCCAGACACGTGAACACGCTCTTCTTGCCTTCACACTCGGAGTCAAGCAGCTGATTGTAGGAGTCAACAAAATGGACTCCACTGAGCCTCCATACAGCGAATCTCGTTTTGAGGAAATCAAGAAAGAAGTATCTTCTTACATCAAGAAGATTGGTTATAATCCTGCTGCTGTCGCTCTCGTACCCATTTCTGGCTGGCACGGAGACAATATGCTGGAGCCATCTACTAAAATGCCTTGGTTCAAGGGATGGAATGTTGAGCGTAAGGAAGGTAAGGCTGAGGGCAAATGCCTTATTGAGGCTTTGGATGCTATCCTGCCCCCAGCTCGTCCCACCGACAAGGCTCTTCGTCTGCCCCTTCAGGACGTATACAAAATCGGCGGTATTGGTACAGTGCCCGTAGGCCGTGTCGAAACTGGTGTACTCAAGCCTGGTACCATTGTTGTCTTCGCCCCCGCCAATATCACTACTGAAGTTAAGTCGGTTGAGATGCACCACGAAGCTCTCCAGGAGGCCGTACCTGGTGACAATGTTGGTTTCAACGTAAAGAACGTCTCTGTTAAGGAATTACGTCGTGGTTATGTCGCTGGTGATTCAAAGAACAACCCACCCAAAGGAGCTTCAGACTTCACTGCACAGGTCATTGTCCTCAACCACCCTGGTCAAATCTCCAATGGTTACACGCCTGTATTGGATTGCCACACAGCTCACATCGCCTGCAAATTCGCCGAAATCAAAGAGAAGGTAGACCGTCGTACTGGTAAATCCACCGAGGAAAACCCCAAGTCCATCAAATCTGGTGACGCTGCCATCGTCAATCTAGTGCCC
	Parides_eurimedes_AY804443           AAGTCCACCACCACTGGCCACTTGATTTACAAATGTGGTGGAATCGATAAACGTACCATTGAGAAGTTCGAGAAGGAAGCTCAGGAAATGGGCAAAGGTTCCTTCAAATACGCCTGGGTGCTGGACAAACTTAAGGCTGAGCGTGAGCGTGGTATCACCATCGATATCGCTTTGTGGAAGTTTGAGACAGCCAAATACTATGTCACCATCATTGATGCTCCAGGACACAGAGATTTCATCAAAAACATGATTACGGGAACTTCTCAGGCCGATTGCGCTGTACTCATTGTTGCTGCCGGTACCGGTGAGTTCGAAGCAGGTATCTCAAAGAACGGCCAGACACGTGAACACGCTCTTCTTGCCTTCACACTCGGAGTCAAGCAGCTGATTGTAGGAGTCAACAAAATGGACTCCACTGAGCCTCCATACAGCGAATCTCGTTTTGAGGAAATCAAGAAAGAAGTATCTTCTTACATCAAGAAGATTGGTTATAATCCTGCTGCTGTCGCTTTCGTACCCATTTCTGGCTGGCACGGAGACAATATGCTGGAGCCATCTACTAAAATGCCTTGGTTCAAGGGATGGAATGTTGAGCGTAAGGAAGGTAAGGCTGAGGGCAAATGCCTTATTGAGGCTTTGGATGCTATCCTGCCCCCAGCTCGTCCCACTGACAAGGCTCTTCGTCTGCCCCTTCAGGACGTATACAAAATCGGCGGTATTGGTACAGTGCCCGTAGGCCGTGTCGAAACTGGTGTACTCAAGCCTGGTACCATTGTTGTCTTCGCCCCCGCCAATATCACTACTGAAGTTAAGTCTGTTGAGATGCACCACGAAGCTCTCCAGGAGGCCGTACCTGGTGACAATGTTGGTTTCAACGTAAAGAACGTCTCTGTTAAGGAATTACGTCGTGGTTACGTCGCTGGTGATTCAAAGAACAACCCACCCAAAGGAGCTTCAGACTTCACTGCACAGGTCATTGTCCTCAACCACCCTGGTCAAATCTCCAATGGTTACACGCCTGTATTGGATTGCCACACAGCTCACATCGCCTGCAAATTCGCCGAAATCAAAGAGAAGGTAGACCGTCGTACTGGTAAATCCACCGAGGAAAACCCCAAGTCCATCAAATCTGGTGACGCTGCCATCGTCAATCTAGTGCCC
	Parides_lysander_AY804444            AAGTCCACCACCACTGGCCACTTGATTTACAAATGTGGTGGAATCGATAAACGTACCATTGAGAAGTTCGAGAAGGAAGCCCAGGAAATGGGCAAAGGTTCCTTCAAATACGCCTGGGTGCTGGACAAACTTAAGGCTGAGCGTGAGCGTGGTATCACCATCGATATCGCTTTGTGGAAGTTTGAGACAGCCAAATACTATGTCACCATCATTGATGCTCCAGGACACAGAGATTTCATCAAAAACATGATTACGGGAACTTCTCAGGCCGATTGCGCTGTACTCATTGTTGCTGCCGGTACCGGTGAGTTCGAAGCAGGTATCTCAAAGAACGGCCAGACACGTGAACACGCTCTTCTTGCCTTCACACTCGGAGTCAAGCAGCTGATTGTAGGAGTCAACAAAATGGACTCCACTGAGCCTCCATACAGCGAATCTCGTTTCGAGGAAATCAAGAAAGAAGTATCTTCTTACATCAAGAAGATTGGTATAATCCCTGCTGCTGTCGCTTTCGTACCCATTTCTGGCTGGCACGGAGACAATATGCTGGAGCCATCTACTAAAATGCCTTGGTTCAAGGGATGGAATGTTGAGCGTAAGGAAGGCAAGGCTGAGGGCAAATGCCTTATTGAGGCTTTGGATGCTATCCTGCCCCCAGCTCGTCCCACCGACAAGGCTCTTCGTCTGCCCCTTCAGGACGTATACAAAATCGGCGGTATTGGTACAGTGCCCGTAGGCCGTGTCGAAACTGGTGTACTCAAGCCTGGTACCATTGTTGTCTTCGCCCCCGCCAATATCACTACTGAAGTTAAGTCTGTTGAGATGCACCACGAAGCTCTCCAGGAGGCCGTACCTGGTGACAATGTTGGTTTCAACGTAAAGAACGTCTCTGTTAAGGAATTACGTCGTGGTTACGTCGCTGGTGATTCAAAGAACAACCCACCCAAAGGAGCTTCAGACTTCACTGCACAGGTCATTGTCCTCAACCACCCTGGTCAAATCTCCAATGGTTACACGCCTGTATTGGATTGCCACACAGCTCACATCGCCTGCAAATTCGCCGAAATCAAAGAGAAGGTTGACCGTCGTACTGGTAAATCCACCGAGGAAAACCCCAAGTCTATCAAATCTGGTGACGCTGCCATCGTCAATCTCGTGCCC
	Parides_neophilus_AY804445           ?????CACCACCACTGGCCACTTGATTTACAAATGTGGTGGAATCGATAAACGTACCATTGAGAAGTTCGAGAAGGAAGCCCAGGAAATGGGCAAAGGTTCCTTCAAATACGCCTGGGTGCTGGACAAACTTAAGGCTGAGCGTGAGCGTGGTATCACCATTGATATCGCTTTGTGGAAGTTTGAGACAGCCAAATACTATGTCACCATCATTGATGCTCCAGGACACAGAGATTTCATCAAAAACATGATTACGGGAACTTCTCAGGCCGATTGCGCTGTACTCATTGTTGCTGCCGGTACCGGTGAGTTTGAAGCAGGTATCTCAAAGAACGGCCAGACACGTGAACACGCTCTTCTTGCCTTCACACTCGGAGTCAAGCAGCTGATTGTAGGAGTCAACAAAATGGACTCCACTGAGCCTCCATACAGCGAATCTCGTTTCGAGGAAATCAAGAAAGAAGTATCTTCTTACATCAAGAAGATTGGTTATAATCCTGCTGCTGTCGCTTTCGTACCCATTTCTGGCTGGCACGGAGACAATATGCTGGAGCCATCTACTAAAATGCCTTGGTTCAAGGGATGGAATGTTGAGCGTAAGGAAGGCAAGGCTGAGGGCAAATGCCTTATTGAGGCTTTGGATGCTATCCTGCCCCCAGCTCGTCCCACCGACAAGGCTCTTCGTCTGCCCCTTCAGGACGTATACAAAATCGGCGGTATTGGTACAGTGCCCGTAGGCCGTGTCGAAACTGGTGTACTCAAGCCTGGTACCATTGTTGTCTTCGCCCCCGCCAATATCACTACTGAAGTTAAGTCTGTTGAGATGCACCACGAAGCTCTCCAGGAGGCGGTACCTGGTGACAATGTTGGTTTTAACGTAAAGAACGTCTCTGTTAAGGAATTACGTCGTGGTTACGTCGCTGGTGATTCAAAGAACAACCCACCCAAAGGAGCTTCAGACTTCACTGCACAGGTCATTGTCCTCAACCACCCTGGTCAAATCTCCAATGGTTACACGCCTGTATTGGATTGCCACACAGCTCACATCGCCTGCAAAT????????????????????????????????????????????????????????????????????????????????????????????????????????
	Parides_neophilus_AY804446           AAGTCCACCACCACTGGCCACTTGATTTACAAATGTGGTGGAATCGATAAACGTACCATTGAGAAGTTCGAGAAGGAAGCCCAGGAAATGGGCAAAGGTTCCTTCAAATACGCCTGGGTGCTGGACAAACTTAAGGCTGAGCGTGAGCGTGGTATCACCATTGATATCGCTTTGTGGAAGTTTGAGACAGCCAAATACTATGTCACCATCATTGATGCTCCAGGACACAGAGATTTCATCAAAAACATGATTACGGGAACTTCTCAGGCCGATTGCGCTGTACTCATTGTTGCTGCCGGTACCGGTGAGTTTGAAGCAGGTATCTCAAAGAACGGCCAGACACGTGAACACGCTCTTCTTGCCTTCACACTCGGAGTCAAGCAGCTGATTGTAGGAGTCAACAAAATGGACTCCACTGAGCCTCCATACAGCGAATCTCGTTTCGAGGAAATCAAGAAAGAAGTATCTTCTTACATCAAGAAGATTGGTTATAATCCTGCTGCTGTCGCTTTCGTACCCATTTCTGGCTGGCACGGAGACAATATGCTGGAGCCATCTACTAAAATGCCTTGGTTCAAGGGATGGAATGTTGAGCGTAAGGAAGGCAAGGCTGAGGGCAAATGCCTTATTGAGGCTTTGGATGCTATCCTGCCCCCAGCTCGTCCCACCGACAAGGCTCTTCGTCTGCCCCTTCAGGACGTATACAAAATCGGCGGTATTGGTACAGTGCCCGTAGGCCGTGTCGAAACTGGTGTACTCAAGCCTGGTACCATTGTTGTCTTCGCCCCCGCCAATATCACTACTGAAGTTAAGTCTGTTGAGATGCACCACGAAGCTCTCCAGGAGGCGGTACCTGGTGACAATGTTGGTTTTAACGTAAAGAACGTCTCTGTTAAGGAATTACGTCGTGGTTACGTCGCTGGTGATTCAAAGAACAACCCACCCAAAGGAGCTTCAGACTTCACTGCACAGGTCATTGTCCTCAACCACCCTGGTCAAATCTCCAATGGTTACACGCCTGTATTGGATTGCCACACAGCTCACATCGCCTGCAAATTCGCCGAAATCAAAGAGAAGGTTGACCGTCGTACTGGTAAATCCACCGAGGAAAACCCCAAGTCCATCAAATCTGGTGACGCTGCCATCGTCAATCTCGTGCCT
	Parides_neophilus_AY804447           ?????????????????????????TTTACAAATGTGGTGGAATCGATAAACGTACCATTGAGAAGTTCGAGAAGGAAGCCCAGGAAATGGGCAAAGGTTCCTTCAAATACGCCTGGGTGCTGGACAAACTTAAGGCTGAGCGTGAGCGTGGTATCACCATTGATATCGCTTTGTGGAAGTTTGAGACAGCCAAATACTATGTCACCATCATTGATGCTCCAGGACACAGAGATTTCATCAAAAACATGATTACGGGAACTTCTCAGGCCGATTGCGCTGTACTCATTGTTGCTGCCGGTACCGGTGAGTTTGAAGCAGGTATCTCAAAGAACGGCCAGACACGTGAACACGCTCTTCTTGCCTTCACACTCGGAGTCAAGCAGCTGATTGTAGGAGTCAACAAAATGGACTCCACTGAGCCTCCATACAGCGAATCTCGTTTCGAGGAAATCAAGAAAGAAGTATCTTCTTACATCAAGAAGATTGGTTATAATCCTGCTGCTGTCTCTTTCGTACCCATTTCTGGCTGGCACGGAGACAATATGCTGGAGCCATCTACTAAAATGCCTTGGTTCAAGGGATGGAATGTTGAGCGTAAGGAAGGCAAGGCTGAGGGCAAATGCCTTATTGAGGCTTTGGATGCTATCCTGCCCCCAGCTCGTCCCACCGACAAGGCTCTTCGTCTGCCCCTTCAGGACGTATACAAAATCGGCGGTATTGGTACAGTGCCCGTAGGCCGTGTCGAAACTGGTGTACTCAAGCCTGGTACCATTGTTGTCTTCGCCCCCGCCAATATCACTACTGAAGTTAAGTCTGTTGAGATGCACCACGAAGCTCTCCAGGAGGCGGTACCTGGTGACAATGTTGGTTTTAACGTAAAGAACGTCTCTGTTAAGGAATTACGTCGTGGTTACGTCGCTGGTGATTCAAAGAACAACCCACCCAAAGGAGCTTCAGACTTCACTGCACAGGTCATTGTCCTCAACCACCCTGGTCAAATCTCCAATGGTTACACGCCTGTATTGGATTGCCACACAGCTCACATCGCCTGCAAATTCGCCGAAATCAAAGAGAAGGTTGACCGTCGTACTGGTAAATCCACCGAGGAAAACCCCAAGTCCATCAAATCTGGTGACGCTGCCAT?GTCAATCTCGTGCCT
	Parides_neophilus_EF102899           AAGTCCACCACCACTGGCCACTTGATTTACAAATGTGGTGGAATCGATAAACGTACCATTGAGAAGTTCGAGAAGGAAGCCCAGGAAATGGGCAAAGGTTCCTTCAAATACGCCTGGGTGCTGGACAAACTTAAGGCTGAGCGTGAGCGTGGTATCACCATTGATATCGCTTTGTGGAAGTTTGAGACAGCCAAATACTATGTCACCATCATTGATGCTCCAGGACACAGAGATTTCATCAAAAACATGATTACGGGAACTTCTCAGGCCGATTGCGCTGTACTCATTGTTGCTGCCGGTACCGGTGAGTTTGAAGCAGGTATCTCAAAGAACGGCCAGACACGTGAACACGCTCTTCTTGCCTTCACACTCGGAGTCAAGCAGCTGATTGTAGGAGTCAACAAAATGGACTCCACTGAGCCTCCATACAGCGAATCTCGTTTCGAGGAAATCAAGAAAGAAGTATCTTCTTACATCAAGAAGATTGGTTATAATCCTGCTGCTGTCGCTTTCGTACCCATTTCTGGCTGGCACGGAGACAATATGCTGGAGCCATCTACTAAAATGCCTTGGTTCAAGGGATGGAATGTTGAGCGTAAGGAAGGCAAGGCTGAGGGCAAATGCCTTATTGAGGCTTTGGATGCTATCCTGCCCCCAGCTCGTCCCACCGACAAGGCTCTTCGTCTGCCCCTTCAGGACGTATACAAAATCGGCGGTATTGGTACAGTGCCCGTAGGCCGTGTCGAAACTGGTGTACTCAAGCCTGGTACCATTGTTGTCTTCGCCCCCGCCAATATCACTACTGAAGTTAAGTCTGTTGAGATGCACCACGAAGCTCTCCAGGAGGCGGTACCTGGTGACAATGTTGGTTTTAACGTAAAGAACGTCTCTGTTAAGGAATTACGTCGTGGTTACGTTGCTGGTGATTCAAAGAACAACCCACCCAAAGGAGCTTCAGACTTCACTGCACAGGTCATTGTCCTCAACCACCCTGGTCAAATCTCCAATGGTTACACGCCTGTATTGGATTGCCACACAGCTCACATCGCCTGCAAATTCGCCGAAATCAAAGAGAAGGTTGACCGTCGTACTGGTAAATCCACCGAGGAAAACCCCAAGTCCATCAAATCTGGTGACGCTGCCATCGTCAATCTCGTGCCC
	Parides_panthonus_jaguarae_AY804448  AAGTCCACCACCACTGGCCACTTGATTTACAAATGTGGTGGAATCGATAAACGTACCATCGAGAAGTTCGAGAAGGAAGCCCAGGAAATGGGCAAAGGTTCCTTCAAATACGCCTGGGTGCTGGACAAACTTAAGGCTGAGCGTGAGCGTGGTATCACCATCGATATCGCTTTGTGGAAGTTTGAGACAGCCAAATACTATGTCACCATCATTGATGCTCCAGGACACAGAGATTTCATCAAAAACATGATTACGGGAACTTCTCAGGCCGATTGCGCTGTACTCATTGTTGCTGCCGGTACCGGTGAGTTCGAAGCAGGTATCTCAAAGAACGGCCAGACACGTGAACACGCTCTTCTTGCCTTCACACTCGGAGTCAAGCAGCTTATTGTAGGAGTCAACAAAATGGACTCCACTGAGCCTCCATACAGCGAATCTCGTTTCGAGGAAATCAAGAAAGAAGTATCTTCTTACATCAAGAAGATTGGTTATAATCCTGCTGCTGTCGCTTTCGTACCCATTTCTGGCTGGCACGGAGACAATATGCTGGAGCCATCTACTAAAATGCCTTGGTTCAAGGGATGGAATGTTGAGCGTAAGGAAGGCAAGGCTGAGGGCAAATGCCTTATTGAGGCTTTGGATGCTATCCTGCCCCCAGCTCGTCCCACCGACAAGGCTCTTCGTCTGCCCCTTCAGGACGTATACAAAATCGGCGGTATTGGTACAGTGCCCGTAGGCCGTGTCGAAACTGGTGTACTCAAGCCTGGTACCATTGTTGTCTTCGCCCCCGCCAACATCACTACTGAAGTTAAGTCTGTTGAGATGCACCACGAAGCTCTCCAGGAGGCCGTACCTGGTGACAATGTTGGTTTCAACGTAAAGAACGTCTCTGTCAAGGAATTACGTCGTGGTTACGTCGCTGGTGATTCAAAGAACAACCCACCCAAAGGAGCTTCAGACTTCACTGCACAGGTCATTGTCCTCAACCACCCTGGTCAAATCTCCAATGGTTACACGCCTGTATTGGATTGCCACACAGCTCACATCGCCTGCAAATTCGCCGAAATCAAAGAGAAGGTTGACCGTCGTACTGGTAAATCCACCGAGGAAAACCCCAAGTCCATCAAATCTGGTGACGCTGCCATCGTCAATCTCGTGCCC
	Parides_panthonus_jaguarae_EU119172  AAGTCCACCACCACTGGCCACTTGATTTACAAATGTGGTGGAATCGATAAACGTACCATCGAGAAGTTCGAGAAGGAAGCCCAGGAAATGGGCAAAGGTTCCTTCAAATACGCCTGGGTGCTGGACAAACTTAAGGCTGAGCGTGAGCGTGGTATCACCATCGATATCGCTTTGTGGAAGTTTGAGACAGCCAAATACTATGTCACCATCATTGATGCTCCAGGACACAGAGATTTCATCAAAAACATGATTACGGGAACTTCTCAGGCCGATTGCGCTGTACTCATTGTTGCTGCCGGTACCGGTGAGTTCGAAGCAGGTATCTCAAAGAACGGCCAGACACGTGAACACGCTCTTCTTGCCTTCACACTCGGAGTCAAGCAGCTTATTGTAGGAGTCAACAAAATGGACTCCACTGAGCCTCCATACAGCGAATCTCGTTTCGAGGAAATCAAGAAAGAAGTATCTTCTTACATCAAGAAGATTGGTTATAATCCTGCTGCTGTCGCTTTCGTACCCATTTCTGGCTGGCACGGAGACAATATGCTGGAGCCATCTACTAAAATGCCTTGGTTCAAGGGATGGAATGTTGAGCGTAAGGAAGGCAAGGCTGAGGGCAAATGCCTTATTGAGGCTTTGGATGCTATCCTGCCCCCAGCTCGTCCCACCGACAAGGCTCTTCGTCTGCCCCTTCAGGACGTATACAAAATCGGCGGTATTGGTACAGTGCCCGTAGGCCGTGTCGAAACTGGTGTACTCAAGCCTGGTACCATTGTTGTCTTCGCCCCCGCCAACATCACTACTGAAGTTAAGTCTGTTGAGATGCACCACGAAGCTCTCCAGGAGGCCGTACCTGGTGACAATGTTGGTTTCAACGTAAAGAACGTCTCTGTCAAGGAATTACGTCGTGGTTACGTCGCTGGTGATTCAAAGAACAACCCACCCAAAGGAGCTTCAGACTTCACTGCACAGGTCATTGTCCTCAACCACCCTGGTCAAATCTCCAATGGTTACACGCCTGTATTGGATTGCCACACAGCTCACATCGCCTGCAAATTCGCCGAAATCAAAGAGAAGGTTGACCGTCGTACTGGTAAATCCACCGAGGAAAACCCCAAGTCCATCAAATCTGGTGACGCTGCCAT????????????????
	Parides_panthonus_jaguarae_EU119173  AAGTCCACCACCACTGGCCACTTGATTTACAAATGTGGTGGAATCGATAAACGTACCATCGAGAAGTTCGAGAAGGAAGCCCAGGAAATGGGCAAAGGTTCCTTCAAATACGCCTGGGTGCTGGACAAACTTAAGGCTGAGCGTGAGCGTGGTATCACCATCGATATCGCTTTGTGGAAGTTTGAGACAGCCAAATACTATGTCACCATCATTGATGCTCCAGGACACAGAGATTTCATCAAAAACATGATTACGGGAACTTCTCAGGCCGATTGCGCTGTACTCATTGTTGCTGCCGGTACCGGTGAGTTCGAAGCAGGTATCTCAAAGAACGGCCAGACACGTGAACACGCTCTTCTTGCCTTCACACTCGGAGTCAAGCAGCTTATTGTAGGAGTCAACAAAATGGACTCCACTGAGCCTCCATACAGCGAATCTCGTTTCGAGGAAATCAAGAAAGAAGTATCTTCTTACATCAAGAAGATTGGTTATAATCCTGCTGCTGTCGCTTTCGTACCCATTTCTGGCTGGCACGGAGACAATATGCTGGAGCCATCTACTAAAATGCCTTGGTTCAAGGGATGGAATGTTGAGCGTAAGGAAGGCAAGGCTGAGGGCAAATGCCTTATTGAGGCTTTGGATGCTATCCTGCCCCCAGCTCGTCCCACCGACAAGGCTCTTCGTCTGCCCCTTCAGGACGTATACAAAATCGGCGGTATTGGTACAGTGCCCGTAGGCCGTGTCGAAACTGGTGTACTCAAGCCTGGTACCATTGTTGTCTTCGCCCCCGCCAACATCACTACTGAAGTTAAGTCTGTTGAGATGCACCACGAAGCTCTCCAGGAGGCCGTACCTGGTGACAATGTTGGTTTCAACGTAAAGAACGTCTCTGTCAAGGAATTACGTCGTGGTTACGTCGCTGGTGATTCAAAGAACAACCCACCCAAAGGAGCTTCAGACTTCACTGCACAGGTCATTGTCCTCAACCACCCTGGTCAAATCTCCAATGGTTACACGCCTGTATTGGATTGCCACACAGCTCACATCGCCTGCAAATTCGCCGAA????????????????????????????????????????????????????????????????????????????????????????????????
	Parides_panthonus_lysimachus_AY804449 AAGTCCACCACCACTGGCCACTTGATTTACAAATGTGGTGGAATCGATAAACGTACCATTGAGAAGTTCGAGAAGGAAGCCCAGGAAATGGGCAAAGGTTCCTTCAAATACGCCTGGGTGCTGGACAAACTTAAGGCTGAGCGTGAGCGTGGTATCACCATCGATATCGCTTTGTGGAAGTTTGAGACAGCCAAATACTATGTCACCATCATTGATGCTCCAGGACACAGAGATTTCATCAAAAACATGATTACGGGAACTTCTCAGGCCGATTGCGCTGTACTCATTGTTGCTGCCGGTACCGGTGAGTTCGAAGCAGGTATCTCAAAGAACGGCCAGACACGTGAACACGCTCTTCTTGCCTTCACACTCGGAGTCAAGCAGCTGATTGTAGGAGTCAACAAAATGGACTCCACTGAGCCTCCATACAGCGAATCTCGTTTCGAGGAAATCAAGAAAGAAGTATCTTCTTACATCAAAAAGATTGGTTATAATCCTGCTGCTGTCGCTTTCGTACCCATTTCTGGCTGGCACGGAGACAATATGCTGGAGCCATCTACTAAAATGCCTTGGTTCAAGGGATGGAATGTTGAGCGTAAGGAAGGCAAGGCTGAGGGCAAATGCCTTATTGAGGCTTTGGATGCTATCCTACCCCCAGCTCGTCCCACCGACAAGGCTCTTCGTCTGCCCCTTCAGGACGTATACAAAATCGGCGGTATTGGTACAGTGCCCGTAGGCCGTGTCGAAACTGGTGTACTCAAGCCTGGTACCATTGTTGTCTTCGCCCCCGCCAACATCACTACTGAAGTTAAGTCTGTTGAGATGCACCACGAAGCTCTCCAGGAGGCCGTACCTGGTGACAATGTTGGTTTCAACGTAAAGAACGTCTCTGTTAAGGAATTACGTCGTGGTTACGTCGCTGGTGATTCAAAGAACAACCCACCCAAAGGAGCTTCAGACTTCACTGCACAGGTCATTGTCCTCAACCACCCTGGTCAAATCTCCAATGGTTACACGCCTGTATTGGATTGCCACACAGCTCACATCGCCTGCAAATTCGCCGAAATCAAAGAGAAGGTTGACCGTCGTACTGGTAAATCCACCGAGGAAAACCCCAAGTCCATCAAATCTGGTGACGCTGCCATCGTCAATCTCGTGCCC
	Parides_photinus_AF173417            AAGTCCACCACCACTGGCCACTTGATTTACAAATGTGGTGGCATCGATAAACGTACCATTGAGAAGTTCGAGAAGGAAGCCCAAGAAATGGGCAAAGGTTCCTTCAAATACGCCTGGGTGCTGGACAAACTGAAGGCTGAGCGTGAACGTGGTATCACCATCGATATCGCTTTGTGGAAGTTTGAGACGGCCAAATACTATGTCACCATCATTGATGCTCCAGGACACAGAGATTTCATCAAAAACATGATTACAGGAACTTCTCAGGCCGATTGCGCTGTACTCATTGTAGCCGCCGGTACCGGTGAGTTTGAAGCAGGTATCTCAAAGAACGGCCAGACCCGTGAACACGCTCTTCTTGCCTTCACACTCGGAGTCAAGCAGCTTATTGTAGGAGTCAACAAAATGGACTCCACTGAGCCACCATACAGCGAGCCCCGTTTCGAGGAAATTAAGAAGGAAGTATCTTCTTACATCAAGAAGATTGGTTACAACCCTGCTGCTGTCGCTTTCGTACCCATTTCTGGCTGGCACGGAGACAACATGCTGGAGCCATCTACAAAAATGCCTTGGTTCAAGGGATGGAATGTTGAGCGAAAGGAAGGTAAGGCCGAGGGTAAATGCCTCATTGAGGCTTTGGATGCTATCCTGCCCCCAGCTCGTCCCACCGACAAGGCTCTTCGTCTGCCCCTCCAGGACGTATACAAAATCGGCGGTATTGGTACAGTGCCCGTAGGCCGTGTCGAAACCGGTGTACTTAAGCCTGGTACCATTGTCGTCTTCGCCCCCGCTAATATCACCACTGAAGTCAAGTCTGTTGAGATGCACCACGAAGCTCTTCCCGAAGCCGTACCTGGTGACAATGTTGGTTTCAACGTCAAGAACGTCTCTGTTAAGGAATTACGTCGTGGTTACGTCGCCGGTGATTCCAAGAACAACCCACCCAAAGGAGCATCAGACTTCACTGCACAGGTCATTGTCCTCAACCACCCTG???????????????????????????????????????????????????????????????????????????????????????????????????????????????????????????????????????????????????????????????????????
	Parides_proneus_AY804450             AAATCCACCACCACCGGCCACTTGATTTACAAATGTGGTGGTATCGATAAACGTACTATTGAGAAGTTCGAAAAGGAAGCCCAGGAAATGGGCAAAGGTTCCTTCAAATACGCCTGGGTGCTGGACAAACTGAAGGCTGAGCGTGAGCGTGGTATCACCATCGATATCGCTTTGTGGAAGTTTGAGACGGCCAAATACTATGTCACCATTATTGATGCTCCAGGACACAGAGATTTCATCAAAAACATGATTACAGGAACTTCTCAGGCCGATTGCGCTGTGCTCATTGTCGCCGCCGGTACCGGTGAGTTTGAAGCAGGTATCTCAAAGAACGGCCAAACCCGTGAACACGCTCTCCTAGCATTCACACTCGGAGTCAAGCAGCTGATTGTAGGAGTCAACAAAATGGACTCCACTGAGCCACCGTACAGCGAGTCTCGTTTCGAGGAAATCAAGAAGGAAGTGTCTTCATACATTAAGAAAATTGGTTACAACCCTGCTGCTGTCGCTTTCGTACCCATTTCTGGCTGGCACGGAGACAACATGATGGAGCCATCTACTAAAATGCCTTGGTTCAAGGGATGGAATGTTGAGCGTAAGGAAGGCAAGGCTGAGGGCAAATGCCTCATTGAAGCTTTGGATGCCATCCTGCCCCCAGCTCGTCCCACCGACAAGGCTCTTCGTCTGCCCCTTCAGGACGTATACAAAATCGGCGGTATTGGAACAGTGCCCGTAGGTCGTGTCGAAACCGGTGTACTCAAGCCTGGTACCATTGTTGTCTTCGCCCCTGCCAATATCACCACTGAGGTCAAGTCTGTTGAAATGCACCACGAAGCTCTCCAGGAGGCTGTACCTGGTGACAATGTTGGTTTCAACGTTAAGAACGTCTCCGTTAAGGAGTTGCGTCGTGGATACGTCGCTGGTGATTCCAAGAACAACCCACCCAAAGGAGCATCAGACTTCACTGCACAGGTCATTGTCCTCAACCACCCTGGTCAAATCTCCAATGGTTACACGCCTGTATTGGATTGCCACACAGCTCACATTGCCTGCAAGTTCGCCGAAATCAAGGAGAAGGTCGACCGTCGTACTGGTAAATCCACTGAGGAAAACCCCAAGTCCATCAAATCTGGTGATGCTGCCATCGTCAACCTCGTGCCC
	Parides_proneus_AY804451             AAATCCACCACCACCGGCCACTTGATTTACAAATGTGGTGGTATCGATAAACGTACTATTGAGAAGTTCGAAAAGGAAGCCCAGGAAATGGGCAAAGGTTCCTTCAAATACGCCTGGGTGCTGGACAAACTGAAGGCTGAGCGTGAGCGTGGTATCACCATCGATATCGCTTTGTGGAAGTTTGAGACGGCCAAATACTATGTCACCATTATTGATGCTCCAGGACACAGAGATTTCATCAAAAACATGATTACAGGAACTTCTCAGGCCGATTGCGCTGTGCTCATTGTCGCCGCCGGTACCGGTGAGTTTGAAGCAGGTATCTCAAAGAACGGCCAAACCCGTGAACACGCTCTCCTAGCATTCACACTCGGAGTCAAGCAGCTGATTGTAGGAGTCAACAAAATGGACTCCACTGAGCCACCGTACAGCGAGTCTCGTTTCGAGGAAATCAAGAAGGAAGTATCTTCATACATTAAGAAAATTGGTTACAACCCTGCTGCTGTCGCTTTCGTACCCATTTCTGGCTGGCACGGAGATAACATGCTGGAGCCATCTACTAAAATGCCTTGGTTCAAGGGATGGAATGTTGAGCGTAAGGAAGGCAAGGCTGAGGG?AAATGCCTCATTGAAGCTTTGGATGCCATCCTGCCCCCAGCTCGTCCCACCGACAAGGCTCTTCGTCTGCCCCTTCAGGACGTATACAAAATCGGCGGTATTGGAACAGTGCCCGTAGGTCGTGTCGAAACCGGTGTACTCAAGCCTGGTACCATTGTTGTCTTCGCCCCTGCCAATATCACCACTGAGGTCAAGTCTGTTGAAATGCACCACGAAGCTCTCCAGGAGGCTGTACCTGGTGACAATGTTGGTTTCAACGTTAAGAACGTCTCTGTTAAGGAGTTGCGTCGTGGATACGTCGCTGGTGATTCCAAGAACAACCCACCCAAAGGAGCATCAGACTTCACTGCACAGGTCATTGTCCTCAACCACCCTGGTCAAATCTCCAATGGTTACACGCCTGTATTGGATTGCCACACAGCTCACATTGCCTGCAAGTTCGCCGAAATCAAGGAGAAGGTCGACCGTCGTACTGGTAAATCCACTGAGGAAAACCCCAAGTCCATCAAATCTGGTGATGCTGCCATCGTCAACCTCGTGCCC
	Parides_proneus_AY804452             AAATCCACCACCACCGGCCACTTGATTTACAAATGTGGTGGTATCGATAAACGTACTATTGAGAAGTTCGAAAAGGAAGCCCAGGAAATGGGCAAAGGTTCCTTCAAATACGCCTGGGTGCTGGACAAACTGAAGGCTGAGCGTGAGCGTGGTATCACCATCGATATCGCTTTGTGGAAGTTTGAGACGGCCAAATACTATGTCACCATTATTGATGCTCCAGGACACAGAGATTTCATCAAAAACATGATTACAGGAACTTCTCAGGCCGATTGCGCTGTGCTCATTGTCGCCGCCGGTACCGGTGAGTTTGAAGCAGGTATCTCAAAGAACGGCCAAACCCGTGAACACGCTCTCCTAGCATTCACACTCGGAGTCAAGCAGCTGATTGTAGGAGTCAACAAAATGGACTCCACTGAGCCACCGTACAGCGAGTCTCGTTTCGAGGAAATCAAGAAGGAAGTATCTTCATACATTAAGAAAATTGGTTACAACCCTGCTGCTGTCGCTTTCGTACCCATTTCTGGCTGGCACGGAGATAACATGCTGGAGCCATCTACTAAAATGCCTTGGTTCAAGGGATGGAATGTTGAGCG?AAGGAAGGCAAGGCTGAGGG?AAATGCCTCATTGAAGCTTTGGATGCCATCCTGCCCCCAGCTCGTCCCACCGACAAGGCTCTTCGTCTGCCCCTTCAGGACGTATACAAAATCGGCGGTATTGGAACAGTGCCCGTAGGTCGTGTCGAAACCGGTGTACTCAAGCCTGGTACCATTGTTGTCTTCGCCCCTGCCAATATCACCACTGAGGTCAAGTCTGTTGAAATGCACCACGAAGCTCTCCAGGAGGCTGTACCTGGTGACAATGTTGGTTTCAACGTTAAGAACGTCTCCGTTAAGGAGTTGCGTCGTGGATACGTCGCTGGTGATTCCAAGAACAACCCACCCAAAGGAGCATCAGACTTCACTGCACAGGTCATTGTCCTCAACCACCCTGGTCAAATCTCCAATGGTTACACGCCTGTATTGGATTGCCACACAGCTCACATTGCCTGCAAGTTCGCCGAAATCAAGGAGAAGGTCGACCGTCGTACTGGTAAATCCACTGAGGAAAACCCCAAGTCCATCAAATCTGGTGATGCTGCCATCGTCAACCTCGTGCCC
	Parides_sesostris_AY804453           AAGTCCACCACCACTGGCCACTTGATTTACAAATGTGGTGGCATCGATAAACGTACTATTGAGAAGTTCGAGAAGGAAGCCCAAGAAATGGGCAAGGGTTCCTTCAAATACGCCTGGGTGCTGGACAAACTGAAGGCTGAGCGTGAACGTGGTATCACCATCGACATCGCTTTGTGGAAGTTTGAGACGGCCAAATACTATGTCACCATCATTGATGCTCCAGGACACAGAGATTTCATCAAAAACATGATTACAGGAACTTCTCAGGCCGATTGCGCTGTACTCATTGTTGCCGCCGGTACCGGTGAGTTTGAAGCAGGTATCTCAAAGAACGGCCAGACCCGTGAACACGCTCTTCTTGCCTTCACACTCGGAGT?AAGCAGCTTATTGTAGGAGTCAACAAAATGGACTCCACTGAGCCACCATACAGCGAGTCCCGTTTCGAGGAAATCAAGAAGGAAGTGTCTTCTTACATCAAGAAGATTGGTTACAACCCTGCTGCTGTCGCTTTCGTACCCATTTCTGGCTGGCACGGAGACAACATGCTGGAGCCATCTACTAAAATGCCTTGGTTCAAGGGATGGAATGTTGAGCGAAAGGAAGGTAAGGCCGAGGGTAAATGCCTCATTGAGGCTTTGGATGCTATCCTGCCCCCAGCTCGTCCCACCGACAAGGCTCTTCGTCTGCCCCTTCAGGACGTATACAAAATCGGCGGTATTGGAACAGTGCCCGTAGGCCGTGTCGAAACCGGTGTACTCAAGCCTGGTACCATTGTCGTCTTCGCCCCCGCTAATATCACCACTGAAGTTAAGTCTGTTGAGATGCACCACGAAGCTCTTCCCGAAGCCGTACCTGGTGACAATGTTGGTTTCAACGTCAAGAACGTCTCTGTTAAGGAATTACGTCGTGGTTACGTCGCTGGTGATTCCAAGAACAACCCACCCAAAGGAGCATCAGACTTCACTGCACAGGTCATTGTCCTCAACCACCCTGGTCAAATCTCCAATGGTTACACGCCCGTATTGGATTGCCACACAGCTCATATCGCCTGCAAATTCGCCGAAATCAAGGAGAAGGTCGACCGTCGTACTGGTAAATCCACTGAGGAAAACCCCAAGTCCATCAAATCTGGTGATGCTGCCATCGTCAACCTCGTGCCC
	Parides_tros_AY804454                ????????????????????????ATTTACAAATGTGGTGGTATCGATAAACGTACCATTGAGAAGTTCGAGAAGGAAGCCCAGGAAATGGGCAAAGGTTCTTTCAAATACGCCTGGGTGCTGGACAAACTTAAGGCTGAGCGTGAGCGTGGTATCACCATCGATATCGCTTTGTGGAAGTTTGAGACTGCCAAATACTATGTCACCATCATCGATGCTCCAGGACACAGAGATTTCATCAAAAACATGATTACGGGAACTTCTCAGGCCGATTGCGCTGTACTCATTGTTGCTGCCGGTACCGGTGAGTTCGAAGCAGGTATCTCAAAGAACGGCCAAACACGTGAACACGCTCTTCTTGCCTTCACACTCGGAGTCAAGCAGCTGATTGTAGGAGTCAACAAAATGGACTCCACTGAGCCTCCATACAGCGAGTCTCGTTTCGAAGAAATCAAGAAGGAAGTATCTTCTTACATCAAGAAGATTGGTTATAATCCTGCTGCTGTCGCTTTCGTACCCATTTCTGGCTGGCACGGAGACAACATGTTGGAGCCATCTACTAAAATGCCTTGGTTCAAGGGATGGAATGTTGAGCGTAAGGAAGGCAAGGCTGAGGGCAAATGCCTAATTGAGGCTTTGGATGCTATCCTGCCCCCAGCTCGTCCCACCGACAAGGCTCTTCGTCTGCCCCTTCAAGACGTATACAAAATCGGCGGTATTGGTACAGTGCCTGTAGGCCGTGTTGAAACCGGTGTACTCAAGCCTGGTACCATTGTTGTGTTCGCTCCCGCCAATATCACCACTGAAGTAAAGTCTGTCGAGATGCACCACGAAGCTCTCCAGGAGGCCGTACCTGGTGACAATGTTGGTTTCAACGTAAAGAACGTCTCTGTTAAGGAATTACGTCGTGGTTACGTTGCTGGTGATTCCAAGAACAACCCACCCAAAGGAGCATCAGACTTCACTGCACAGGTCATTGTCCTCAACCACCCTGGTCAAATCTCCAATGGTTACACGCCTGTATTGGATTGCCACACAGCTCACATCGCCTGCAAATTCGC?GAAATCAAAGAGAAGGTTGACCGTCGTACTGGTAAATCCACTGAGGAAAACCCCAAGTCCATCAAATCTGGTGACGCTGCCATCGTCAATCTCGT????
	Parides_vertumnus_cutora_AY804455    AAGTCCACCACCACTGGCCACTTGATTTACAAATGTGGTGGCATCGATAAACGTACCATTGAGAAGTTCGAGAAGGAAGCCCAAGAAATGGGCAAGGGTTCCTTCAAATACGCCTGGGTGCTGGACAAACTGAAGGCTGAGCGTGAACGTGGTATCACCATCGACATCGCTTTGTGGAAGTTTGAGACGGCCAAATACTATGTCACCATCATTGATGCTCCAGGACACAGAGATTTCATCAAAAACATGATTACAGGAACTTCTCAGGCCGATTGCGCTGTACTCATTGTTGCCGCCGGTACCGGTGAGTTTGAAGCAGGTATCTCAAAGAACGGCCAGACCCGTGAGCACGCTCTTCTTGCCTTCACACTCGGAGTCAAGCAGCTTATTGTAGGAGTCAACAAAATGGACTCCACTGAGCCACCATACAGCGAGTCCCGTTTCGAGGAAATCAAGAAGGAAGTGTCTTCTTACATCAAGAAGATTGGTTACAACCCTGCTGCTGTCGCTTTCGTACCCATTTCTGGCTGGCACGGAGACAACATGCTGGAGCCATCTACTAAAATGCCTTGGTTCAAGGGATGGAATGTTGAGCGAAAGGAAGGTAAGGCCGAGGGTAAATGCCT?ATTGAGGCTTTGGATGCTATCCTTCCCCCAGCTCGTCCCACCGACAAGGCTCTTCGTCTGCCCCTCCAGGACGTATACAAAATCGGCGGTATTGGTACAGTGCCCGTAGGCCGTGTCGAAACCGGTGTACTCAAGCCTGGTACCATTGTCGTCTTCGCCCCCGCTAATATCACCACTGAAGTTAAGTCTGTTGAGATGCACCACGAAGCTCTTCCCGAAGCCGTACCTGGTGACAATGTTGGTTTCAACGTCAAGAACGTCTCTGTTAAGGAATTACGTCGTGGTTACGTCGCTGGTGATTCCAAGAACAACCCACCCAAAGGAGCATCAGACTTCACTGCACAGGTCATTGTCCTCAACCACCCTGGTCAAATCTCCAATGGTTACACGCCCGTATTGGATTGCCACACAGCTCATATCGCCTGCAAATTCGCCGAAATCAAGGAGAAGGTCGACCGTCGTACTGGTAAATCCACTGAGGAAAACCCCAAGTCCATCAAATCTGGTGATGCTGCCATCGTCAACCTCGTGCCC
	Parides_zacynthus_AY804456           AAGTCCACCACCACTGGCCACTTGATTTACAAATGTGGTGGAATCGATAAACGTACCATTGAGAAATTCGAGAAGGAAGCCCAGGAAATGGGCAAAGGTTCCTTCAAATACGCCTGGGTGCTGGACAAACTTAAGGCTGAGCGTGAGCGTGGTATCACCATCGATATCGCTTTGTGGAAGTTTGAGACAGCCAAATACTATGTCACCATCATTGATGCTCCAGGACACAGAGATTTCATTAAAAACATGATTACGGGAACTTCTCAGGCCGATTGCGCTGTACTCATTGTTGCTGCCGGTACCGGTGAGTTCGAAGCAGGTATCTCAAAGAACGGCCAGACACGTGAACACGCTCTTCTTGCCTTCACACTCGGAGTCAAGCAGCTGATTGTAGGAGTCAACAAAATGGACTCCACTGAGCCTCCATACAGCGAATCTCGTTTCGAGGAAATCAAGAAAGAAGTATCTTCTTACATCAAGAAGATTGGTTATAATCCTGCTGCTGTCGCTTTCGTACCCATTTCTGGCTGGCACGGAGACAACATGCTGGAGCCATCTACTAAAATGCCTTGGTTCAAGGGATGGAATGTTGAGCGTAAGGAAGGCAAGGCTGAGGGCAAATGCCTCATTGAGGCTTTGGATGCTATCCTGCCCCCAGCTCGTCCCACCGACAAGGCTCTTCGTCTGCCCCTTCAGGACGTATACAAAATCGGCGGTATTGGTACAGTGCCCGTAGGCCGTGTCGAAACTGGTGTACTCAAGCCTGGTACCATTGTTGTCTTCGCCCCCGCCAATATCACTACTGAAGTTAAGTCTGTTGAGATGCACCACGAAGCTCTCCAGGAGGCCGTACCTGGTGACAATGTTGGTTTTAACGTAAAGAACGTCTCTGTTAAGGAATTACGTCGTGGTTACGTCGCTGGTGATTCAAAGAACAACCCACCCAAAGGAGCTTCAGACTTCACTGCACAGGTCATTGTCCTCAACCACCCTGGTCAAATCTCCAATGGTTACACGCCTGTATTGGATTGCCACACAGCTCACATCGCCTGCAAATTCGCCGAAATCAAAGAGAAGGTTGACCGTCGTACTGGTAAATCCACCGAGGAAAACCCCAAGTCCATCAAATCTGGTGACGCTGCCATCGTCAATCTCGTGCCT
	Parides_zacynthus_AY804457           AAGTCCACCACCACTGGCCACTTGATTTACAAATGTGGTGGAATCGATAAACGTACCATTGAGAAATTCGAGAAGGAAGCCCAGGAAATGGGCAAAGGTTCCTTCAAATACGCCTGGGTGCTGGACAAACTTAAGGCTGAGCGTGAGCGTGGTATCACCATCGATATCGCTTTGTGGAAGTTTGAGACAGCCAAATACTATGTCACCATCATTGATGCTCCAGGACACAGAGATTTCATTAAAAACATGATTACGGGAACTTCTCAGGCCGATTGCGCTGTACTCATTGTTGCTGCCGGTACCGGTGAGTTCGAAGCAGGTATCTCAAAGAACGGCCAGACACGTGAACACGCTCTTCTTGCCTTCACACTCGGAGTCAAGCAGCTGATTGTAGGAGTCAACAAAATGGACTCCACTGAGCCTCCATACAGCGAATCTCGTTTCGAGGAAATCAAGAAAGAAGTATCTTCTTACATCAAGAAGATTGGTTATAATCCTGCTGCTGTCGCTTTCGTACCCATTTCTGGCTGGCACGGAGACAATATGCTGGAGCCATCTACTAAAATGCCTTGGTTCAAGGGATGGAATGTTGAGCGTAAGGAAGGCAAGGCTGAGGGCAAATGCCTTATTGAGGCTTTGGATGCTATCCTGCCCCCAGCTCGTCCCACCGACAAGGCTCTTCGTCTGCCCCTTCAGGACGTATACAAAATCGGCGGTATTGGTACAGTGCCCGTAGGCCGTGTCGAAACTGGTGTACTCAAGCCTGGTACCATTGTTGTCTTCGCCCCCGCCAATATCACTACTGAAGTTAAGTCTGTTGAGATGCACCACGAAGCTCTCCAGGAGGCCGTACCTGGTGACAATGTTGGTTTTAACGTAAAGAACGTCTCTGTTAAGGAATTACGTCGTGGTTACGTCGCTGGTGATTCAAAGAACAACCCACCCAAAGGAGCTTCAGACTTCACTGCACAGGTCATTGTCCTCAACCACCCTGGTCAAATCTCCAATGGTTACACGCCTGTATTGGATTGCCACACAGCTCACATCGCCTGCAAATTCGCCGAAATCAAAGAGAAGGTTGACCGTCGTACTGGTAAATCCACCGAGGAAAACCCCAAGTCCATCAAATCTGGTGACGCTGCCATCGTCAATCTCGTGCCT
	Teinopalpus_imperialis_GQ268393      ???TCCACCACCACCGGTCACTTGATTTACAAATGTGGTGGTATCGACAAAAGWACCATYGAGAAATTCGAGAAAGAAGCYCATGAATTRGGTAAAGGTTCTTTCAAATACGCTTGGGTGTTRGARAAATTGAAGTCTGAGCGTGAACGTGGTATCACCATCGATATCGCTTTGTGGAAGTTCGAAACAAGCAGATACTATGTCACCATCATCGACGCTCCTGGACACAGAGATTTCATCAAGAACATGATCACAGGAACATCACAGGCCGATTGCGCCGTGCTCATTGTCGCCGCTGGTACCGGTGAGTTCGAAGCAGGTATCTCCAAGAACGGACAGACCCGTGAACATGCTCTCCTCGCCTTCACACTCGGCGTCAAGCAACTGATTGTAGGTGTCAACAAAATGGACTCCACTGAGCCACCTTACAGTGAGCCTCGTTTCGAAGAAATCAAGAAGGAAGTGTCTTCATACATCAAGAAGATTGGTTACAACCCCGCTGCTGTCGCTTTCGTACCCATTTCTGGCTGGCACGGAGATAACATGCTGGAGCCATCTACCAAAATGCCTTGGTTCAAGGGATGGAATGTCGAGCGTAAGGAGGGTAAGGCTGAGGGCAAATGCCTGATTGAAGCTCTCGATGCCATACTGCCGCCAGCTCGTCCCACCGACAAGGCTCTTCGCCTTCCCCTGCAGGATGTATACAAAATCGGTGGTATTGGAACAGTGCCTGTAGGCAGAGTTGAAACTGGTGTCCTTAAGCCTGGTACCATCGTCGTATTCGCCCCAGCTAACATCACCACTGAAGTCAAATCTGTTGAGATGCACCACGAAGCTCTCCAGGAAGCTGTACCTGGTGACAATGTAGGTTTCAACGTAAAGAACGTTTCCGTCAAGGAATTGCGTCGTGGTTACGTCGCTGGCGACTCCAAGAACAACCCACCCAGGGGAGCTGCAGACTTCACCGCACAGGTCATYGTCCTCAACCACCCTGGTCAAATCTCTAATGGATACACACCAGTATTGGATTGCCACACMGCTCACATTGCCTGCAAATTCGCCGAAATCAAAGAGAAAGTTGACCGTCGTACTGGTAAATCCACTGAGGAGAACCCTAAGTCCATCAAGTCTGGTGATGCTGCCATTGTCAACCTTGTTCCT
;


begin mrbayes;
	
	outgroup Graphium_agamemnon_AF173414_GQ268389;
	
	charset EF-1a_Pos1 =  1-1159\3;
	charset EF-1a_Pos2 =  2-1160\3;
	charset EF-1a_Pos3 =  3-1161\3;

	partition Position = 3:  EF-1a_Pos1, EF-1a_Pos2, EF-1a_Pos3;

	set partition = Position;

	lset applyto=(1,3) nst=6 rates=gamma;
	lset applyto=(2) nst=1 rates=gamma;
	
	unlink statefreq=(all);
	unlink revmat=(all);
	unlink shape=(all);
	unlink pinvar=(all);
	
	prset applyto=(1,3) ratepr=variable;
	prset applyto=(2) tratiopr=fixed(1.0);

	mcmc ngen=5000000 printfreq=1000 samplefreq=100 nchains=4 savebrlens=yes;

END;

############################################
#SPECIES-PHYLOGENY FOR NEOTROPICAL TROIDINI#
############################################

#NEXUS

BEGIN DATA;
	DIMENSIONS  NTAX=33 NCHAR=3374;
	FORMAT DATATYPE = DNA GAP = - MISSING = ?;
	MATRIX
	Battus_belus            CGAAAATGACTTTATTCTACAAATCATAAAGATATTGGCACTTTATATTTTATTTTTGGAATTTGAGCAGGAATACTAGGAACTTCTTTAAGATTATTAATTCGAACTGAATTAGGTAACCCTGGCTCTTTAATTGGAAATGACCAAATTTATAATACTATTGTAACAGCTCATGCTTTTATTATAATTTTTTTCATAGTTATACCAATTATAATTGGAGGATTTGGTAATTGATTAGTTCCTTTAATATTAGGAGCTCCTGACATAGCATTCCCCCGAATAAATAATATAAGATTTTGACTTTTACCCCCTTCTCTAACTCTTTTAATTTCTAGAAGAATTGTAGAAAATGGAGCTGGCACAGGATGAACAGTTTACCCCCCTCTTTCATCTAACATCGCTCATAGAGGAAGATCAGTTGATTTAGCAATTTTTTCTTTACATTTAGCAGGAATTTCCTCTATTTTAGGAGCCATTAATTTTATTACAACAATTATTAACATAAAAATTAATAACATATCATTTGATCAAATACCCTTATTCGTATGAGCAGTAGGAATTACTGCCTTACTTTTACTCCTTTCTCTTCCTGTTTTAGCAGGAGCTATTACAATACTTCTTACTGATCGTAATCTTAATACATCTTTTTTTGACCCTGCTGGGGGAGGAGATCCTATTTTATATCAACATTTATTTTGATTTTTTGGACATCCTGAAGTTTACATTTTAATTTTACCTGGATTTGGTATAATCTCTCATATTATTTCTCAAGAAAGAGGAAAAAAAGAAACTTTCGGTTACTTAGGAATAATTTATGCTATAATAGCAATTGGTCTTTTAGGATTTATTGTATGAGCTCATCATATATTCACAGTAGGAATAGATATTGACACACGAGCTTATTTTACCTCAGCTACTATAATTATTGCCGTACCAACAGGTATTAAAATTTTTAGATGATTAGCAACTCTTCATGGAACACAAATTAATTACAATCCTTCTATTTTATGAAGATTAGGATTTATTTTTCTTTTTACAGTAGGAGGATTAACTGGAGTAATTCTTGCCAATTCCTCAATTGACGTATCTCTTCATGATACTTATTATGTAGTCGCCCACTTTCATTATGTTTTATCTATAGGAGCTGTATTTGCTATTATAGGAGGATTTATTCATTGATACCCATTATTTTCTGGCCTTTATTTAAATCCTTTTTTATTAAAAATTCAATTTATTTCCATATTTATTGGAGTAAATTTAACTTTCTTTCCTCAACATTTTCTAGGATTAGCTGGAATACCTCGTCGATACTCAGATTATCCTGATAGATTTATCTCATGAAATATTATTTCTTCTTTTGGATCATATATTTCATTATTATCAATAATAATAATAATATTAATTATTTGAGAATCCATAATTAATAAACGACTAATTTTATTCCCCCTTAATATATCTTCTTCTATTGAATGACTTCAAAAATTACCTCCAGCAGAACATTCTTATAATGAACTTCCTATTTTAAGA????????????????????????TCCCAAAATAGAGCATCTCCTTTAATAGAACAAATTATTTTTTTTCATGATCATACTTTAATTATTTTAATTATAATTACTATTTTAGTTAGATATTTAATAATTAATTTATTTTTCAATAATTATATTAATCGATTTTTATTAGAAAGTCAAATAATTGAATTAATTTGAACTATTATTCCAGCTATTACTTTAATTTTTGTAGCTTTACCTTCTCTTCGATTATTATATTTATTAGATGAACTTAATAACCCTCTAATTACTTTAAAATCAATTGGGCATCAATGATACTGAAGTTATGAATACTCTGATTTTAATAAAATTGAATTTGACTCTTATATAATTCAATATAATGAATCATCTAATATAAATAATTTTCGTCTTTTAGATGTAGATAATCGTATTTCCTTACCTATAAACAATCAAATTCGTATTATAATTACAGCAACAGATGTAATTCATTCATGAACTATTCCTTCTCTTGGAATTAAAATTGATGCCAATCCAGGTCGTCTTAATCAAGGTAATATATATATTAATCGACCAGGAATTTTCTATGGTCAATGTTCCGAAATTTGTGGATCAAATCATAGATTTATACCTATTGTAATTGAAAGA????????????????????????????????????????????AAGTCCACCACCACCGGCCACTTAATTTACAAATGTGGTGGTATCGACAAACGTACCATTGAGAAGTTCGAAAAGGAAGCCCAGGAAATGGGTAAAGGTTCCTTCAAGTACGCTTGGGTATTGGACAAACTGAAGGCTGAGCGTGAACGTGGTATCACCATAGATATCGCTTTATGGAAATTCGAGACCAGCAAATACTATGTCACCATTATTGACGCTCCTGGACACAGAGATTTCATCAAGAACATGATCACCGGAACGTCGCAGGCTGACTGCGCCGTGCTCATCGTCGCCGCTGGTACCGGTGAGTTCGAAGCTGGTATCTCGAAGAACGGCCAGACCCGTGAACATGCTCTTCTTGCATTCACACTCGGTGTCAAGCAATTGATTGTAGGAGTCAACAAAATGGACTCTACTGAGCCACCATACAGCGAGTCTCGTTTCGAGGAAATCAAGAAGGAAGTATCTTCTTACATCAAGAAGATCGGTTACAACCCTGCTGCTGTCGCTTTCGTACCCATTTCTGGCTGGCACGGAGACAACATGCTGGAGCCATCTACCAAAATGCCTTGGTTCAAGGGATGGAACGTTGAGCGTAAGGAAGGCAAGGCTGAGGGCAAATGCTTGATTGAAGCACTGGATGCCATCCTGCCCCCAGCTCGTCCCACCGACAAGCCTCTTCGTTTACCCCTGCAGGACGTTTACAAAATCGGCGGTATTGGAACGGTGCCCGTAGGCAGAGTCGAAACTGGTGTTCTCAAACCAGGTACTATTGTCGTTTTCGCTCCCGCTAACATCACAACTGAAGTAAAGTCAGTTGAGATGCACCACGAAGCTCTCCAGGAAGCCGTACCTGGTGACAATGTTGGTTTCAACGTCAAGAACGTTTCCGTTAAGGAATTGCGTCGTGGTTATGTTGCCGGTGACTCTAAGAACAACCCACCCAAGGGAGCTGCAGACTTCACTGCACAGGTCATTGTCCTCAACCACCCTGGTCAAATCTCAAACGGTTATACACCAGTGTTGGATTGCCACACAGCCCACATTGCCTGCAAGTTCGCTGAAATCAAAGAGAAGGTTGACCGTCGTACTGGTAAATCCACTGAGGATAATCCCAAATCCATCAAATCCGGTGATGCAGCCATTGTCAACCTTGTGCCA
	Battus_crassus          CGAAAATGACTTTATTCTACAAATCATAAAGATATTGGCACTTTATATTTTATTTTTGGAATTTGGGCAGGAATATTAGGAACTTCTTTAAGATTATTAATTCGAACTGAATTAGGTAATCCCGGCTCTTTAATTGGAGATGATCAAATTTATAATACTATTGTAACAGCTCATGCTTTTATTATAATTTTTTTTATAGTTATACCAATTATAATTGGAGGATTTGGTAATTGATTAGTTCCTCTAATATTAGGAGCTCCTGATATAGCTTTTCCTCGAATAAATAATATAAGATTTTGACTTTTACCCCCCTCTTTAACTCTTTTAATTTCTAGAAGAATTGTCGAAAATGGAGCTGGCACAGGATGAACCGTTTACCCCCCTCTTTCATCTAATATTGCCCACAGAGGTAGATCAGTTGATTTAGCAATTTTTTCCTTGCATTTAGCTGGAATTTCCTCTATTTTAGGAGCTATTAATTTTATTACAACAATTATTAATATAAAAATTAATAATATATCATTTGATCAAATACCTCTTTTTGTGTGAGCAGTAGGAATTACTGCTTTACTTTTACTTCTTTCTCTCCCTGTTTTAGCAGGAGCCATTACTATACTTCTTACCGACCGTAATCTTAATACATCTTTTTTTGATCCTGCTGGAGGGGGAGACCCCATTTTATACCAACATTTATTTTGATTTTTTGGGCACCCTGAAGTTTATATTTTAATTTTACCTGGATTTGGTATAATTTCTCATATTATTTCTCAAGAAAGAGGAAAAAAAGAAACTTTTGGTTATTTAGGAATAATTTATGCTATAATAGCAATTGGTCTTTTAGGATTTATTGTATGAGCTCATCATATATTTACAGTAGGAATAGATATTGATACCCGAGCATATTTTACCTCAGCCACTATAATTATCGCTGTGCCAACAGGTATTAAAATTTTCAGATGATTAGCAACTCTTCACGGAACACAAATTAATTATAGTCCCTCTGTTTTATGAAGATTAGGATTTGTTTTTCTCTTCACAGTAGGGGGACTAACTGGAGTAATTCTTGCTAATTCATCAATTGATGTATCTCTTCATGATACTTATTATGTAGTTGCCCATTTTCATTACGTTTTATCTATAGGAGCTGTATTCGCTATTATAGGAGGATTTATTCATTGATATCCTTTATTTTCTGGACTTTCTTTAAATCCTTTTTTATTAAAAATTCAATTTATTTCCATATTTATTGGAGTAAATTTAACCTTTTTCCCACAACATTTTTTAGGGCTAGCTGGTATACCTCGTCGATACTCAGATTATCCTGATAGATTTATCTCATGAAATATTATTTCTTCTTTTGGATCATATATTTCTTTATTATCAATAATAATAATAATAATAATTATTTGAGAATCAATAATTAATAAACGATTAATTTTATTTTCTCTTAATATATCTTCTTCTATTGAATGACTTCAAAATTTACCCCCAGCAGAACATTCTTATAATGAGCTCCCTATTTTAAGAATGTCAACTTGATCTAATCTTAATCTCCAAAATGGAGCATCCCCCTTAATAGAACAAATCATTTTTTTTCATGATCATACATTAGTTATCTTAATTATAATTACTATTTTAGTTAGATACTTAATAACTAATTTATTTTTCAATAATTATATTAATCGATTTTTATTAGAAGAACAAATAATTGAATTAATTTGAACTATTATCCCAGCTATTACTTTAATTTTCGTAGCCTTACCTTCTCTTCGCTTATTATATTTACTAGATGAACTTAATAACCCCTTAATTACCTTAAAATCAATTGGGCACCAATGATACTGAASTTATGAATATTCTGATTTTAATA---TTGAATTTGATTCTTATATAATTCAATATAATGAATCGTCTAATATAAATAATTTTCGTCTTTTAGATGTAGATAATCGTATCTCCTTACCCATAAATAATCAAATTCGTATTATAATTACAGCAACAGATGTAATTCATTCATGAACTATCCCCTCTCTTGGAATTAAAATTGATGCTAACCCTGGCCGTCTTAATCAAGGTAATATATATATTAATCGACCAGGAATTTTCTATGGTCAATGTTCTGAAATTTGTGGGTCAAATCACAGATTTATGCCCATTGTAATTGAAAGA????????????????????????????????????????????AAGTCCACCACCACCGGCCACTTAATTTACAAATGTGGTGGTATC?ACAAACGTACCATTGAGAAGTTCGAGAAGGAAGCCCAGGAAATGGGAAAAGGTTCCTTCAAGTACGCTTGGGTATTGGACAAACTGAAGGCTGAGCGTGAACGTGGTATCACCATCGACATCGCTTTATGGAAATTTGAGACCAGCAAATACTATGTCACCATTATTGACGCTCCTGGACACAGAGATTTCATCAAGAACATGATCACCGGAACATCGCAAGCCGACTGCGCGGTGCTCATCGTCGCCGCTGGTACCGGTGAGTTCGAAGCTGGTATTTCGAAGAACGGCCAGACCCGTGAACACGCTCTTCTTGCGTTCACACTCGGTGTCAAGCAATTGATTGTAGGAGTCAACAAAATGGACTCTACTGAGCCCCCATACAGTGAGTCTCGTTTCGAGGAAATCAAGAAGGAAGTATCTTCTTACATCAAGAAGATCGGTTACAACCCTGCTGCTGTCGCTTTCGTACCCATTTCTGGCTGTCACGGAGACAACATGCTGGAGCCATCTACCAAAATGCCTTGGTTCAAGGGATGGAACGTTGAGCGTAAGGAAGGCAAGGCTGAGGGCAAATGCCTGATTGAAGCATTGGATGCCATTCTGCCCCCAGCTCGTCCCACCGACAAGCCTCTTCGTTTACCCCTGCAGGACGTTTACAAAATCGGCGGTATTGGAACGGTGCCCGTAGGCAGAGTCGAAACTGGTGTTCTCAAACCAGGTACTATTGTCGTTTTCGCTCCTGCCAACATCACCACTGAAGTAAAGTCAGTTGAGATGCACCACGAAGCTCTTCAGGAAGCCGTACCTGGTGACAATGTTGGTTTCAACGTCAAGAACGTTTCCGTTAAGGAATTGCGTCGTGGTTATGTTGCCGGTGACTCTAAGAACAACCCACCCAAGGGAGCCGCAGACTTCACTGCACAGGTCATTGTCCTCAACCACCCTGGTCAAATCTCAAACGGTTATACACCAGTGTTGGATTGCCACACAGCCCACATTGCCTGCAAATTCGCCGAAATCAAAGAGAAGGTTGACCGTCGTACTGGTAAATCCACTGAGGATAATCCCAAATCCATCAAATCCGGTGATGCAGCCATTGTCAACCTTGTGCCA
	Battus_philenor         CGAAAATGATTATATTCTACTAATCATAAAGATATTGGAACATTATATTTTATTTTTGGAATTTGAGCTGGAATTTTAGGCACTTCTTTAAGTTTATTAATTCGAACTGAATTAGGAAATCCTGGCTCTTTAATTGGAGATGATCAAATTTATAATACTATTGTTACAGCTCATGCTTTTATTATAATTTTTTTTATAGTTATACCAATCATAATCGGAGGATTTGGTAATTGATTAGTCCCTTTAATATTAGGAGCTCCTGATATAGCCTTTCCTCGAATAAATAATATAAGATTTTGACTTTTACCTCCTTCTTTAACTTTATTAATTTCTAGAAGAATTGTTGAAAATGGAGCAGGTACAGGATGAACAGTTTACCCCCCTCTTTCTTCTAATATTGCACATAGAGGCAGATCAGTTGATCTAGCTATTTTTTCCTTACACTTAGCAGGAATTTCTTCCATTCTAGGAGCAATTAATTTTATTACAACAATTATTAATATACGAGTTAATAACATATCTTTCGATCAAATACCTTTATTTGTATGAGCAGTAGGTATTACAGCTTTATTATTACTTCTATCTCTCCCTGTTTTAGCTGGAGCTATTACTATACTTCTCACAGATCGTAATCTTAATACTTCTTTCTTTGATCCTGCTGGAGGAGGAGATCCTATCTTATATCAACATTTATTTTGAATTTTTGGCCATCCTGAAGTTTATATTTTAATTTTACCTGGATTTGGAATAATCTCTCATATTATTTCTCAAGAAAGAGGTAAAAAGGAAACTTTTGGTTGTTTAGGAATAATTTATGCTATAATAACAATTGGCCTTTTAGGATTTATTGTTTGAGCTCATCATATATTTACAGTAGGAATAGATATTGATACTCGAGCTTACTTTACCTCAGCCACAATAATTATTGCCGTACCTACGGGAATTAAAATTTTCAGTTGACTCGCCACTTTACATGGAACACAAATTAATTACAGTCCTTCTATTTTATGAAGTTTAGGATTTATTTTTCTTTTCACTGTTGGAGGATTAACTGGTGTAATTTTAGCAAATTCATCTATTGATGTTTCCCTTCATGATACTTATTATGTAGTAGCTCATTTTCATTATGTCTTATCTATAGGAGCTGTATTTGCAATTATAGGGGGATTTATTCACTGATATCCTTTATTTTCAGGTCTTTCCCTTAATCCTTTTCTTTTAAAAATTCAATTTTTTACAATATTTATTGGTGTAAATTTAACTTTTTTTCCTCAACATTTTTTAGGATTAGCAGGAATACCTCGTCGATATTCTGATTATCCTGACAGTTTCATTTCTTGAAATATCATTTCTTCTTTTGGCTCTTATATTTCTTTATTATCTATAATAATAATAATATTAATTATTTGAGAATCAATAATTAATAAACGAATAATTTTATTCTCCCTTAATATATCATCTTCTATTGAATGACTGCAAAATTTACCTCCAGCAGAACATTCTTATAATGAACTTCCTATTTTAAGAATGGCAACCTGATCTAACTTTAATCTCCAAAATGGAGCATCTCCCCTAATAGAACAAATTATTTTTTTTCATGATCATACTTTAGTTATTTTAATTATAATTACTATTTTAGTTAGATATTTAATGATTAACTTATTTTTTAATAATTATATTAATCGATTTTTACTAGAAGGTCAAATAATTGAACTAATTTGAACAATCATTCCAGCTATCACCCTAATTTTTGTAGCTTTACCTTCTCTTCGTCTTTTATATCTATTAGATGAACTTAATAATCCATTAATCACCTTAAAATCTATTGGCCATCAATGATATTGAAGCTATGAATACTCTGACTTTAATAATATTGAATTTGATTCTTATATAATTCAATATAATAATTCA---GAAATAAAAAATTTCCGTTTATTAGATGTTGATAATCGTATTGTCTTACCTATAAATAATCAAATTCGTATTATAATTACAGCAACAGATGTAATTCATTCATGAACTATCCCTTCTCTAGGAGTTAAAATTGATGCTAATCCTGGTCGACTCAATCAAGGAAATCTTTATATTAATCGCCCAGGAATTTTTTATGGTCAATGTTCTGAAATTTGTGGATCAAATCATAGATTTATACCTATTGTAATTGAAAGAATTTCTATTAAAAATTTTATTAATTGAATTAATAATTATTCTTCAAGTCCACCACCACCGGCCACTTGATTTACAAATGYGGTGGTATCGACAAACGTACCATTGAGAAGTTCGAGAAGGAAGCCCAGGAAATGGGCAAAGGTTCCTTCAAGTACGCTTGGGTATTGGACAAACTGAAGGCTGAGCGTGAACGTGGTATCACCATTGACATCGCTTTGTGGAAATTCGAGACCAGCAAATACTATGTCACCATTATTGACGCTCCTGGCCACAGAGATTTCATTAAGAACATGATTACTGGAACGTCGCAGGCTGACTGCGCCGTGCTCATCGTCGCCGCCGGTACCGGTGAGTTCGAAGCTGGTATCTCTAAGAACGGCCAGACCCGTGAACACGCTCTTCTTGCTTTCACACTCGGAGTCAAGCAATTGATCGTAGGAGTTAACAAGATGGACTCCACTGAGCCACCATACAGCGAACCCCGTTTCGAGGAAATCAAGAAGGAAGTATCTTCATACATCAAGAAGATCGGTTACAACCCTGCTGCTGTCGCTTTCGTACCCATTTCTGGCTGGCACGGAGACAACATGCTGGAGCCATCTACCAAAATGCCTTGGTTCAAGGGATGGAACGTTGAGCGTAAGGAAGGTAAGGCTGAGGGCAAATGCCTGATTGAAGCACTGGATGCTATCCTGCCCCCAGCTCGTCCCACCGACAAGCCTCTTCGTTTACCCCTGCAGGACGTATACAAAATCGGCGGTATCGGCACGGTGCCCGTAGGCAGAGTCGAAACTGGTGTCCTCAAACCAGGTACCATCGTCGTCTTTGCCCCCGCCAACATCACCACTGAAGTAAAGTCTGTTGAAATGCACCACGAAGCTCTCCAAGAAGCCGTGCCCGGTGACAATGTTGGTTTCAACGTTAAGAACGTGTCCGTTAAGGAATTGCGTCGTGGTTATGTTGCCGGTGACTCTAAGAACAACCCACCCAAGGGAGCCGCAGACTTCACTGCACAGGTCATTGTCCTCAAYCACCCTGGTCAAATCTCAAACGGTTACACACCAGTGTTGGATTGCCACACAGCCCACATTGCTTGCAAATTCGCTGAAATCAAAGAGAAGGTTGACCGTCGTACTGGTAAATCCACTGAAGAGAATCCCAAATCCATCAAATCTGGTGATGCAGCCATTGTCAACCTTGTGCCC
	Battus_polydamas        CGAAAATGACTTTATTCTACTAATCATAAAGATATTGGCACATTATATTTTATTTTCGGAATTTGAGCTGGAATTTTAGGCACTTCTTTAAGTTTGTTAATTCGAACTGAATTAGGAAATCCTGGCTCTTTAATTGGAGATGATCAAATTTATAATACTATTGTTACAGCTCATGCATTTATTATAATTTTTTTCATAGTAATACCAATTATAATTGGAGGATTTGGTAATTGATTAATTCCTTTAATATTAGGAGCTCCTGATATAGCTTTCCCTCGAATAAATAATATAAGATTCTGACTTTTACCCCCTTCATTAACTTTATTAATTTCCAGAAGAATTGTTGAAAATGGAGCAGGCACAGGATGAACAGTTTATCCCCCCCTATCTTCTAATATCGCTCATAGAGGTAGATCCGTTGATCTAGCTATTTTTTCTCTACATTTAGCAGGAATTTCTTCTATTTTAGGAGCAATTAATTTTATTACAACAATTATTAATATACGAGTCAATAATATATCTTTTGATCAAATACCTTTATTTGTTTGAGCAGTAGGAATTACAGCTTTATTATTACTTTTATCTCTGCCTGTTTTAGCTGGGGCTATTACTATACTTCTTACAGATCGTAACCTTAATACTTCTTTTTTTGACCCTGCTGGGGGAGGAGATCCTATTTTATATCAACATTTATTTTGATTTTTTGGCCATCCAGAAGTTTATATTTTAATTTTACCTGGATTTGGAATAATTTCACATATTATTTCCCAAGAAAGAGGAAAAAAAGAAACTTTTGGTTGTTTAGGAATAATTTATGCTATAATAGCAATTGGTCTTTTAGGATTTATTGTTTGAGCTCATCATATATTTACTGTAGGAATAGATATTGATACCCGAGCCTATTTTACTTCTGCTACAATAATTATTGCTGTACCCACAGGAATTAAAATTTTCAGTTGACTTGCCACTTTACATGGTACACAAATTAACTATAGCCCTTCTATTTTATGAAGACTAGGATTTATTTTTCTCTTTACAGTAGGAGGATTAACTGGTGTAATTTTAGCTAATTCATCTATTGATGTTTCTCTTCATGATACTTACTATGTTGTAGCTCATTTTCATTATGTATTATCTATAGGAGCAGTATTTGCAATTATAGGAGGATTTATTCACTGATACCCTTTATTTTCTGGTCTTTCTTTAAACCCATTTCTTTTAAAAATTCAATTCTTTACAATATTTATTGGAGTAAATTTAACTTTCTTTCCTCAACACTTTTTAGGATTAGCTGGCATACCTCGTCGATATTCTGACTACCCTGATAGTTTTATTTCATGAAATATTATCTCTTCTTTCGGATCATATATTTCTTTATTATCAATAATAATAATAATACTAATTATCTGAGAATCAATAATTAATAAACGAATAATTTTATTTTCTCTTAATATATCATCTTCTATTGAATGACTTCAAAATTTACCCCCAGCAGAACATTCTTATAATGAACTTCCTATTTTAAGAATGGCAACTTGATCTAATTTTAATCTCCAAAACGGAGCATCACCTTTAATAGAACAAATTATTTTTTTTCATGATCATACTTTAGTTATTTCGATTATAATCACTATTTTAGTTAGATATTTAATAATTAATTTATTTTTTAATAATTATATTAATCGATTTTTATTAGAAGGGCAAATAATTGAATTAATTTGAACAATTATTCCTGCTATTACCTTAATTTTCGTAGCCCTTCCTTCCCTTCGACTTTTATATTTACTAGACGAACTTAACAATCCTTTAATTACTTTAAAATCTATTGGCCATCAATGATACTGAAGCTATGAATATTCTGATTTTAATAATGTTGAATTTGACTCTTATATAATTCAATATGATAATTCA---GAAATTAAAAATTTTCGTCTTTTAGATGTTGATAATCGAATTATTTTACCTATAAATAATCAAATTCGTATTATAATTACAGCAACAGATGTAATTCATTCATGAACTATTCCTTCTTTAGGAATTAAAATTGACGCTAATCCTGGACGTCTCAATCAAGGAAATCTTTATATTAATCGGCCAGGAATTTT?TATGGTCAATGTTCTGAAATTTGTGGTTCAAATCATAGATTTATACCTATTGTAATTGAAAGA????????????????????????????????????????????AAGTCCACCACCACCGGCCACTTGATTTACAAATGTGGTGGTATCGACAAACGTACCATTGAGAAGTTCGAGAAGGAAGCCCAGGAAATGGGTAAAGGTTCCTTCAAGTACGCTTGGGTATTGGACAAATTGAAGGCTGAGCGTGAACGTGGTATCACCATTGACATCGCTTTGTGGAAATTCGAGACCAGCAAATACTATGTCACCATTATTGACGCTCCTGGTCACAGAGATTTCATTAAGAACATGATTACTGGAACGTCGCAGGCTGACTGCGCCGTGCTTATCGTCGCCGCCGGTACCGGTGAGTTCGAAGCTGGTATCTCTAAGAACGGCCAGACCCGTGAACACGCTCTTCTTGCTTTCACACTCGGAGTCAAGCAATTGATCGTAGGAGTCAACAAAATGGACTCAACTGAGCCACCATACAGCGAGCCCCGTTTCGAGGAAATCAAGAAGGAAGTATCTTCGTACATCAAGAAGATCGGTTACAACCCTGCTGCTGTCGCTTTCGTACCCATTTCTGGCTGGCACGGAGACAACATGATGGAGCCATCTACCAAAATGCCTTGGTTCAAGGGATGGAACGTTGAGCGTAAGGAAGGTAAAGCTGAGGGCAAATGCCTGATTGAAGCACTGGATGCTATCCTGCCCCCAGCTCGTCCCACCGACAAGCCTCTTCGTTTACCTCTGCAGGACGTATACAAAATCGGCGGTATCGGCACGGTGCCCGTAGGCAGAGTCGAAACTGGTGTTCTCAAACCAGGTACCATTGTCGTCTTTGCCCCCGCCAACATCACCACTGAAGTAAAGTCTGTTGAAATGCACCACGAAGCTCTCCAGGAAGCCGTGCCTGGTGACAATGTTGGTTTCAACGTAAAGAACGTGTCTGTTAAGGAGTTGCGTCGTGGTTATGTTGCCGGTGACTCTAAGAACAACCCACCCAAGGGAGCCGCAGACTTCACTGCACAGGTCATTGTCCTCAACCACCCTGGTCAAATCTCAAACGGTTACACACCAGTGTTGGATTGCCACACAGCCCACATTGCTTGCAAATTCGCCGAAATCAAAGAGAAGGTTGACCGTCGTACTGGTAAATCCACTGAAGAAAATCCCAAATCCATCAAATCTGGTGATGCAGCCATTGTC????????????
	Battus_polystictus      CGAAAATGACTTTTTTCTACAAATCATAAAGATATTGGTACTTTATACTTTATTTTTGGAATTTGAGCAGGAATGTTAGGAACTTCTTTAAGATTATTAATTCGAACTGAATTAGGTAACCCTGGTTCTCTAATTGGAGATGATCAAATTTATAATACTATTGTAACAGCTCATGCTTTTATTATAATTTTTTTTATAGTTATACCAATTATAATTGGAGGATTTGGTAATTGATTAGTTCCTTTAATATTAGGAGCTCCTGATATAGCCTTCCCACGAATAAATAATATAAGATTCTGACTTTTACCTCCTTCCTTAACTCTTTTAATTTCTAGAAGAATTGTAGAAAATGGAGCTGGCACAGGATGAACAGTTTACCCCCCTCTTTCTTCCAATATCGCCCATAGAGGTAGCTCAGTTGATTTAGCAATTTTTTCTTTACACTTAGCTGGAATTTCCTCTATTCTAGGAGCTATTAATTTTATTACAACAATTATTAATATAAAAATTAATAATATATCATTTGATCAAATACCTTTATTTGTTTGAGCAGTAGGAATTACTGCTCTACTCTTACTTCTTTCTCTCCCTGTTTTAGCTGGGGCTATTACTATACTTCTTACCGATCGCAATCTTAATACATCTTTCTTTGATCCTGCTGGAGGAGGGGATCCTATTTTATATCAACATTTATTTTGATTCTTTGGCCATCCWGAAGTTTATATTTTAATTTTACCTGGATTCGGAATAATTTCTCATATTATTTCTCAAGAAAGAGGAAAAAAAGAAACTTTTGGTTGTTTAGGAATAATTTATGCTATAATAGCAATTGGTCTTTTAGGATTTATTGTATGAGCTCATCACATATTTACAGTAGGAATAGATATTGATACTCGAGCATACTTTACTTCAGCTACTATAATTATTGCAGTACCAACAGGTATTAAAATTTTCAGTTGACTGGCAACTCTTCATGGAACACAAATTAATTATAGACCTTCTATTTTATGAAGATTAGGATTTGTTTTCCTTTTCACAGTAGGAGGATTAACCGGAGTAATTTTAGCTAATTCTTCAATTGATGTATCTCTTCATGATACTTATTATGTAGTTGCCCATTTTCATTACGTTTTATCAATAGGAGCTGTATTCGCTATTATAGGAGGATTTATTCATTGATACCCACTATTCTCTGGTCTTTCTTTAAATCCTTTTTTATTAAAAATTCAATTTATTTCTATATTTATTGGAGTAAATTTAACTTTCTTTCCTCAACACTTTTTAGGATTAGCTGGGATACCTCGCCGATACTCAGATTATCCTGACAGATTTATCTCATGAAATATCATTTCTTCTTTCGGATCTTATATTTCCTTATTATCAATAATAATAATAATACTAATTATTTGAGAATCAATAATTAATAAACGATTAATTTTATTTTCTCTTAATATATCTTCTTCTATTGAATGACTTCAAAATTTACCTCCAGCAGAACATTCTTATAATGACTTCT????????????????????TGATCTACTCTTATCCTCCAAAATAGAGCATCCCCCTTAATAGAACAAATTATTTTTTTTCATGATCATACATTRGTTATTTTAATTATAATTACTATTTTAGTTAGATATTTAATAATTAATTTATTTTTTAATAATTATATTAACCGATTTTTATTAGAAGGACAAATAATTGAATTAATTTGAACYATTATTCCAGCTATTACTTTAATTTTTGTAGCATTACCTTCTCTACGTCTATTATATTTATTAGATGAACTTAATAATCCTTTAATTACTTTAAAATCAATTGGACATCAATGATATTGAAGCTATGAATACTCTGATTTTAATAATATTGAATTTGATTCTTAYATAATTCAATATAATGAATTATCTAATATTAATAATTTTCGTCTTTTAGATGTAGATAATCGCATTTCYCTACCYATAAATAATCAAATTCGTATTATAATTACAGCAACAGATGTAATTCACTCATGAACTATCCCCTCTCTTGGAATTAAAATTGACGCCAACCCTGGTCGTCTTAATCAAGGCAATATATTCATTAATCGACCAGGAATTTTTTATGGTCAATGTTCTGAAATTTGTGGATCAAATCATAGATTCATACCTAT??????????????????????????????????????????????????????????????????????????????????????????????????????????????????????????????????????????????????????AAAGGTTCCTTCAAGTACGCTTGGGTATTGGACAAACTGAAGGCTGAGCGTGAACGTGGTATCACCATCGACATCGCTTTATGGAAATTCGAGACCGGCAAATACTATGTCACCATTATTGACGCTCCTGGACACAGAGATTTCATCAAGAACATGATCACTGGAACGTCGCAGGCTGACTGCGCCGTGCTCATCGTCGCCGCTGGTACCGGTGAGTTCGAGGCTGGTATCTCGAAGAACGGCCAGACCCGTGAACACGCTCTTCTTGCGTTCACACTCGGTGTCAAGCAATTGATTGTAGGAGTCAACAAAATGGACTCTACTGAGCCACCATACAGCGAATCTCGTTTCGAGGAAATCAAGAAGGAAGTATCTTCTTACATCAAGGAAATCGGTTACAACCCTGCTGCTGTCGCTTTCGTACCCATTTCTGGCTGGCACGGAGACAACATGCTGGAGCCATCTACCAAAATGCCTTGGTTCAAGGGATGGAACGTTGAGCGTAAGGAAGGCAAGGCTGAGGGCAAATGCCTGATTGAAGCACTGGATGCCATCCTGCCCCCAGCTCGTCCCACCGACAAGCCTCTTCGTTTACCCCTGCAGGATGTTTACAAAATCGGCGGTATTGGAACGGTGCCCGTAGGCAGAGTCGAAACTGGTGTTCTCAAACCAGGTACTATTGTCGTTTTCGCTCCCGCTAACATCACCACTGAAGTAAAGTCAGTTGAGATGCACCACGAAGCTCTCCAGGAAGCCGTACCTGGTGACAATGTTGGTTTCAACGTCAAGAATGTTTCCGTTAAGGAATTGCGTCGTGGTTATGTTGCTGGTGACTCTAAGAACAACCCACCCAAGGGAGCCGCAGACTTCACTGCACAGGTCATTGTCCTCAACCACCCAGGTCAAATCTCAAACGGTTATACACCAGTGTTGGATTGCCACACAGCCCACATTGCCTGCAAGTTCGCCGAAATCAAAGAGAAGGTTGACCGTCGTACTGGTAAATCCACTGAGGATAATCCCAAATCTATCAAATCCGGTGATGCAGCCATTGTCAACCTTGTGCCA
	Euryades_corethrus      CGAAAATGACTTTATTCAACTAATCATAAAGATATTGGAACATTATATTTTATTTTTGGAATCTGAGCAGGAATAATTGGTACTTCCCTAAGTTTACTAATTCGAATAGAATTAGGTAATCCAAGTTCATTAATTGGAGATGATCAAATTTATAATACTATTGTTACAGCCCATGCTTTTATCATAATTTTTTTTATAGTTATACCTATTATAATCGGTGGATTTGGAAATTGACTAGTTCCTTTAATATTAGGAGCTCCTGACATAGCTTTTCCTCGTATAAATAATATAAGTTTTTGACTTTTACCCCCTTCTTTAAGACTTCTAATCTTAAGAAGAATTGTCGAAAATGGAGCAGGAACAGGATGAACAGTGTACCCCCCACTTTCTTCTAATATTGCTCATAGAGGAAGATCAGTTGATTTAGCCATTTTTTCTTTACATTTAGCTGGAATTTCTTCTATTTTAGGAGCTATTAATTTTATTACTACAATTATTAATATACGTATTAATAATATATTTTTTGACCAAATACCTTTATTCGTATGAGCAGTTAGAATTACTGCTTTACTTCTTCTTCTTTCTTTACCTGTTCTTGCAGGAGCAATCACTATATTACTTACCGATCGGAATCTTAATACTTCCTTCTTTGATCCTGCTGGAGGAGGAGATCCAATTTTATATCAACACTTATTTTGATTTTTTGGACATCCCGAAGTTTATATTTTAATTTTACCAGGATTTGGAATAATTTCTCATATTATTTCTCAAGAAAGTGGAAAAAAAGAAACATTTGGTTGTTTAGGAATAATTTATGCTATAATAGCTATTGGATTATTAGGATTTATTGTTTGAGCTCATCATATATTTACAGTAGGTATAGATATTGATACTCGAGCTTATTTTACTTCTGCTACAATAATTATTGCTGTCCCAACAGGTATTAAAATTTTTAGTTGATTAGCTACTTTTCATGGTACTCAAATTAATTATAATCCTTCAACTTTATGAAGATTAGGTTTTGTATTTTTATTTACTGTTGGAGGTTTAACAGGAGTTATCTTAGCAAATTCTTCTATTGATATTATCCTTCATGATACTTACTATGTTGTTGCTCATTTTCATTATGTTTTATCAATAGGAGCTGTATTTGCTATTATAGGTGGTTTTATTCATTGATATCCTTTATTTTCTGGTTTTTCTCTTAATTCTTTTTTATTAAAAATTCAATTTATTACTATATTTATTGGAGTTAATTTAACTTTTTTCCCTCAACATTTCTTAGGCTTAGCCGGTATACCTCGTCGTTACTCAGATTATCCTGATAGATTTATTTCATGAAATATTATTTCTTCTTTCGGTTCTTATATTTCTTTATTTTCAATAATAATAATAATAATAATTATTTGAGAGTCTATAATTAATCAACGTATTATTTTATTTACTTTAAATATATCAACTTCTATTGAATGACTCCAAAGATTACCTTCTTCAGAACATTCATATAAT???????????????????????????????????????????????????ATATCTTCTCCTATTATAGAACAAATTATTTTCTTTCATGATCATACTTTAATTATTTTAATTATAATTACTACTTTAGTTAGTTACTTATTAATTAATTTATTTTTTAATAAATATATTAATCGATTTTTATTGGAAGGTCAAATGATTGAATTAATCTGAACAATTATCCCTGCTATTACTTTAATTTTTATTGCTTTACCTTCTCTTCGTTTATTATATTTATTAGATGAAATTAATAATCCTTTAATTACTTTAAAATCTATTGGACATCAATGATATTGAAGTTATGAATATTCTGATTTTAATAATATTGAATTTGATTCCTTTATAATTAATTATGAAAAAAAA---AAATTAAGAAATTTTCGCCTTCTTGATGTTGATAATCGTATTATTTTACCTATAAATAATCAAATTCGAATTTTAGTTACTGCTACAGATGTAATTCACTCTTGAACTATTCCTTCTCTAGGAATCAAAATTGATGCTAATCCTGGACGATTAAATCAAGGTAATTTATTCATTAATCGTCCAGGAATCTTTTTTGGTCAATGCTCAGAAAT???????????????????????????????????????????????????????????????????????????????????????AAGTCCACAACCACCGGTCACTTGATCTACAAATGTGGTGGTATCGACAAACGTACCATCGAGAAGTTCGAGAAGGAAGCCCAGGAAATGGGTAAAGGTTCCTTCAAGTACGCCTGGGTGTTGGACAAACTGAAGGCTGAGCGTGAGCGTGGTATCACTATCGATATCGCTTTGTGGAAGTTCGAGACAAGCAAATACTATGTCACCATCATTGATGCTCCAGGACACAGAGATTTCATCAAGAACATGATTACTGGAACTTCTCAGGCCGATTGCGCAGTGCTCATTGTTGCCGCTGGTACCGGTGAGTTTGAAGCAGGTATCTCAAAGAACGGCCAGACCCGTGAACACGCTCTTCTTGCTTTCACACTCGGAGTCAAGCAGCTGATTGTAGGAGTCAACAAAATGGATTCCACTGAGCCACCATACAGCGAGTCTCGTTTCGAGGAAATCAAGAAGGAAGTATCATCATACATCAAGAAGATCGGTTACAACCCTGCTGCTGTCGCTTTCGTACCCATTTCTGGCTGGCACGGAGACAACATGTTGGAGCCATCTACCAAAATGCCTTGGTTCAAGGGATGGAATGTTGAGCGTAAGGAAGGTAAGGCTGAGGGCAAGTGCCTCATTGAGGCCTTGGATGCCATCCTGCCTCCAGCTCGTCCCACCGACAAGCCTCTCCGTCTGCCCCTTCAGGACGTATACAAAATCGGCGGTATTGGTACAGTGCCCGTAGGCCGTGTCGAAACTGGTGTCCTCAAGCCTGGTACCATTGTCGTCTTCGCCCCCGCCAACATCACCACTGAAGTTAAGTCTGTTGAGATGCACCACGAAGCTCTCCAGGAAGCCGTACCTGGTGACAATGTTGGTTTCAACGTTAAGAACGTCTCCGTTAAGGAATTGCGTCGTGGTTACGTCGCTGGTGACTCCAAGAACAACCCACCCAAAGGAGCCTCAGACTTCACTGCACAGGTCATTGTCCTCAACCACCCTGGTCAAATCTCCAATGGTTACACACCTGTATTGGATTGCCACACGGCTCACATTGCCTGCAAATTCGCCGAAATCAAGGAGAAAGTCGACCGTCGTACTGGTAAATCCACTGAAGAAAATCCCAAGTCCATCAAATCCGGTGACGCCGCCATCGTCAACCTCGTGCCC
	Euryades_duponchelii    ???????????TTGGTCAACAAATCATAAAGATATTGGAACATTATATTTTATTTTTGGAATCTGAGCAGGAATAATTGGTACTTCTTTAAGTTTACTAATTCGAATAGAACTAGGTAATCCAGGTTCATTAATTAGAGATGATCAAATTTATAATACTATTGTTACAGCTCATGCTTTTATTATAATTTTTTTTATAGTTATACCTATTATAATTGGCGGATTTGGAAATTGACTAGTTCCTTTAATATTAGGAGCTCCTGATATAGCTTTTCCTCGAATAAATAATATAAGTTTTTGACTTTTACCCCCTTCCTTAAGACTTTTAATCTCAAGAAGAATTGTCGAAAATGGAGCAGGAACAGGATGAACAGTGTACCCCCCACTTTCTTCTAATATTGCTCACAGAGGAAGATCAGTTGATTTAGCTATTTTTTCTTTACATTTAGCCGGAATTTCTTCTATTTTAGGAGCTATTAATTTTATTACTACAATTATTAATATACGTATTAATAATATATTTTTTGATCAAATACCTTTATTTGTATGAGCAGTTGGAATTACTGCTTTACTTCTTCTTCTTTCCCTACCTATTCTTGCAGGAGCAATTACTATATTACTTACTGATCGAAATCTTAATACTTCTTTTTTTGATCCTGCTGGAGGAGGAGATCCAATTTTATACCAACATTTATTTTGATTTTTTGGTCATCCAGAAGTTTATATTTTAATTTTACCGGGATTTGGAATAATTTCTCATATTATTTCTCAAGAAAGTGGGAAAAAAGAAACATTTGGTTGTTTAGGAATAATTTATGCCATAATAACTATCGGATTATTAGGATTTATTGTTTGAGCTCATCATATATTTACAGTAGGTATAGATATTGATACTCGAGCTTATTTCACTTCTGCTACAATAATTATTGCTGTTCCCACAGGTATTAAAATCTTTAGTTGATTAGCCACTCTTCATGGTACTCAAATTAATTATAATCCTTCAACTTTATGAAGATTAGGTTTTGTATTTTTATTTACTGTTGGAGGTTTAACAGGAGTTATTTTAGCAAATTCCTCTATTGACATCACTCTTCATGATACTTACTATGTTGTTGCTCATTTTCATTATGTTCTTTCTATAGGAGCTATTTTTGCCATTATAAGTGGATTCATTCATTGGTATCCTTTATTTACTGGCTTTTCTTTAAATCCTTTTTTATTAAAAATTCAATTTATTACTATATTTATTGGAGTTAATTTAACTTTTTTTCCTCAACATTTTTTAGGTTTAGCTGGTATACCTCGTCGTTATTCTGATTATCCTGATAGATTTGTTTCATGAAATATTATCTCTTCCTTTGGCTCTTATATTTCTTTATTTTCAATAATAATAATAATAATTATTATTTGAGAATCTATTATTAATCAACGCATTATTCTTTTTCCTTTAAATATATCTACTTCTATTGAATGAATTCAAAAATTACCCCCTTCAGAACATTCATATAATGAACTTCCTATTTTAAGAATGGCAACCTGATCAAATTTTAATCTTCAAAATAGAGCTTCTCCTCTCATAGAACAAATTATTTTTTTTCATGATCATACATTAATTATTTTAATTATAATTACTATTTTAGTTGGTTATTTATTAATTAATTTATTTTTTAATAAATATATTAATCGATTTTTATTAGAAGGTCAAATAATTGAATTAATTTGAACTATTTTACCGGCTATTACTTTAATTTTTATTGCTTTACCCTCTCTTCGCTTATTGTATTTATTAGAAGAACTTAATAATCCTTTAATTACTTTAAAATCTATTGGTCATCAATGATATTGAAGTTATGAATACTCTGATTTTAATAATATTGAATTTGATTCTTATATAATTAATTATATAAAAGAA---AAATTAAGAAATTTTCGTCTTCTTGATGTTGATAATCGTATTATTTTACCTATGAATAATCAAATTCGAATTCTTATTACCGCTACAGATGTAATTCATTCCTGAACTATTCCTTCTTTAGGAATTAAAATTGATGCTAATCCTGGTCGATTAAATCAAGGTAACTTATATATAAATCGACCAGGAATTTTTTTTGGTCAATGTTCAGAAATTTGTGGAGCTAATCATAGTTTTATACCTATTGTAGTTGAAAGAATTAATATAAAAAATTTTATTAATTGAATTAATAATTATTCTTC??????????????????????????????????????????????????????????????????????????????????????????????????????????????????????????????????????????????????????????????CATCGATATCGCTTTGTGGAAGTTCGAGACGAGCAAATACTATGTCACCATCATTGATGCTCCAGGACACAGAGATTTCATCAAGAACATGATTACTGGAACTTCTCAGGCCGATTGCGCTGTGCTCATTGTTGCCGCTGGTACCGGTGAGTTTGAAGCTGGTATCTCAAAGAACGGCCAGACCCGAGAACACGCTCTTCTTGCTTTCACACTCGGAGTCAAGCAGCTGATTGTAGGAGTCAACAAAATGGACTCTACTGAGCCACCATACAGCGAGTCTCGTTTCGAGGAAATCAAGAAGGAAGTATCATCATACATCAAGAAGATTGGTTACAACCCTGCTGCTGTCGCTTTCGTACCCATTTCTGGCTGGCACGGAGACAACATGTTGGAGCCATCCACCAAAATGCCTTGGTTCAAGGGATGGAATGTTGAGCGTAAGGAAGGTAAGGCTGAGGGCAAGTGCCTCATTGAGGCTTTGGATGCCATCCTGCCCCCAGCTCGTCCCACCGACAAGCCTCTCCGTCTGCCCCTTCAGGACGTATACAAAATCGGCGGTATTGGTACAGTGCCCGTAGGCCGTGTCGAAACTGGTGTCCTCAAGCCTGGTACCATTGTCGTCTTCGCCCCCGCCAACATCACCACTGAAGTTAAGTCTGTTGAGATGCACCACGAAGCTCTCCAGGAAGCCGTACCCGGTGACAATGTTGGTTTCAACGTAAAGAACGTATCCGTTAAGGAATTGCGTCGTGGTTACGTCGCTGGTGACTCCAAGAACAACCCACCCAAAGGAGCCTCAGACTTCACTGCACAGGTTATTGTCCTCAACCACCCTGGTCAAATCTCCAATGGTTACACACCTGTATTGGATTGCCACACAGCTCACATTGCCTGCAAATTCGCCGAAATCAAGGAGAAAGTCGACCGTCGTACTGGTAAATCCACTGAAGAAAATCCCAAGTCCATCAAATCTGGTGACGCCGCCATTGTCAACCTCGTGCCC
[truncated: 89,863 more chars]
