# Supplementary material for: Biogeographic and diversification patterns of Neotropical Troidini butterflies (Papilionidae) support a museum model of diversity dynamics for Amazonia
Source: BMC Evol Biol. 2012 Jun 12;12:82. doi: 10.1186/1471-2148-12-82 (PMC3464124; doi:10.1186/1471-2148-12-82)
Supplement: Additional file 2 — Dataset S2. Paleogeographical model used in this study, with five time slices reflecting the probability of area connectivity through time. (TXT 2 kb) [file 1471-2148-12-82-S2.txt]

Additional file 2 Dataset S2.
Paleogeographical model used in this study, with five time slices reflecting the probability of area connectivity through time.

[A = Nearctic, B = Central America, C = Northern Andes & Northern South America, D = Andes; E = Amazonia; F = Atlantic Forest]

Connectivity matrix:

	A	B	C	D	E	F
A	1	1	0	0	0	0
B	1	1	1	0	0	0
C	0	1	1	1	1	0
D	0	0	1	1	1	1
E	0	0	1	1	1	1
F	0	0	0	1	1	1

Stratified paleogeographic model:

Time Slice 0 to 7 Ma:
	A		B		C		D		E		F
A	1.0		1.0     0.75    0.25    0.01    0.01
B	1.0     1.0     1.0     0.5     0.25    0.01
C	0.75    1.0     1.0     0.75    0.5     0.125
D	0.25    0.5     0.75    1.0     0.5     0.25
E	0.01    0.25    0.5     0.5     1.0     1.0
F	0.01    0.01    0.125   0.25    1.0     1.0

Time Slice 7 to 10 Ma:
	A		B		C		D		E		F
A	1.0     1.0     0.5     0.125   0.125   0.01
B	1.0     1.0     0.75    0.25    0.125   0.01
C	0.5     0.75    1.0     0.5     0.5     0.125
D	0.125   0.25    0.5     1.0     0.25    0.125
E	0.125   0.125   0.5     0.25    1.0     0.5
F	0.01    0.01    0.125   0.125   0.5     1.0

Time Slice 10 to 23 Ma:
	A		B		C		D		E		F
A	1.0     1.0     0.5     0.25    0.125   0.01
B	1.0     1.0     0.75    0.25    0.125   0.01
C	0.5     0.75    1.0     0.5     0.25    0.125
D	0.25    0.25    0.5     1.0     0.25    0.01
E	0.125   0.125   0.25    0.25    1.0     1.0
F	0.01    0.01    0.125   0.01    1.0     1.0

Time Slice 23 to 34 Ma:
	A		B		C		D		E		F
A	1.0     1.0     0.75    0.5     0.25    0.01
B	1.0     1.0     0.75    0.5     0.25    0.01
C	0.75    0.75    1.0     1.0     0.5     0.25
D	0.5     0.5     1.0     1.0     0.5     0.25
E	0.25    0.25    0.5     0.5     1.0     0.75
F	0.01    0.01    0.25    0.25    0.75    1.0
 
Time Slice 34 to 37 Ma:
	A		B		C		D		E		F
A	1.0     1.0     0.75    0.5     0.25    0.01
B	1.0     1.0     0.75    0.5     0.25    0.01
C	0.75    0.75    1.0     0.75    0.75    0.25
D	0.5     0.5     0.75    1.0     0.75    0.5
E	0.25    0.25    0.75    0.75    1.0     0.75
F	0.01    0.01    0.25    0.5     0.75    1.0
