# Supplementary material for: Biogeographic and diversification patterns of Neotropical Troidini butterflies (Papilionidae) support a museum model of diversity dynamics for Amazonia
Source: BMC Evol Biol. 2012 Jun 12;12:82. doi: 10.1186/1471-2148-12-82 (PMC3464124; doi:10.1186/1471-2148-12-82)
Supplement: Additional file 3 — Dataset S3. Dated phylogeny of Neotropical Troidini: maximum clade credibility tree with median ages from the Bayesian uncorrelated lognormal method (implemented in BEAST) using nucleotide sequence data from 3 loci. (TXT 34 kb) [file 1471-2148-12-82-S3.txt]

#NEXUS
begin taxa;
	dimensions ntax=33;
	taxlabels
	Graphium_agamemnon
	Papilio_machaon
	Teinopalpus_imperialis
	Battus_philenor
	Battus_polydamas
	Battus_polystictus
	Battus_belus
	Battus_crassus
	Euryades_corethrus
	Euryades_duponchelii
	Parides_ascanius
	Parides_bunichus
	Parides_agavus
	Parides_proneus_1
	Parides_proneus_2
	Parides_aeneas
	Parides_tros
	Parides_lysander
	Parides_burchellanus
	Parides_panthonus
	Parides_ecbolius
	Parides_neophilus
	Parides_eurimedes
	Parides_zacynthus
	Parides_chabrias
	Parides_childrenae
	Parides_sesostris
	Parides_photinus
	Parides_panares
	Parides_iphidamas
	Parides_anchises
	Parides_erithalion
	Parides_vertumnus
;

begin trees;
	tree TREE1 = [&R] (Graphium_agamemnon[&rate_range={0.0014056530125547723,0.005572737459891106},height_95%_HPD={0.0,1.4210854715202004E-14},height_median=7.105427357601002E-15,length_range={40.607194773500204,57.384958797472706},rate=0.003132197908706382,height=6.2035598779417635E-15,length_95%_HPD={42.20428332260885,56.16426249128069},rate_median=0.00310313844691558,height_range={0.0,2.1316282072803006E-14},length=49.082969435318745,length_median=49.179958412369096,rate_95%_HPD={0.0021456408564313034,0.00418458474045095}]:49.179958412369096,((Papilio_machaon[&rate_range={0.0013242971148148689,0.004911173163940767},height_95%_HPD={0.0,1.4210854715202004E-14},height_median=7.105427357601002E-15,length_range={27.843944199871764,52.894244045280416},rate=0.002689220405783761,height=6.2035598779417635E-15,length_95%_HPD={36.950027784005314,51.38745644523538},rate_median=0.002655522130190873,height_range={0.0,2.1316282072803006E-14},length=44.178422647603014,length_median=44.287554924657236,rate_95%_HPD={0.0018868749650107197,0.00357821253850549}]:44.287554924657236,Teinopalpus_imperialis[&rate_range={0.003392762754152856,0.010219375518381386},height_95%_HPD={0.0,1.4210854715202004E-14},height_median=7.105427357601002E-15,length_range={27.843944199871764,52.894244045280416},rate=0.005637269938708864,height=6.2035598779417635E-15,length_95%_HPD={36.950027784005314,51.38745644523538},rate_median=0.005566712819614222,height_range={0.0,2.1316282072803006E-14},length=44.178422647603014,length_median=44.287554924657236,rate_95%_HPD={0.004190468841659084,0.0072170238097134425}]:44.287554924657236)[&height_95%_HPD={36.95002778400532,51.38745644523539},length_range={3.572490003165285E-4,20.12476910900107},length_95%_HPD={3.572490003165285E-4,7.0762188896654195},height_range={27.843944199871764,52.89424404528042},rate_95%_HPD={0.001922236918903698,0.008383396387200261},rate_range={0.0011049310428100038,0.016690341226924154},height_median=44.28755492465724,rate=0.004781131300475195,height=44.178422647603014,posterior=1.0,rate_median=0.004480011483850115,length=2.7415291927691885,length_median=2.2124989356141853]:2.6921847982449023,(((Battus_philenor[&rate_range={0.0020238416070631343,0.014483268912185649},height_95%_HPD={0.0,1.4210854715202004E-14},height_median=7.105427357601002E-15,length_range={4.553110642473554,22.942413665164775},rate=0.005360847475661374,height=6.198254775120238E-15,length_95%_HPD={7.018277104518236,16.75175038551773},rate_median=0.00517577907939358,height_range={0.0,2.8421709430404007E-14},length=11.685450493448897,length_median=11.521020960605819,rate_95%_HPD={0.003023609947953116,0.00806613603238165}]:11.52102096060581,Battus_polydamas[&rate_range={0.002279029294820867,0.013871950204384417},height_95%_HPD={0.0,1.4210854715202004E-14},height_median=7.105427357601002E-15,length_range={4.553110642473554,22.942413665164775},rate=0.005473708167771606,height=6.198254775120238E-15,length_95%_HPD={7.018277104518236,16.75175038551773},rate_median=0.0052947763897209475,height_range={0.0,2.8421709430404007E-14},length=11.685450493448897,length_median=11.521020960605819,rate_95%_HPD={0.0031324802786767882,0.008206136980045362}]:11.52102096060581)[&height_95%_HPD={7.018277104518248,16.751750385517745},length_range={2.486598323499221,21.112519611113335},length_95%_HPD={4.92847744877953,15.593998555131357},height_range={4.55311064247357,22.94241366516478},rate_95%_HPD={0.0023486376028826563,0.007967540287739949},rate_range={0.0013764638783238027,0.01458291455121259},height_median=11.521020960605817,rate=0.005041379472560893,height=11.685450493448903,posterior=1.0,rate_median=0.004817773525878282,length=9.970578993890255,length_median=9.74447810331076]:9.876811119733105,(Battus_polystictus[&rate_range={0.0019579352441586283,0.01279677229943977},height_95%_HPD={0.0,1.4210854715202004E-14},height_median=7.105427357601002E-15,length_range={4.865521412315231,19.597840239659412},rate=0.005237880416570946,height=6.206591365268349E-15,length_95%_HPD={6.8129829776744275,14.156974884629207},rate_median=0.005097218754303111,height_range={0.0,2.8421709430404007E-14},length=10.232285925887254,length_median=10.100627673761998,rate_95%_HPD={0.0030777187947380056,0.0077533954885185994}]:10.100627673761991,(Battus_belus[&rate_range={0.002218267063532156,0.014972849040531576},height_95%_HPD={0.0,1.4210854715202004E-14},height_median=7.105427357601002E-15,length_range={3.5133097038222987,16.62673209423365},rate=0.005751939235585103,height=6.18196053073984E-15,length_95%_HPD={5.235049090111384,12.171688211588346},rate_median=0.005563030151301071,height_range={0.0,2.8421709430404007E-14},length=8.504070216132193,length_median=8.352420515491639,rate_95%_HPD={0.003280329082393323,0.008574765524006609}]:8.352420515491637,Battus_crassus[&rate_range={0.0025280716000120073,0.015359576556552467},height_95%_HPD={0.0,1.4210854715202004E-14},height_median=7.105427357601002E-15,length_range={3.5133097038222987,16.62673209423365},rate=0.006423836844880407,height=6.18196053073984E-15,length_95%_HPD={5.235049090111384,12.171688211588346},rate_median=0.00623751936835994,height_range={0.0,2.8421709430404007E-14},length=8.504070216132193,length_median=8.352420515491639,rate_95%_HPD={0.0037596357723056408,0.0095582356246641}]:8.352420515491637)[&height_95%_HPD={5.235049090111396,12.171688211588354},length_range={8.935424506884004E-5,8.597665229247145},length_95%_HPD={0.01012558885219228,3.6653048547281735},height_range={3.5133097038223084,16.62673209423365},rate_95%_HPD={0.0021135424976833524,0.009173056042432808},rate_range={0.0012688782603597858,0.017176597937284616},height_median=8.352420515491644,rate=0.005363760350143055,height=8.5040702161322,posterior=1.0,rate_median=0.005072221350918832,length=1.7282157097551463,length_median=1.5488349299541335]:1.748207158270354)[&height_95%_HPD={6.812982977674437,14.156974884629214},length_range={4.208051331142208,21.8811082918085},length_95%_HPD={6.551069189015507,16.449348179154548},height_range={4.865521412315239,19.597840239659426},rate_95%_HPD={0.003533519612300606,0.009536763419482897},rate_range={0.0026485410592177166,0.01655920614094283},height_median=10.100627673761998,rate=0.006282891347945381,height=10.232285925887265,posterior=1.0,rate_median=0.0060642697129885525,length=11.423743561451891,length_median=11.22909435129785]:11.297204406576924)[&height_95%_HPD={17.20054372870167,26.4807645992363},length_range={5.50151931229453,26.87162998040024},length_95%_HPD={10.01512849269626,21.49958948348278},height_range={17.20054372870167,29.298684899275518},rate_95%_HPD={0.0036706612015248974,0.008997083239896604},rate_range={0.0027992578751918754,0.015620718325803846},height_median=21.397832080338922,rate=0.006201766450053302,height=21.656029487339204,posterior=1.0,rate_median=0.006010847207329315,length=15.561760354891762,length_median=15.481155185742665]:15.567488011446386,((Euryades_corethrus[&rate_range={0.0019473476986300445,0.011713507344476619},height_95%_HPD={0.0,1.4210854715202004E-14},height_median=7.105427357601002E-15,length_range={7.201091117654432,16.895639741002658},rate=0.005132705395066812,height=6.2035598779417635E-15,length_95%_HPD={7.201091117654432,15.186634808998614},rate_median=0.0050082642058256605,height_range={0.0,2.8421709430404007E-14},length=11.049049663321837,length_median=10.824900579163575,rate_95%_HPD={0.0029781310573033636,0.007577284194749195}]:10.824900579163575,Euryades_duponchelii[&rate_range={0.0020691940585117006,0.01199863642760286},height_95%_HPD={0.0,1.4210854715202004E-14},height_median=7.105427357601002E-15,length_range={7.201091117654432,16.895639741002658},rate=0.005367134002943973,height=6.2035598779417635E-15,length_95%_HPD={7.201091117654432,15.186634808998614},rate_median=0.005223053584306997,height_range={0.0,2.8421709430404007E-14},length=11.049049663321837,length_median=10.824900579163575,rate_95%_HPD={0.0031270088545667287,0.00791529002826685}]:10.824900579163575)[&height_95%_HPD={7.2010911176544425,15.186634808998619},length_range={6.809428489881331,28.1698451381748},length_95%_HPD={10.655280605289644,22.084988803326446},height_range={7.2010911176544425,16.895639741002668},rate_95%_HPD={0.0030367360287292355,0.007267633946136527},rate_range={0.0019874016484738403,0.011985470750070108},height_median=10.824900579163582,rate=0.004957537096016025,height=11.049049663321844,posterior=1.0,rate_median=0.00481737557657754,length=16.40511882917071,length_median=16.372310197435056]:16.433496306686216,(((Parides_ascanius[&rate_range={0.0017140610173164246,0.017652041296496158},height_95%_HPD={0.0,1.4210854715202004E-14},height_median=7.105427357601002E-15,length_range={1.1906617338795626,13.782327492236584},rate=0.006252982208357141,height=6.217959442743045E-15,length_95%_HPD={2.142038807313603,6.853475344806455},rate_median=0.006012523643457078,height_range={0.0,2.8421709430404007E-14},length=4.380388129888774,length_median=4.2253803194770185,rate_95%_HPD={0.00302637970895851,0.009951405934010865}]:4.2253803194770185,Parides_bunichus[&rate_range={0.0013021444594784677,0.019899757681111813},height_95%_HPD={0.0,1.4210854715202004E-14},height_median=7.105427357601002E-15,length_range={1.1906617338795626,13.782327492236584},rate=0.004758793105670897,height=6.217959442743045E-15,length_95%_HPD={2.142038807313603,6.853475344806455},rate_median=0.004549519920869768,height_range={0.0,2.8421709430404007E-14},length=4.380388129888774,length_median=4.2253803194770185,rate_95%_HPD={0.002197303001355665,0.007597271100239382}]:4.2253803194770185)[&height_95%_HPD={2.142038807313611,6.853475344806455},length_range={6.7242740544527955,25.477801633205726},length_95%_HPD={11.6343042026239,20.34139065386377},height_range={1.1906617338795655,13.78232749223659},rate_95%_HPD={0.003918569815847454,0.007995554936290495},rate_range={0.0031006818100951365,0.014706618583859458},height_median=4.225380319477026,rate=0.005840029513245585,height=4.3803881298887815,posterior=1.0,rate_median=0.005732841154117201,length=15.918587971447463,length_median=15.824639908073204]:15.902154978937467,(Parides_agavus[&rate_range={0.002303923131767749,0.013287122098043589},height_95%_HPD={0.0,1.4210854715202004E-14},height_median=7.105427357601002E-15,length_range={8.049497582234745,26.049264476644346},rate=0.005780409545159896,height=6.2009073265310004E-15,length_95%_HPD={12.846906865379767,22.3892169357359},rate_median=0.005688127070818137,height_range={0.0,2.8421709430404007E-14},length=17.40218908600022,length_median=17.34662465162082,rate_95%_HPD={0.003853611040389682,0.007850423681061425}]:17.34662465162082,(Parides_proneus_1[&rate_range={0.001717121057989177,0.01966988402384834},height_95%_HPD={0.0,1.4210854715202004E-14},height_median=7.105427357601002E-15,length_range={0.942348464705497,8.587069606699334},rate=0.006155775617440643,height=6.214549019500636E-15,length_95%_HPD={1.4561779598191793,4.8941060894595365},rate_median=0.005862833003470097,height_range={0.0,2.8421709430404007E-14},length=3.032105510932105,length_median=2.8976950214502373,rate_95%_HPD={0.0027921191503396856,0.009891473863679197}]:2.8976950214502395,Parides_proneus_2[&rate_range={0.0012237196997895439,0.013452331206612357},height_95%_HPD={0.0,1.4210854715202004E-14},height_median=7.105427357601002E-15,length_range={0.942348464705497,8.587069606699334},rate=0.004510812907123254,height=6.214549019500636E-15,length_95%_HPD={1.4561779598191793,4.8941060894595365},rate_median=0.004302873352737643,height_range={0.0,2.8421709430404007E-14},length=3.032105510932105,length_median=2.8976950214502373,rate_95%_HPD={0.0021450330405571568,0.007377327283505298}]:2.8976950214502395)[&height_95%_HPD={1.4561779598191862,4.894106089459541},length_range={5.333824110758656,23.866969541157477},length_95%_HPD={9.732889243549126,19.344954241979565},height_range={0.9423484647054963,8.587069606699345},rate_95%_HPD={0.0027822115628416523,0.006255362146837276},rate_range={0.001863466390205631,0.012462668483759914},height_median=2.8976950214502466,rate=0.004404043580221031,height=3.032105510932111,posterior=1.0,rate_median=0.004298400849919612,length=14.370083575068138,length_median=14.332189544011166]:14.448929630170582)[&height_95%_HPD={12.846906865379772,22.389216935735906},length_range={0.001234052830369592,14.888952394894456},length_95%_HPD={0.29680499667385973,6.212824400472492},height_range={8.049497582234743,26.049264476644353},rate_95%_HPD={0.0019584550993689653,0.008304626646652744},rate_range={0.0012097458373804887,0.021963973146942865},height_median=17.34662465162083,rate=0.0048555675393241165,height=17.402189086000227,posterior=1.0,rate_median=0.004555947078622769,length=2.8967870153359248,length_median=2.607449356404903]:2.7809106467936644)[&height_95%_HPD={16.614549154897034,24.860592586768984},length_range={6.487730077608944E-5,10.518239031481542},length_95%_HPD={6.487730077608944E-5,3.634271860456998},height_range={12.039433152068668,28.37030197627474},rate_95%_HPD={0.0018658530505324905,0.008323194385845847},rate_range={0.0011046320687530973,0.020239918958317255},height_median=20.127535298414493,rate=0.0049128408020267965,height=20.298976101336198,posterior=1.0,rate_median=0.00464509546732926,length=1.517780906492824,length_median=1.2829030348786574]:1.4157529811528953,(((Parides_aeneas[&rate_range={0.0026066473585946107,0.01891839416533693},height_95%_HPD={0.0,1.4210854715202004E-14},height_median=7.105427357601002E-15,length_range={3.516208678657998,16.897383939096887},rate=0.006661430251108563,height=6.219475186406338E-15,length_95%_HPD={5.401512741462238,11.392151522039276},rate_median=0.006472779842430003,height_range={0.0,2.8421709430404007E-14},length=8.376003703860237,length_median=8.2928212537285,rate_95%_HPD={0.0039273057651908585,0.00965887297990826}]:8.292821253728498,Parides_tros[&rate_range={0.0025203827805791073,0.015209302448074485},height_95%_HPD={0.0,1.4210854715202004E-14},height_median=7.105427357601002E-15,length_range={3.516208678657998,16.897383939096887},rate=0.006122648308091601,height=6.219475186406338E-15,length_95%_HPD={5.401512741462238,11.392151522039276},rate_median=0.0059574491213323965,height_range={0.0,2.8421709430404007E-14},length=8.376003703860237,length_median=8.2928212537285,rate_95%_HPD={0.003707993359323805,0.008955738759341936}]:8.292821253728498)[&height_95%_HPD={5.401512741462248,11.392151522039285},length_range={0.03774692834846505,8.914239844548396},length_95%_HPD={0.43979669719700176,3.828816881019552},height_range={3.5162086786580034,16.897383939096898},rate_95%_HPD={0.002207168022452184,0.009313560524656457},rate_range={0.0014142945270795128,0.021634731152884792},height_median=8.292821253728505,rate=0.0054318887249366005,height=8.376003703860246,posterior=1.0,rate_median=0.005115316691625724,length=1.980009363649978,length_median=1.8304454682473459]:1.932581429846202,((Parides_lysander[&rate_range={0.002322301810064969,0.0182139935429051},height_95%_HPD={0.0,1.4210854715202004E-14},height_median=7.105427357601002E-15,length_range={0.9836285262143636,5.502147145077977},rate=0.007451163167041162,height=6.266463239968416E-15,length_95%_HPD={1.4303203916364342,3.5816906407545583},rate_median=0.00722915369223338,height_range={0.0,2.8421709430404007E-14},length=2.459946946948639,length_median=2.398533914532642,rate_95%_HPD={0.004066257978534987,0.011318093184952452}]:2.398533914532642,(Parides_burchellanus[&rate_range={0.001467331700490598,0.015413350245995347},height_95%_HPD={0.0,1.4210854715202004E-14},height_median=7.105427357601002E-15,length_range={0.30909153286473795,3.802448577635375},rate=0.005224150819098938,height=6.2789681251905816E-15,length_95%_HPD={0.6117939186195226,2.1733315809643803},rate_median=0.005002759377166462,height_range={0.0,2.8421709430404007E-14},length=1.3322659015351352,length_median=1.2758989944606718,rate_95%_HPD={0.002401078528019371,0.008405124686136176}]:1.2758989944606682,Parides_panthonus[&rate_range={0.0012649704229053503,0.01465179557034384},height_95%_HPD={0.0,1.4210854715202004E-14},height_median=7.105427357601002E-15,length_range={0.30909153286473795,3.802448577635375},rate=0.00474629004548299,height=6.2789681251905816E-15,length_95%_HPD={0.6117939186195226,2.1733315809643803},rate_median=0.004538957101916379,height_range={0.0,2.8421709430404007E-14},length=1.3322659015351352,length_median=1.2758989944606718,rate_95%_HPD={0.0022390668342807825,0.00770222693088836}]:1.2758989944606682)[&height_95%_HPD={0.6117939186195329,2.17333158096438},length_range={0.017751999965552434,4.289372241567747},length_95%_HPD={0.29316244146811044,2.138960811249561},height_range={0.3090915328647412,3.8024485776353814},rate_95%_HPD={0.001896435999164124,0.007938929779363333},rate_range={0.001340596562750076,0.018350657552499726},height_median=1.2758989944606753,rate=0.004663296159862326,height=1.3322659015351417,posterior=1.0,rate_median=0.004384502155155712,length=1.1276810454135209,length_median=1.054323785294412]:1.1226349200719739)[&height_95%_HPD={1.4303203916364424,3.581690640754566},length_range={0.9547454479977215,9.712953382954339},length_95%_HPD={2.0467069814169054,6.051009591940529},height_range={0.9836285262143676,5.502147145077991},rate_95%_HPD={0.0028493762996179154,0.009047128549432766},rate_range={0.0017496190390267556,0.01815045559377211},height_median=2.398533914532649,rate=0.005748986817273063,height=2.4599469469486457,posterior=1.0,rate_median=0.005522062641108782,length=3.9859619056095847,length_median=3.887548069425681]:3.9547811743409724,((Parides_ecbolius[&rate_range={0.001375858238280178,0.016189473726255364},height_95%_HPD={0.0,1.4210854715202004E-14},height_median=7.105427357601002E-15,length_range={0.3094070611118379,3.581402933239283},rate=0.0050893376286315645,height=6.231980071628504E-15,length_95%_HPD={0.5802983996278154,2.117055120451986},rate_median=0.0048449599674048206,height_range={0.0,2.8421709430404007E-14},length=1.2846700198946766,length_median=1.2270232554802727,rate_95%_HPD={0.0023000869824219105,0.00829266533601522}]:1.227023255480276,Parides_neophilus[&rate_range={0.0012784550370110175,0.01579860347350823},height_95%_HPD={0.0,1.4210854715202004E-14},height_median=7.105427357601002E-15,length_range={0.3094070611118379,3.581402933239283},rate=0.004992630660221599,height=6.231980071628504E-15,length_95%_HPD={0.5802983996278154,2.117055120451986},rate_median=0.004754926041188595,height_range={0.0,2.8421709430404007E-14},length=1.2846700198946766,length_median=1.2270232554802727,rate_95%_HPD={0.002299054291218766,0.00817753931795879}]:1.227023255480276)[&height_95%_HPD={0.5802983996278215,2.117055120451994},length_range={0.2053973582627342,5.763244674345358},length_95%_HPD={0.735899831016148,3.197091374685031},height_range={0.30940706111184113,3.581402933239282},rate_95%_HPD={0.002031908008330679,0.007288117808194987},rate_range={0.001127531812493012,0.016131431028661776},height_median=1.2270232554802831,rate=0.00436727737652227,height=1.2846700198946819,posterior=1.0,rate_median=0.004133579969086098,length=1.9055058336203632,length_median=1.8449905537198699]:1.8969573205233345,(Parides_eurimedes[&rate_range={0.0020499792440751025,0.018213446662081693},height_95%_HPD={0.0,1.4210854715202004E-14},height_median=7.105427357601002E-15,length_range={0.9000941232387155,6.036735500308351},rate=0.005946738248830607,height=6.243727085019023E-15,length_95%_HPD={1.3987467004879284,3.6689818603642093},rate_median=0.005733344637763239,height_range={0.0,2.8421709430404007E-14},length=2.473170555338855,length_median=2.408710609873449,rate_95%_HPD={0.0030367329146208204,0.009133040376876046}]:2.408710609873445,Parides_zacynthus[&rate_range={0.0023138120174785587,0.02042945272063574},height_95%_HPD={0.0,1.4210854715202004E-14},height_median=7.105427357601002E-15,length_range={0.9000941232387155,6.036735500308351},rate=0.0064290919327276265,height=6.243727085019023E-15,length_95%_HPD={1.3987467004879284,3.6689818603642093},rate_median=0.006202673933471302,height_range={0.0,2.8421709430404007E-14},length=2.473170555338855,length_median=2.408710609873449,rate_95%_HPD={0.003381692979611826,0.009883902516121609}]:2.408710609873445)[&height_95%_HPD={1.3987467004879335,3.6689818603642195},length_range={0.007797406770529314,3.7627133231788954},length_95%_HPD={0.12762848291335116,1.4366640960332506},height_range={0.9000941232387234,6.03673550030836},rate_95%_HPD={0.002259157838439118,0.009434644513959822},rate_range={0.0012366636311633527,0.01795792223041636},height_median=2.4087106098734523,rate=0.005507716785141289,height=2.473170555338859,posterior=1.0,rate_median=0.005202325235021477,length=0.717005298176172,length_median=0.6554956679736565]:0.7152699661301654)[&height_95%_HPD={2.0101257938723904,4.514597524710517},length_range={0.5470940846040016,8.819199044439635},length_95%_HPD={1.3945424175827505,5.2182318291487295},height_range={1.3466356826484969,6.67425001419398},rate_95%_HPD={0.002319875530400335,0.008360643748021927},rate_range={0.0016933809661339914,0.018619311192084494},height_median=3.1239805760036177,rate=0.005186673186936721,height=3.1901758535150444,posterior=1.0,rate_median=0.004931518478474587,length=3.2557329990431736,length_median=3.1687974273290402]:3.229334512870004)[&height_95%_HPD={4.407852274022915,8.667531767259796},length_range={0.8584293635410045,10.219047456840517},length_95%_HPD={1.5296426494548747,6.465853688450475},height_range={3.217374280084101,12.560650715728826},rate_95%_HPD={0.0024653775431354515,0.00876902125091403},rate_range={0.0012962234672456586,0.018463668677765457},height_median=6.353315088873622,rate=0.0053879800653170275,height=6.445908852558184,posterior=1.0,rate_median=0.005110221729282289,length=3.910104214952009,length_median=3.771461491864577]:3.8720875947010853)[&height_95%_HPD={7.499761435536797,13.514213175320656},length_range={3.278609055277167,17.585771422911712},length_95%_HPD={5.485694864309478,12.192436794120262},height_range={5.057577285093068,18.090659719478253},rate_95%_HPD={0.004010524348293082,0.010013840620584738},rate_range={0.0027365490329015803,0.01626160039386309},height_median=10.225402683574707,rate=0.0067537211633998655,height=10.356013067510181,posterior=1.0,rate_median=0.006556219437147211,length=8.60930351526284,length_median=8.517749848113626]:8.541649886615737,(Parides_chabrias[&rate_range={0.004181517737811108,0.013802745873428396},height_95%_HPD={0.0,1.4210854715202004E-14},height_median=7.105427357601002E-15,length_range={10.27186776138401,24.216116910576964},rate=0.007810893657741304,height=6.2069703011841724E-15,length_95%_HPD={13.074849433043646,20.257873527053704},rate_median=0.007720511660767714,height_range={0.0,2.1316282072803006E-14},length=16.47625115070546,length_median=16.332664837126703,rate_95%_HPD={0.005557810462254057,0.010331362190624449}]:16.332664837126707,((Parides_childrenae[&rate_range={0.001402174848721057,0.013266900807723983},height_95%_HPD={0.0,1.4210854715202004E-14},height_median=7.105427357601002E-15,length_range={1.4456467194107339,14.944412316993697},rate=0.005021397327505392,height=6.209622852594935E-15,length_95%_HPD={2.5425067986723366,8.036999592657699},rate_median=0.004819695648848919,height_range={0.0,2.8421709430404007E-14},length=5.228998992417125,length_median=5.112169557664512,rate_95%_HPD={0.0023965570035509925,0.008029448106180134}]:5.112169557664508,Parides_sesostris[&rate_range={0.002161416269461024,0.02164892416426495},height_95%_HPD={0.0,1.4210854715202004E-14},height_median=7.105427357601002E-15,length_range={1.4456467194107339,14.944412316993697},rate=0.007286155051042535,height=6.209622852594935E-15,length_95%_HPD={2.5425067986723366,8.036999592657699},rate_median=0.006988457063730042,height_range={0.0,2.8421709430404007E-14},length=5.228998992417125,length_median=5.112169557664512,rate_95%_HPD={0.0035320792954991755,0.011573611002076763}]:5.112169557664508)[&height_95%_HPD={2.542506798672342,8.036999592657708},length_range={2.100242164591534,16.176569501838085},length_95%_HPD={3.680095935577369,10.369330762443138},height_range={1.445646719410746,14.944412316993706},rate_95%_HPD={0.0037193351186725907,0.010625166375668543},rate_range={0.002142271690416502,0.02301385421921479},height_median=5.112169557664515,rate=0.006995061680559168,height=5.22899899241713,posterior=1.0,rate_median=0.006737331637643537,length=7.0170770368909965,length_median=6.928200925469868]:7.010031915634357,(Parides_photinus[&rate_range={0.002217739322895961,0.01638773559796609},height_95%_HPD={0.0,1.4210854715202004E-14},height_median=7.105427357601002E-15,length_range={3.7360891017790574,16.111900970194693},rate=0.005699513385880376,height=6.213033275837344E-15,length_95%_HPD={5.463356446686297,10.648280143157166},rate_median=0.005558979335406238,height_range={0.0,2.8421709430404007E-14},length=7.998352427137204,length_median=7.882635362403483,rate_95%_HPD={0.003307110411468138,0.008219652468004879}]:7.882635362403477,(Parides_panares[&rate_range={0.0012917351144605253,0.015547322042273245},height_95%_HPD={0.0,1.4210854715202004E-14},height_median=7.105427357601002E-15,length_range={2.3597331758017464,12.51004961299273},rate=0.005054170698887151,height=6.206591365268349E-15,length_95%_HPD={3.247174494489877,7.7903811192209425},rate_median=0.004864390074777303,height_range={0.0,2.8421709430404007E-14},length=5.420021280456538,length_median=5.303886381488946,rate_95%_HPD={0.0025362531806606874,0.008066359994751696}]:5.303886381488944,(Parides_iphidamas[&rate_range={0.0015307786617827432,0.01250819301911551},height_95%_HPD={0.0,1.4210854715202004E-14},height_median=7.105427357601002E-15,length_range={1.6528510028185681,10.053830437661672},rate=0.004944506090014951,height=6.205454557520879E-15,length_95%_HPD={2.461200660379763,5.575073261928434},rate_median=0.004785550552036103,height_range={0.0,2.8421709430404007E-14},length=3.944908679773295,length_median=3.868326224211069,rate_95%_HPD={0.0025554161158407433,0.007535927981965079}]:3.868326224211067,(Parides_anchises[&rate_range={0.0012784550370110175,0.012174473398751258},height_95%_HPD={0.0,1.4210854715202004E-14},height_median=7.105427357601002E-15,length_range={0.8929352470843007,7.535195606167632},rate=0.0041682542900133976,height=6.188023505393011E-15,length_95%_HPD={1.598999614637174,3.8594984651289375},rate_median=0.00403174658643953,height_range={0.0,2.8421709430404007E-14},length=2.68998906702856,length_median=2.636748965008705,rate_95%_HPD={0.002113017056762434,0.00640061579332667}]:2.6367489650087066,(Parides_erithalion[&rate_range={0.0013893905982661962,0.020859854266926495},height_95%_HPD={0.0,1.4210854715202004E-14},height_median=7.105427357601002E-15,length_range={0.4859600542336234,5.830024435252614},rate=0.006032058605124674,height=6.219475186406338E-15,length_95%_HPD={0.9580479661554879,3.0218414074993882},rate_median=0.005782156169001424,height_range={0.0,3.552713678800501E-14},length=1.9276211980107245,length_median=1.8649961469442944,rate_95%_HPD={0.0027635170511946493,0.009768321267986173}]:1.8649961469442857,Parides_vertumnus[&rate_range={0.0019066406749083233,0.023309700578577133},height_95%_HPD={0.0,1.4210854715202004E-14},height_median=7.105427357601002E-15,length_range={0.4859600542336234,5.830024435252614},rate=0.00688934610984121,height=6.219475186406338E-15,length_95%_HPD={0.9580479661554879,3.0218414074993882},rate_median=0.006614231641468269,height_range={0.0,3.552713678800501E-14},length=1.9276211980107245,length_median=1.8649961469442944,rate_95%_HPD={0.0034976739922095964,0.010750635774603693}]:1.8649961469442857)[&height_95%_HPD={0.9580479661554904,3.0218414074993873},length_range={9.952717367145425E-6,3.5052376765487647},length_95%_HPD={0.08850408875835081,1.597690618788514},height_range={0.48596005423362953,5.830024435252625},rate_95%_HPD={0.0023578100100309727,0.009831521363044105},rate_range={0.0013359546514389803,0.021290127894394748},height_median=1.8649961469442928,rate=0.005890332606801634,height=1.9276211980107298,posterior=1.0,rate_median=0.005601075431518713,length=0.7623678690178218,length_median=0.6927015460743542]:0.7717528180644209)[&height_95%_HPD={1.5989996146371794,3.8594984651289437},length_range={0.02157967104697489,5.100945055570655},length_95%_HPD={0.25067507849228354,2.4253408734926785},height_range={0.8929352470843099,7.53519560616764},rate_95%_HPD={0.0023431905467146954,0.009508348050600935},rate_range={0.0013001712091531992,0.021247372096363473},height_median=2.6367489650087137,rate=0.005664429970394721,height=2.689989067028564,posterior=1.0,rate_median=0.00538188330276919,length=1.2549196127447562,length_median=1.163476493030517]:1.2315772592023606)[&height_95%_HPD={2.4612006603797667,5.575073261928438},length_range={0.0010384804760912303,6.9325855090367465},length_95%_HPD={0.0010384804760912303,3.3410896422240843},height_range={1.6528510028185721,10.05383043766168},rate_95%_HPD={0.0021997415417790442,0.009336705686176049},rate_range={0.001271238496615049,0.022208149294989772},height_median=3.8683262242110743,rate=0.005528508352804034,height=3.944908679773299,posterior=1.0,rate_median=0.005222555644095193,length=1.4751126006832305,length_median=1.314714336944966]:1.4355601572778767)[&height_95%_HPD={3.247174494489876,7.790381119220946},length_range={0.0022048238532352826,9.187831745177784},length_95%_HPD={0.22291700754967714,4.9781921480309075},height_range={2.3597331758017503,12.510049612992738},rate_95%_HPD={0.0024054667936602653,0.009275496039183033},rate_range={0.0013441246096362438,0.017012533891934228},height_median=5.303886381488951,rate=0.00554175680805003,height=5.4200212804565435,posterior=1.0,rate_median=0.005257657041064676,length=2.578331146680647,length_median=2.4519681876516524]:2.5787489809145328)[&height_95%_HPD={5.463356446686298,10.648280143157173},length_range={0.7669296321720136,11.72717942623169},length_95%_HPD={1.7424413696701873,6.890205736126931},height_range={3.736089101779065,16.111900970194696},rate_95%_HPD={0.0025941530342417896,0.009283913041400882},rate_range={0.0016130527335202012,0.022808590543562962},height_median=7.882635362403484,rate=0.005748199316702242,height=7.998352427137212,posterior=1.0,rate_median=0.0054630979332613485,length=4.2477236021709635,length_median=4.122141930605872]:4.239566110895389)[&height_95%_HPD={9.238593357989693,15.573231373422516},length_range={0.8616801492822557,10.849863892565054},length_95%_HPD={1.8183321185075965,6.824605879475609},height_range={5.988928040892162,22.136063335624183},rate_95%_HPD={0.003091596899431991,0.010226606959884253},rate_range={0.0019935127119296452,0.020620636806398227},height_median=12.122201473298873,rate=0.006425731813049841,height=12.246076029308133,posterior=1.0,rate_median=0.006139260919869565,length=4.2301751213973615,length_median=4.101491595458162]:4.2104633638278415)[&height_95%_HPD={13.074849433043653,20.25787352705371},length_range={0.17225754450072017,9.234406704528922},length_95%_HPD={0.7257620716924968,4.541583672065583},height_range={10.271867761384016,24.21611691057698},rate_95%_HPD={0.002645929112028118,0.009910039178082947},rate_range={0.0016446759861706956,0.018908777501436862},height_median=16.332664837126714,rate=0.006010762488407949,height=16.476251150705462,posterior=1.0,rate_median=0.005721069250659577,length=2.489065432067587,length_median=2.3441594171972255]:2.43438773306373)[&height_95%_HPD={15.713279680160422,22.891869778402572},length_range={0.4602035664272641,8.57680760241199},length_95%_HPD={1.0572122432160782,4.816706031537336},height_range={12.90851538415685,26.35144032340867},rate_95%_HPD={0.0030527479262771723,0.010489397795004976},rate_range={0.0016683053145163168,0.026024891363623043},height_median=18.767052570190444,rate=0.006503625302868408,height=18.965316582772974,posterior=1.0,rate_median=0.006232572082271673,length=2.851440425055957,length_median=2.727964736369991]:2.7762357093769445)[&height_95%_HPD={18.601190205062842,25.462232199797167},length_range={1.3923144003480488,15.054790183323359},length_95%_HPD={2.8459770784313996,8.815403926746473},height_range={18.600054038975816,28.38892587097965},rate_95%_HPD={0.003888630938945996,0.011656473151340326},rate_range={0.0024900528406802225,0.0191449860152072},height_median=21.54328827956739,rate=0.0074237904345839725,height=21.81675700782895,posterior=1.0,rate_median=0.007151434848094091,length=5.637411484663389,length_median=5.485756226781952]:5.71510860628241)[&height_95%_HPD={22.99739306694137,32.345174034132825},length_range={3.6265253806711435,20.01708622719966},length_95%_HPD={5.961005476607777,14.087368465182717},height_range={20.841614623542213,38.52282681871566},rate_95%_HPD={0.004993953359820766,0.01243169913082902},rate_range={0.0036480867303125995,0.020927387284775965},height_median=27.2583968858498,rate=0.008527650246205701,height=27.454168492492393,posterior=1.0,rate_median=0.008319806841712471,length=9.763621349738516,length_median=9.5869649406667]:9.70692320593551)[&height_95%_HPD={32.50350822437347,42.173690247304826},length_range={3.5719846058935545,19.712146328448007},length_95%_HPD={5.595139836743712,14.054973871585695},height_range={32.50017077931879,46.44078494123612},rate_95%_HPD={0.005234811281274643,0.013619042404824203},rate_range={0.0035007383090797962,0.020872028428144326},height_median=36.96532009178531,rate=0.009064851201654008,height=37.21778984223082,posterior=1.0,rate_median=0.008778247132857658,length=9.70216199814156,length_median=9.501248502465472]:10.014419631116837)[&height_95%_HPD={41.219922336426336,52.999958982026364},length_range={8.509287521007991E-5,13.907086542880407},length_95%_HPD={8.509287521007991E-5,5.925407267394014},height_range={37.940321924629956,52.999958982026364},rate_95%_HPD={0.002108603240221256,0.00918239376554559},rate_range={0.0011096744631977893,0.018328937448556418},height_median=46.979739722902146,rate=0.005415655917599867,height=46.9199518403725,posterior=1.0,rate_median=0.005133860468106742,length=2.1630175949465196,length_median=1.6537935961523687]:2.2002186894669578)[&height_95%_HPD={42.20428332260886,56.1642624912807},height_median=49.1799584123691,height=49.08296943531876,posterior=1.0,height_range={40.607194773500204,57.38495879747271},length=0.0];
end;
